# Supplementary material for: DNA Barcoding to Improve the Taxonomy of the Afrotropical Hoverflies (Insecta: Diptera: Syrphidae)
Source: PLoS One. 2015 Oct 16;10(10):e0140264. doi: 10.1371/journal.pone.0140264 (PMC4608823; doi:10.1371/journal.pone.0140264)
Supplement: S1 Table — (XLSX) [file pone.0140264.s002.xlsx]

## Sheet: Syrphidae collection
subfamily/genus	species		sex	country	locality	latitude	longitude	number on Fig. 1	collection date	voucher	DNA 2D-barcode	storage	barcode length	GenBank accession number
Eristalinae
Chasmomma	Chasmomma	cf. minutum	male	Togo	Kloto	06°57’00.00’’N	00°34’00.00’’E	5	-/IV/2004	415B02	AB49480454	pinned
	Chasmomma	cf. minutum	female	Togo	Kloto	06°57’00.00’’N	00°34’00.00’’E	5	-/IV/2004	415C02	AB49480455	pinned	621	KR830877
	Chasmomma	cf. nigrum	male	Ghana	Wati (waterfalls)	07°02’00.00’’N	00°33’00.00’’E	3	-/II/2003	415D02	AB49480456	pinned	616	KR830878
	Chasmomma	lateralis	female	Benin	Calavi	06°26’15.00’’N	02°19’42.00’’E	22	-/IV/2014	107C02	AB42886397	ethanol	657	KR830879
	Chasmomma	lateralis	female	Benin	Niaouli	06°44’08.00’’N	02°08’18.00’’E	19	2/II/2014	107E08	AB42886435	ethanol	657	KR830880
	Chasmomma	lateralis	female	Benin	Niaouli	06°44’08.00’’N	02°08’18.00’’E	19	10/XII/2013	424F03	AB48931319	ethanol	651	KR830881
Eristalinus	Eristalinus	cf. monozonus	male	Togo	Kloto	06°57’00.00’’N	00°34’00.00’’E	5	-/IV/2004	419C03	AB49480413	pinned	657	KR830882
	Eristalinus	eclara	female	Benin	Calavi	06°26’15.00’’N	02°19’42.00’’E	22	-/IV/2014	106C05	AB42855882	ethanol	657	KR830883
	Eristalinus	eclara	male	Benin	Calavi	06°26’15.00’’N	02°19’42.00’’E	22	-/IV/2014	106D01	AB42855905	ethanol	657	KR830884
	Eristalinus	eclara	male	Benin	Calavi	06°26’15.00’’N	02°19’42.00’’E	22	-/IV/2014	106F03	AB42855891	ethanol	657	KR830885
	Eristalinus	eclara	male	Benin	Calavi	06°26’15.00’’N	02°19’42.00’’E	22	-/IV/2014	107A04	AB42886407	ethanol	644	KR830886
	Eristalinus	eclara	male	Benin	Calavi	06°26’15.00’’N	02°19’42.00’’E	22	-/IV/2014	107A07	AB42886425	ethanol	657	KR830887
	Eristalinus	eclara	male	Benin	Calavi	06°26’15.00’’N	02°19’42.00’’E	22	11/XI/1993	418C04	AB49485315	pinned
	Eristalinus	eclara	female	Benin	Calavi	06°26’15.00’’N	02°19’42.00’’E	22	16/XII/2013	422A04	AB48930312	ethanol	657	KR830892
	Eristalinus	eclara	female	Benin	Calavi	06°26’15.00’’N	02°19’42.00’’E	22	16/XII/2013	422C04	AB48930314	ethanol	640	KR830893
	Eristalinus	eclara	male	Benin	Calavi	06°26’15.00’’N	02°19’42.00’’E	22	16/XII/2013	422F06	AB48930329	ethanol	657	KR830894
	Eristalinus	eclara	male	Benin	Calavi	06°26’15.00’’N	02°19’42.00’’E	22	11/XII/2013	426C04	AB42885696	ethanol	656	KR830898
	Eristalinus	eclara	male	Benin	Cotonou	06°23’15.00’’N	02°24’42.00’’E	23	29/III/2005	419E02	AB49480409	pinned	657	KR830890
	Eristalinus	eclara	male	Benin	Cotonou	06°23’15.00’’N	02°24’42.00’’E	23	-/III/2004	419F02	AB49480410	pinned	657	KR830891
	Eristalinus	eclara	female	Benin	Cotonou	06°23’15.00’’N	02°24’42.00’’E	23	1/XI/2013	425C06	AB48931221	ethanol	651	KR830895
	Eristalinus	eclara	male	Benin	Cotonou	06°23’15.00’’N	02°24’42.00’’E	23	1/XI/2013	425D06	AB48931220	ethanol	632	KR830896
	Eristalinus	eclara	female	Benin	Cotonou	06°23’15.00’’N	02°24’42.00’’E	23	1/XI/2013	425E06	AB48931219	ethanol	651	KR830897
	Eristalinus	eclara	male	Benin	Lokossa	06°38’50.00’’N	01°43’05.00’’E	16	-/X/2005	419A03	AB49480411	pinned	657	KR830889
	Eristalinus	eclara	male	Benin	Porto Novo	06°27’46.06’’N	02°39’55.48’’E	26	-/III/2003	418F08	AB49485342	pinned	657	KR830888
	Eristalinus	eclara	male	Togo	Kloto	06°57’00.00’’N	00°34’00.00’’E	5	-/I/2004	419B03	AB49480412	pinned	657	KR830899
	Eristalinus	flaveolus	male	Benin	Calavi	06°26’15.00’’N	02°19’42.00’’E	22	18/X/2005	418B08	AB49485338	pinned	632	KR830900
	Eristalinus	flaveolus	male	Benin	Pobé	06°57’55.00’’N	02°40’26.00’’E	18	12/XII/2013	426D02	AB42885707	ethanol	657	KR830901
	Eristalinus	flaveolus	female	Togo	Kloto	06°57’00.00’’N	00°34’00.00’’E	5	-/III/2004	419C02	AB49480407	pinned	614	KR830902
	Eristalinus	flaveolus	female	Togo	Kloto	06°57’00.00’’N	00°34’00.00’’E	5	3/VII/1997	419D02	AB49480408	pinned
	Eristalinus	smaragdinus	female	Benin	Cotonou	06°23’15.00’’N	02°24’42.00’’E	23	14/XII/2013	423A04	AB48950867	ethanol
	Eristalinus	smaragdinus	female	Benin	Cotonou	06°23’15.00’’N	02°24’42.00’’E	23	14/XII/2013	423A05	AB48950861	ethanol	657	KR830906
	Eristalinus	smaragdinus	male	Benin	Cotonou	06°23’15.00’’N	02°24’42.00’’E	23	14/XII/2013	423A06	AB48950855	ethanol	657	KR830907
	Eristalinus	smaragdinus	female	Benin	Cotonou	06°23’15.00’’N	02°24’42.00’’E	23	14/XII/2013	423B04	AB48950866	ethanol	657	KR830908
	Eristalinus	smaragdinus	female	Benin	Cotonou	06°23’15.00’’N	02°24’42.00’’E	23	14/XII/2013	423B05	AB48950860	ethanol	657	KR830909
	Eristalinus	smaragdinus	male	Benin	Cotonou	06°23’15.00’’N	02°24’42.00’’E	23	14/XII/2013	423C04	AB48950865	ethanol	657	KR830910
	Eristalinus	smaragdinus	male	Benin	Cotonou	06°23’15.00’’N	02°24’42.00’’E	23	14/XII/2013	423C05	AB48950859	ethanol	657	KR830911
	Eristalinus	smaragdinus	male	Benin	Cotonou	06°23’15.00’’N	02°24’42.00’’E	23	14/XII/2013	423D04	AB48950864	ethanol	657	KR830912
	Eristalinus	smaragdinus	male	Benin	Cotonou	06°23’15.00’’N	02°24’42.00’’E	23	14/XII/2013	423D05	AB48950858	ethanol	657	KR830913
	Eristalinus	smaragdinus	female	Benin	Cotonou	06°23’15.00’’N	02°24’42.00’’E	23	14/XII/2013	423E03	AB48950869	ethanol	657	KR830914
	Eristalinus	smaragdinus	male	Benin	Cotonou	06°23’15.00’’N	02°24’42.00’’E	23	14/XII/2013	423E04	AB48950863	ethanol	657	KR830915
	Eristalinus	smaragdinus	male	Benin	Cotonou	06°23’15.00’’N	02°24’42.00’’E	23	14/XII/2013	423E05	AB48950857	ethanol	657	KR830916
	Eristalinus	smaragdinus	male	Benin	Cotonou	06°23’15.00’’N	02°24’42.00’’E	23	14/XII/2013	423F03	AB48950868	ethanol	657	KR830917
	Eristalinus	smaragdinus	male	Benin	Cotonou	06°23’15.00’’N	02°24’42.00’’E	23	14/XII/2013	423F04	AB48950862	ethanol	657	KR830918
	Eristalinus	smaragdinus	male	Benin	Cotonou	06°23’15.00’’N	02°24’42.00’’E	23	14/XII/2013	423F05	AB48950856	ethanol	657	KR830919
	Eristalinus	smaragdinus	male	Benin	Ouidah	06°23’03.00’’N	02°09’32.00’’E	24	-/VIII/2008	418A07	AB49485331	pinned	657	KR830903
	Eristalinus	smaragdinus	female	Benin	Ouidah	06°23’03.00’’N	02°09’32.00’’E	24	-/VIII/2008	418B07	AB49485332	pinned	657	KR830904
	Eristalinus	smaragdinus	female	Benin	Pobé	06°57’55.00’’N	02°40’26.00’’E	18	12/XII/2013	426B01	AB42885715	ethanol	624	KR830920
	Eristalinus	smaragdinus	female	Benin	Pobé	06°57’55.00’’N	02°40’26.00’’E	18	12/XII/2013	426D01	AB42885713	ethanol
	Eristalinus	smaragdinus	female	Benin	Porto Novo	06°27’46.06’’N	02°39’55.48’’E	26	28/XI/2002	418C07	AB49485333	pinned	657	KR830905
	Eristalinus	smaragdinus	female	Ghana	Tema	05°37’00.00’’N	01°00’00.00’’E	4	19/XII/2004	418F06	AB49485330	pinned	657	KR830921
	Eristalinus	smaragdinus	female	Nigeria	Ibadan	07°29’59.00’’N	03°54’30.00’’E	27	-/XII/1998	418D07	AB49485334	pinned
	Eristalinus	smaragdinus	male	Togo	Kloto	06°57’00.00’’N	00°34’00.00’’E	5	-/X/2007	415F04	AB49480470	pinned	614	KR830922
	Eristalinus	sp. 1	male	Togo	Kloto	06°57’00.00’’N	00°34’00.00’’E	5	-/I/2004	418A06	AB49485325	pinned	567	KR830923
	Eristalinus	sp. 1	male	Togo	Kloto	06°57’00.00’’N	00°34’00.00’’E	5	-/I/2004	418B06	AB49485326	pinned	567	KR830924
	Eristalinus	sp. 1	male	Togo	Kloto	06°57’00.00’’N	00°34’00.00’’E	5	-/I/2004	418C06	AB49485327	pinned	563	KR830925
	Eristalinus	sp. 1	male	Togo	Kloto	06°57’00.00’’N	00°34’00.00’’E	5	-/I/2004	418D06	AB49485328	pinned	657	KR830926
	Eristalinus	sp. 1	male	Togo	Kloto	06°57’00.00’’N	00°34’00.00’’E	5	-/I/2004	418E06	AB49485329	pinned	657	KR830927
	Eristalinus	tabanoides	male	Benin	Calavi	06°26’15.00’’N	02°19’42.00’’E	22	-/IV/2014	106C07	AB42855870	ethanol	657	KR830928
	Eristalinus	tabanoides	male	Benin	Calavi	06°26’15.00’’N	02°19’42.00’’E	22	-/IV/2014	106E01	AB42855904	ethanol	657	KR830929
	Eristalinus	tabanoides	female	Benin	Calavi	06°26’15.00’’N	02°19’42.00’’E	22	16/XII/2013	422B04	AB48930313	ethanol	657	KR830934
	Eristalinus	tabanoides	female	Benin	Calavi	06°26’15.00’’N	02°19’42.00’’E	22	16/XII/2013	422B05	AB48930319	ethanol	657	KR830935
	Eristalinus	tabanoides	male	Benin	Calavi	06°26’15.00’’N	02°19’42.00’’E	22	16/XII/2013	422C05	AB48930320	ethanol	657	KR830937
	Eristalinus	tabanoides	male	Benin	Calavi	06°26’15.00’’N	02°19’42.00’’E	22	16/XII/2013	422E04	AB48930316	ethanol	625	KR830941
	Eristalinus	tabanoides	male	Benin	Calavi	06°26’15.00’’N	02°19’42.00’’E	22	16/XII/2013	422F04	AB48930317	ethanol	657	KR830943
	Eristalinus	tabanoides	female	Benin	Calavi	06°26’15.00’’N	02°19’42.00’’E	22	8/XII/2013	427A02	AB49481989	ethanol	657	KR830950
	Eristalinus	tabanoides	male	Benin	Calavi	06°26’15.00’’N	02°19’42.00’’E	22	8/XII/2013	427F01	AB49481988	ethanol	653	KR830951
	Eristalinus	tabanoides	female	Benin	Cotonou	06°23’15.00’’N	02°24’42.00’’E	23	-/II/2003	419B05	AB49480424	pinned	653	KR830930
	Eristalinus	tabanoides	male	Benin	Cotonou	06°23’15.00’’N	02°24’42.00’’E	23	14/XII/2013	422A07	AB48930330	ethanol	657	KR830932
	Eristalinus	tabanoides	male	Benin	Cotonou	06°23’15.00’’N	02°24’42.00’’E	23	14/XII/2013	422A08	AB48930336	ethanol	657	KR830933
	Eristalinus	tabanoides	female	Benin	Cotonou	06°23’15.00’’N	02°24’42.00’’E	23	14/XII/2013	422B07	AB48930331	ethanol	657	KR830936
	Eristalinus	tabanoides	male	Benin	Cotonou	06°23’15.00’’N	02°24’42.00’’E	23	14/XII/2013	422C07	AB48930332	ethanol	657	KR830938
	Eristalinus	tabanoides	female	Benin	Cotonou	06°23’15.00’’N	02°24’42.00’’E	23	14/XII/2013	422C08	AB48930338	ethanol	657	KR830939
	Eristalinus	tabanoides	female	Benin	Cotonou	06°23’15.00’’N	02°24’42.00’’E	23	14/XII/2013	422D08	AB48930339	ethanol	657	KR830940
	Eristalinus	tabanoides	female	Benin	Cotonou	06°23’15.00’’N	02°24’42.00’’E	23	14/XII/2013	422E07	AB48930334	ethanol	657	KR830942
	Eristalinus	tabanoides	female	Benin	Cotonou	06°23’15.00’’N	02°24’42.00’’E	23	14/XII/2013	422F07	AB48930335	ethanol	657	KR830944
	Eristalinus	tabanoides	male	Benin	Cotonou	06°23’15.00’’N	02°24’42.00’’E	23	14/XII/2013	423A01	AB48950885	ethanol	657	KR830945
	Eristalinus	tabanoides	female	Benin	Cotonou	06°23’15.00’’N	02°24’42.00’’E	23	14/XII/2013	423B01	AB48950884	ethanol	657	KR830946
	Eristalinus	tabanoides	female	Benin	Cotonou	06°23’15.00’’N	02°24’42.00’’E	23	14/XII/2013	423D01	AB48950882	ethanol	657	KR830947
	Eristalinus	tabanoides	female	Benin	Cotonou	06°23’15.00’’N	02°24’42.00’’E	23	1/XI/2013	425A04	AB48931235	ethanol	657	KR830948
	Eristalinus	tabanoides	?	Benin	Cotonou	06°23’15.00’’N	02°24’42.00’’E	23	1/XI/2013	425B04	AB48931234	ethanol	657	KR830949
	Eristalinus	tabanoides	female	Benin	Parakou	09°25’57.00’’N	02°37’27.00’’E	13	-/IV/2003	419E04	AB49480421	pinned	657	KR830931
	Eristalinus	tabanoides	male	Togo	Kloto	06°57’00.00’’N	00°34’00.00’’E	5	-/III/2004	419C05	AB49480425	pinned
	Eristalinus	vicarians	male	Benin	Calavi	06°26’15.00’’N	02°19’42.00’’E	22	-/IV/2014	106D05	AB42855881	ethanol	657	KR830952
	Eristalinus	vicarians	male	Benin	Calavi	06°26’15.00’’N	02°19’42.00’’E	22	-/IV/2014	106D07	AB42855869	ethanol	657	KR830953
	Eristalinus	vicarians	female	Benin	Calavi	06°26’15.00’’N	02°19’42.00’’E	22	-/IV/2014	106E05	AB42855880	ethanol	629	KR830954
	Eristalinus	vicarians	male	Benin	Calavi	06°26’15.00’’N	02°19’42.00’’E	22	-/IV/2014	106E06	AB42855874	ethanol	657	KR830955
	Eristalinus	vicarians	female	Benin	Calavi	06°26’15.00’’N	02°19’42.00’’E	22	-/IV/2014	106F01	AB42855903	ethanol	627	KR830956
	Eristalinus	vicarians	female	Benin	Calavi	06°26’15.00’’N	02°19’42.00’’E	22	-/IV/2014	106F06	AB42855873	ethanol	657	KR830957
	Eristalinus	vicarians	male	Benin	Calavi	06°26’15.00’’N	02°19’42.00’’E	22	-/IV/2014	106F08	AB42855861	ethanol	657	KR830958
	Eristalinus	vicarians	male	Benin	Calavi	06°26’15.00’’N	02°19’42.00’’E	22	-/IV/2014	107A02	AB42886395	ethanol	657	KR830959
	Eristalinus	vicarians	female	Benin	Calavi	06°26’15.00’’N	02°19’42.00’’E	22	-/IV/2014	107B07	AB42886426	ethanol	657	KR830960
	Eristalinus	vicarians	? (Vayssières)	Benin	Cotonou	06°23’15.00’’N	02°24’42.00’’E	23	6/II/2012	419D05	AB49480426	pinned	657	KR830963
	Eristalinus	vicarians	male	Benin	Koro	09°52’00.00’’N	01°30’00.00’’E	8	5/II/2012	419E05	AB49480427	pinned	657	KR830964
	Eristalinus	vicarians	male	Benin	Niaouli	06°44’08.00’’N	02°08’18.00’’E	19	2/II/2014	107C04	AB42886409	ethanol	657	KR830961
	Eristalinus	vicarians	female	Benin	Niaouli	06°44’08.00’’N	02°08’18.00’’E	19	20/III/2011	418A08	AB49485337	pinned	657	KR830962
	Eristalinus	vicarians	male	Benin	Niaouli	06°44’08.00’’N	02°08’18.00’’E	19	10/XII/2013	423A07	AB48950849	ethanol
	Eristalinus	vicarians	female	Benin	Niaouli	06°44’08.00’’N	02°08’18.00’’E	19	10/XII/2013	424A02	AB48931308	ethanol	657	KR830965
	Eristalinus	vicarians	female	Benin	Niaouli	06°44’08.00’’N	02°08’18.00’’E	19	10/XII/2013	424A04	AB48931320	ethanol	657	KR830966
	Eristalinus	vicarians	female	Benin	Niaouli	06°44’08.00’’N	02°08’18.00’’E	19	10/XII/2013	424B01	AB48931303	ethanol	657	KR830967
	Eristalinus	vicarians	female	Benin	Niaouli	06°44’08.00’’N	02°08’18.00’’E	19	10/XII/2013	424B02	AB48931309	ethanol	657	KR830968
	Eristalinus	vicarians	female	Benin	Niaouli	06°44’08.00’’N	02°08’18.00’’E	19	10/XII/2013	424C01	AB48931304	ethanol	657	KR830969
	Eristalinus	vicarians	female	Benin	Niaouli	06°44’08.00’’N	02°08’18.00’’E	19	10/XII/2013	424C02	AB48931310	ethanol	657	KR830970
	Eristalinus	vicarians	male	Benin	Niaouli	06°44’08.00’’N	02°08’18.00’’E	19	10/XII/2013	424C03	AB48931316	ethanol	657	KR830971
	Eristalinus	vicarians	female	Benin	Niaouli	06°44’08.00’’N	02°08’18.00’’E	19	10/XII/2013	424C06	AB48931334	ethanol	657	KR830972
	Eristalinus	vicarians	female	Benin	Niaouli	06°44’08.00’’N	02°08’18.00’’E	19	10/XII/2013	424D01	AB48931305	ethanol	657	KR830973
	Eristalinus	vicarians	female	Benin	Niaouli	06°44’08.00’’N	02°08’18.00’’E	19	10/XII/2013	424D03	AB48931317	ethanol	657	KR830974
	Eristalinus	vicarians	female	Benin	Niaouli	06°44’08.00’’N	02°08’18.00’’E	19	10/XII/2013	424D07	AB48931341	ethanol	657	KR830975
	Eristalinus	vicarians	female	Benin	Niaouli	06°44’08.00’’N	02°08’18.00’’E	19	10/XII/2013	424E01	AB48931306	ethanol	657	KR830976
	Eristalinus	vicarians	female	Benin	Niaouli	06°44’08.00’’N	02°08’18.00’’E	19	10/XII/2013	424E02	AB48931312	ethanol	657	KR830977
	Eristalinus	vicarians	female	Benin	Niaouli	06°44’08.00’’N	02°08’18.00’’E	19	10/XII/2013	424F01	AB48931307	ethanol	657	KR830978
	Eristalinus	vicarians	female	Benin	Niaouli	06°44’08.00’’N	02°08’18.00’’E	19	10/XII/2013	424F02	AB48931313	ethanol
	Eristalinus	vicarians	female	Nigeria	Ibadan	07°29’59.00’’N	03°54’30.00’’E	27	1/XII/2013	248B02	AB42887869	ethanol	656	KR830979
	Eristalinus	vicarians	male	Nigeria	Ibadan	07°29’59.00’’N	03°54’30.00’’E	27	-/X/2006	418C08	AB49485339	pinned	657	KR830980
	Eristalinus	vicarians	male	Togo	Kloto	06°57’00.00’’N	00°34’00.00’’E	5	-/I/2004	418E07	AB49485335	pinned	657	KR830981
	Eristalinus	vicarians	female	Togo	Kloto	06°57’00.00’’N	00°34’00.00’’E	5	-/X/2005	418F07	AB49485336	pinned	657	KR830982
Eristalis	Eristalis	apis	male	Benin	Niaouli	06°44’08.00’’N	02°08’18.00’’E	19	2/II/2014	107C08	AB42886433	ethanol
	Eristalis	apis	male	Benin	Niaouli	06°44’08.00’’N	02°08’18.00’’E	19	2/II/2014	107E06	AB42886423	ethanol	657	KR830983
	Eristalis	apis	female	Benin	Niaouli	06°44’08.00’’N	02°08’18.00’’E	19	2/II/2014	107E07	AB42886429	ethanol	657	KR830984
	Eristalis	plumipes	male	Benin	Ahozon	06°23’03.00’’N	02°09’32.00’’E	20	22/I/2012	418B05	AB49485320	pinned	657	KR830985
	Eristalis	plumipes	male	Benin	Aplahoué	06°55’59.00’’N	01°40’59.00’’E	15	-/II/2006	419F04	AB49480422	pinned	657	KR830987
	Eristalis	plumipes	male	Benin	Niaouli	06°44’08.00’’N	02°08’18.00’’E	19	10/XII/2013	425C02	AB48931245	ethanol	657	KR830988
	Eristalis	plumipes	female	Benin	Niaouli	06°44’08.00’’N	02°08’18.00’’E	19	10/XII/2013	425D02	AB48931244	ethanol	657	KR830989
	Eristalis	plumipes	female	Benin	Niaouli	06°44’08.00’’N	02°08’18.00’’E	19	10/XII/2013	425E02	AB48931243	ethanol	657	KR830990
	Eristalis	plumipes	male	Benin	Niaouli	06°44’08.00’’N	02°08’18.00’’E	19	10/XII/2013	425F02	AB48931242	ethanol	657	KR830991
	Eristalis	plumipes	male	Benin	Sérou	09°40’03.00’’N	01°41’50.00’’E	9	-/IX/2005	418C05	AB49485321	pinned	657	KR830986
	Eristalis	plumipes	male	Togo	Kloto	06°57’00.00’’N	00°34’00.00’’E	5	-/IV/2004	418D05	AB49485322	pinned	657	KR830992
Eristalodes	Eristalodes	fuscicornis	male	Benin	Calavi	06°26’15.00’’N	02°19’42.00’’E	22	6/XI/2012	418A05	AB49485319	pinned	657	KR830993
	Eristalodes	fuscicornis	male	Benin	Cotonou	06°23’15.00’’N	02°24’42.00’’E	23	1/XI/2013	425D05	AB48931226	ethanol	657	KR830994
	Eristalodes	quinquelineatus	female	Benin	Calavi	06°26’15.00’’N	02°19’42.00’’E	22	-/IV/2014	106D03	AB42855893	ethanol	657	KR830995
	Eristalodes	quinquelineatus	male	Benin	Calavi	06°26’15.00’’N	02°19’42.00’’E	22	-/IV/2014	106E03	AB42855892	ethanol	657	KR830996
	Eristalodes	quinquelineatus	male	Benin	Calavi	06°26’15.00’’N	02°19’42.00’’E	22	-/IV/2014	106F05	AB42855879	ethanol	657	KR830997
	Eristalodes	quinquelineatus	male	Benin	Calavi	06°26’15.00’’N	02°19’42.00’’E	22	-/XI/2001	418E08	AB49485341	pinned
	Eristalodes	quinquelineatus	female	Benin	Calavi	06°26’15.00’’N	02°19’42.00’’E	22	-/X/2001	419A04	AB49480417	pinned
	Eristalodes	quinquelineatus	female	Benin	Calavi	06°26’15.00’’N	02°19’42.00’’E	22	13/XII/2013	426A04	AB42885698	ethanol	657	KR831008
	Eristalodes	quinquelineatus	female	Benin	Calavi	06°26’15.00’’N	02°19’42.00’’E	22	11/XII/2013	426A05	AB42885692	ethanol	657	KR831009
	Eristalodes	quinquelineatus	?	Benin	Calavi	06°26’15.00’’N	02°19’42.00’’E	22	8/XII/2013	427B02	AB49481990	ethanol	657	KR831010
	Eristalodes	quinquelineatus	female	Benin	Cotonou	06°23’15.00’’N	02°24’42.00’’E	23	1/XI/2013	425A06	AB48931223	ethanol	650	KR831002
	Eristalodes	quinquelineatus	male	Benin	Cotonou	06°23’15.00’’N	02°24’42.00’’E	23	1/XI/2013	425C04	AB48931233	ethanol	650	KR831003
	Eristalodes	quinquelineatus	male	Benin	Cotonou	06°23’15.00’’N	02°24’42.00’’E	23	1/XI/2013	425D04	AB48931232	ethanol	657	KR831004
	Eristalodes	quinquelineatus	female	Benin	Cotonou	06°23’15.00’’N	02°24’42.00’’E	23	1/XI/2013	425E04	AB48931231	ethanol	657	KR831005
	Eristalodes	quinquelineatus	male	Benin	Cotonou	06°23’15.00’’N	02°24’42.00’’E	23	1/XI/2013	425F03	AB48931236	ethanol	657	KR831006
	Eristalodes	quinquelineatus	female	Benin	Cotonou	06°23’15.00’’N	02°24’42.00’’E	23	1/XI/2013	425F05	AB48931224	ethanol	648	KR831007
	Eristalodes	quinquelineatus	female	Benin	Lama	06°58’27.00’’N	02°08’02.00’’E	17	21/VI/1995	418D04	AB49485316	pinned
	Eristalodes	quinquelineatus	male	Benin	Lama	06°58’27.00’’N	02°08’02.00’’E	17	23/VI/1995	418F04	AB49485318	pinned	657	KR830998
	Eristalodes	quinquelineatus	female	Benin	Niaouli	06°44’08.00’’N	02°08’18.00’’E	19	10/XII/2013	423D08	AB48950840	ethanol	656	KR830999
	Eristalodes	quinquelineatus	female	Benin	Niaouli	06°44’08.00’’N	02°08’18.00’’E	19	10/XII/2013	424D02	AB48931311	ethanol	657	KR831000
	Eristalodes	quinquelineatus	?	Benin	Niaouli	06°44’08.00’’N	02°08’18.00’’E	19	10/XII/2013	424E03	AB48931318	ethanol	657	KR831001
	Eristalodes	quinquelineatus	male	Nigeria	Ibadan	07°29’59.00’’N	03°54’30.00’’E	27	-/IX/1999	418D08	AB49485340	pinned
	Eristalodes	quinquelineatus	male	Togo	Kloto	06°57’00.00’’N	00°34’00.00’’E	5	-/III/2004	419A01	AB49480399	pinned	657	KR831011
	Eristalodes	quinquelineatus	male	Togo	Kloto	06°57’00.00’’N	00°34’00.00’’E	5	-/X/2005	419B01	AB49480400	pinned
	Eristalodes	quinquelineatus	female	Togo	Kloto	06°57’00.00’’N	00°34’00.00’’E	5	3/VII/1997	419B04	AB49480418	pinned
	Eristalodes	quinquelineatus	female	Togo	Kloto	06°57’00.00’’N	00°34’00.00’’E	5	-/III/2004	419C04	AB49480419	pinned	657	KR831012
	Eristalodes	quinquelineatus	male	Togo	Kloto	06°57’00.00’’N	00°34’00.00’’E	5	-/XII/2004	419E03	AB49480415	pinned	657	KR831013
	Eristalodes	quinquelineatus	male	Togo	Kloto	06°57’00.00’’N	00°34’00.00’’E	5	-/XII/2004	419F03	AB49480416	pinned	657	KR831014
	Eristalodes	surcoufi	female	Benin	Calavi	06°26’15.00’’N	02°19’42.00’’E	22	18/X/2005	419D03	AB49480414	pinned	640	KR831015
	Eristalodes	surcoufi	female	Nigeria	Ibadan	07°29’59.00’’N	03°54’30.00’’E	27	25/I/1998	419B02	AB49480406	pinned
Eumerus	Eumerus	argenteus	female	Benin	Cotonou	06°23’15.00’’N	02°24’42.00’’E	23	1/XI/2014	425F04	AB48931230	ethanol	654	KT624201
	Eumerus	feae	male	Benin	Ahozon	06°23’03.00’’N	02°09’32.00’’E	20	6/XI/2008	415C04	AB49480467	pinned	655	KT624211
	Eumerus	feae	female	Benin	Niaouli	06°44’08.00’’N	02°08’18.00’’E	19	10/XII/2013	424A03	AB48931314	ethanol	654	KT624202
	Eumerus	feae	male	Benin	Niaouli	06°44’08.00’’N	02°08’18.00’’E	19	10/XII/2013	424B03	AB48931315	ethanol	654	KT624203
	Eumerus	feae	male	Benin	Niaouli	06°44’08.00’’N	02°08’18.00’’E	19	10/XII/2013	424B04	AB48931321	ethanol	654	KT624204
	Eumerus	feae	male	Benin	Pobé	06°57’55.00’’N	02°40’26.00’’E	18	26/VI/2007	415D04	AB49480468	pinned	612	KT624213
	Eumerus	feae	male	Benin	Pobé	06°57’55.00’’N	02°40’26.00’’E	18	12/XII/2013	425B08	AB48931210	ethanol	611	KT624205
	Eumerus	feae	male	Togo	Kloto	06°57’00.00’’N	00°34’00.00’’E	5	-/X/2007	415E04	AB49480469	pinned	612	KT624230
	Eumerus	obliquus	female	Benin	Calavi	06°26’15.00’’N	02°19’42.00’’E	22	11/XII/2013	426D04	AB42885695	ethanol	655	KT624206
	Eumerus	obliquus	female	Benin	Calavi	06°26’15.00’’N	02°19’42.00’’E	22	8/XII/2013	427C02	AB49481991	ethanol	655	KT624208
	Eumerus	obliquus	female	Benin	Calavi	06°26’15.00’’N	02°19’42.00’’E	22	8/XII/2013	426E06	AB42885682	ethanol	655	KT624207
	Eumerus	obliquus	female	Benin	Calavi	06°26’15.00’’N	02°19’42.00’’E	22	8/XII/2013	427E02	AB49481993	ethanol	655	KT624209
	Eumerus	vestitus	male	Benin	Calavi	06°26’15.00’’N	02°19’42.00’’E	22	30/XI/2004	415B05	AB49480472	pinned
	Eumerus	vestitus	male	Benin	Calavi	06°26’15.00’’N	02°19’42.00’’E	22	30/XI/2004	415C05	AB49480473	pinned
	Eumerus	vestitus	female	Benin	Calavi	06°26’15.00’’N	02°19’42.00’’E	22	30/XI/2004	415D05	AB49480474	pinned
	Eumerus	vestitus	male	Benin	Calavi	06°26’15.00’’N	02°19’42.00’’E	22	30/XI/2004	415E05	AB49480475	pinned
	Eumerus	vestitus	female	Benin	Calavi	06°26’15.00’’N	02°19’42.00’’E	22	30/XI/2004	415F05	AB49480476	pinned
	Eumerus	sp. 1	male	Benin	Ahozon	06°23’03.00’’N	02°09’32.00’’E	20	23/IV/2012	415D03	AB49480462	pinned
	Eumerus	sp. 1	female	Benin	Alfa Kouara	11°26’44.00’’N	03°04’25.00’’E	7	-/IV/2006	415A06	AB49480477	pinned
	Eumerus	sp. 1	male	Benin	Calavi	06°26’15.00’’N	02°19’42.00’’E	22	9/XII/2013	422A02	AB48930300	ethanol	582	KT624216
	Eumerus	sp. 1	male	Benin	Calavi	06°26’15.00’’N	02°19’42.00’’E	22	9/XII/2013	422D02	AB48930303	ethanol	605	KT624218
	Eumerus	sp. 1	male	Benin	Calavi	06°26’15.00’’N	02°19’42.00’’E	22	8/XII/2013	427F02	AB49481994	ethanol	655	KT624226
	Eumerus	sp. 1	male	Benin	Calavi	06°26’15.00’’N	02°19’42.00’’E	22	9/XII/2013	422E01	AB48930298	ethanol	655	KT624219
	Eumerus	sp. 1	male	Benin	Calavi	06°26’15.00’’N	02°19’42.00’’E	22	8/XII/2013	426D06	AB42885683	ethanol	655	KT624221
	Eumerus	sp. 1	male	Benin	Calavi	06°26’15.00’’N	02°19’42.00’’E	22	8/XII/2013	427B03	AB49481996	ethanol	655	KT624222
	Eumerus	sp. 1	male	Benin	Calavi	06°26’15.00’’N	02°19’42.00’’E	22	6/XI/2012	415E03	AB49480463	pinned	655	KT624215
	Eumerus	sp. 1	male	Benin	Calavi	06°26’15.00’’N	02°19’42.00’’E	22	9/XII/2013	422D01	AB48930297	ethanol	655	KT624217
	Eumerus	sp. 1	male	Benin	Calavi	06°26’15.00’’N	02°19’42.00’’E	22	8/XII/2013	427D03	AB49481998	ethanol	655	KT624225
	Eumerus	sp. 1	male	Benin	Calavi	06°26’15.00’’N	02°19’42.00’’E	22	8/XII/2013	427C03	AB49481997	ethanol	655	KT624223
	Eumerus	sp. 1	male	Benin	Calavi	06°26’15.00’’N	02°19’42.00’’E	22	8/XII/2013	427D02	AB49481992	ethanol	655	KT624224
	Eumerus	sp. 1	female	Benin	Calavi	06°26’15.00’’N	02°19’42.00’’E	22	9/II/2000	415B04	AB49480466	pinned
	Eumerus	sp. 1	female	Benin	Calavi	06°26’15.00’’N	02°19’42.00’’E	22	-/VI/2006	415F02	AB49480458	pinned
	Eumerus	sp. 1	male	Benin	Calavi	06°26’15.00’’N	02°19’42.00’’E	22	9/XII/2013	422B02	AB48930301	ethanol
	Eumerus	sp. 1	male	Benin	Calavi	06°26’15.00’’N	02°19’42.00’’E	22	9/XII/2013	422C02	AB48930302	ethanol
	Eumerus	sp. 1	male	Benin	Calavi	06°26’15.00’’N	02°19’42.00’’E	22	9/XII/2013	422F01	AB48930299	ethanol
	Eumerus	sp. 1	male	Togo	Kloto	06°57’00.00’’N	00°34’00.00’’E	5	-/II/2008	415D06	AB49480480	pinned
	Eumerus	sp. 1	male	Togo	Kloto	06°57’00.00’’N	00°34’00.00’’E	5	-/VI/2008	415F03	AB49480464	pinned
	Eumerus	sp. 1	female	Benin	Lokossa	06°38’50.00’’N	01°43’05.00’’E	16	-/IV/2006	415A03	AB49480459	pinned	655	KT624210
	Eumerus	sp. 1	male	Benin	Niaouli	06°44’08.00’’N	02°08’18.00’’E	19	18/V/2010	415B06	AB49480478	pinned
	Eumerus	sp. 1	male	Benin	Lokossa	06°38’50.00’’N	01°43’05.00’’E	16	-/II/2005	415E02	AB49480457	pinned	615	KT624214
	Eumerus	sp. 2	male	Benin	Calavi	06°26’15.00’’N	02°19’42.00’’E	22	10/VI/1999	415B07	AB49480484	pinned
	Eumerus	sp. 2	female	Benin	Pobé	06°57’55.00’’N	02°40’26.00’’E	18	12/XII/2013	425A08	AB48931211	ethanol	655	KT624220
	Eumerus	sp. 2	female	Benin	Alfa Kouara	11°26’44.00’’N	03°04’25.00’’E	7	-/IV/2006	415C06	AB49480479	pinned	605	KT624212
	Eumerus	sp. 2	male	Togo	Kloto	06°57’00.00’’N	00°34’00.00’’E	5	-/IX/2006	415F06	AB49480482	pinned	655	KT624232
	Eumerus	sp. 2	male	Togo	Kloto	06°57’00.00’’N	00°34’00.00’’E	5	-/IX/2006	415A07	AB49480483	pinned
	Eumerus	sp. 2	female	Togo	Kloto	06°57’00.00’’N	00°34’00.00’’E	5	-/II/2008	415E06	AB49480481	pinned	573	KT624231
	Eumerus	sp. 3	female	Togo	Kloto	06°57’00.00’’N	00°34’00.00’’E	5	-/X/2007	415F07	AB49480488	pinned	633	KT624233
	Eumerus	sp. 4	male	Ghana	Kumasi	06°41’00.00’’N	01°37’00.00’’E	1	-/V/2008	415E07	AB49480486	pinned	655	KT624227
	Eumerus	sp. 4	male	Togo	Kloto	06°57’00.00’’N	00°34’00.00’’E	5	-/X/2007	415A08	AB49480489	pinned	655	KT624228
	Eumerus	sp. 4	male	Togo	Kloto	06°57’00.00’’N	00°34’00.00’’E	5	-/X/2007	415D07	AB49480486	pinned	655	KT624229
Graptomyza	Graptomyza	suavissima	male	Togo	Kloto	06°57’00.00’’N	00°34’00.00’’E	5	-/VIII/2008	413A03	AB49480290	pinned	657	KR831016
	Graptomyza	suavissima	male	Togo	Kloto	06°57’00.00’’N	00°34’00.00’’E	5	-/X/2000	413B03	AB49480289	pinned
	Graptomyza	suavissima	male	Togo	Kloto	06°57’00.00’’N	00°34’00.00’’E	5	-/VIII/2008	413C03	AB49480288	pinned	657	KR831017
	Graptomyza	suavissima	male	Togo	Kloto	06°57’00.00’’N	00°34’00.00’’E	5	-/VIII/2004	413D03	AB48949815	pinned	657	KR831018
	Graptomyza	suavissima	male	Togo	Kloto	06°57’00.00’’N	00°34’00.00’’E	5	-/VIII/2008	413E02	AB49480292	pinned
	Graptomyza	suavissima	female	Togo	Kloto	06°57’00.00’’N	00°34’00.00’’E	5	-/IX/2005	413E03	AB49480286	pinned	563	KR831019
	Graptomyza	suavissima	male	Togo	Kloto	06°57’00.00’’N	00°34’00.00’’E	5	-/VIII/2008	413F02	AB49480291	pinned	565	KR831020
	Graptomyza	triangulifera	female	Benin	Sérou	09°40’03.00’’N	01°41’50.00’’E	9	-/IV/2006	413D04	AB49480281	pinned	657	KR831021
	Graptomyza	triangulifera	female	Ghana	Kumasi	06°41’00.00’’N	01°37’00.00’’E	1	-/V/2008	413A02	AB49480296	pinned	657	KR831022
	Graptomyza	triangulifera	female	Togo	Kloto	06°57’00.00’’N	00°34’00.00’’E	5	3/VII/1997	413D02	AB49480293	pinned
	Graptomyza	triangulifera	male	Togo	Kloto	06°57’00.00’’N	00°34’00.00’’E	5	-/VIII/2008	413E01	AB49480298	pinned	657	KR831023
	Graptomyza	triangulifera	male	Togo	Kloto	06°57’00.00’’N	00°34’00.00’’E	5	-/X/2007	413F01	AB49480297	pinned	657	KR831024
Meromacroides	Meromacroides	meromacriformis	male	Togo	Kloto	06°57’00.00’’N	00°34’00.00’’E	5	-/IV/2004	414C07	AB49480552	pinned
Mesembrius	Mesembrius	cyanipennis	male	Benin	Lokossa	06°38’50.00’’N	01°43’05.00’’E	16	-/X/2005	418F03	AB49485312	pinned	657	KR831048
	Mesembrius	cyanipennis	female	Benin	Niaouli	06°44’08.00’’N	02°08’18.00’’E	19	2/II/2014	107D03	AB42886404	ethanol	657	KR831045
	Mesembrius	cyanipennis	female	Benin	Niaouli	06°44’08.00’’N	02°08’18.00’’E	19	2/II/2014	107D07	AB42886428	ethanol	657	KR831046
	Mesembrius	cyanipennis	male	Benin	Niaouli	06°44’08.00’’N	02°08’18.00’’E	19	2/II/2014	107E02	AB42886399	ethanol	657	KR831047
	Mesembrius	cyanipennis	female	Benin	Niaouli	06°44’08.00’’N	02°08’18.00’’E	19	10/XII/2013	423E08	AB48950839	ethanol	657	KR831049
	Mesembrius	cyanipennis	male	Ghana	Wati (waterfalls)	07°02’00.00’’N	00°33’00.00’’E	3	-/II/2003	418E03	AB49485311	pinned	657	KR831050
	Mesembrius	cyanipennis	female	Nigeria	Ibadan	07°29’59.00’’N	03°54’30.00’’E	27	3/II/2000	418D03	AB49485310	pinned
	Mesembrius	cyanipennis	female	Togo	Kloto	06°57’00.00’’N	00°34’00.00’’E	5	-/X/2007	418A04	AB49485313	pinned	637	KR831051
	Mesembrius	cyanipennis	female	Togo	Kloto	06°57’00.00’’N	00°34’00.00’’E	5	-/XII/2007	418B04	AB49485314	pinned	657	KR831052
	Mesembrius	ingratus	male	Benin	Calavi	06°26’15.00’’N	02°19’42.00’’E	22	-/IV/2014	106D04	AB42855887	ethanol	657	KR831053
	Mesembrius	ingratus	male	Benin	Calavi	06°26’15.00’’N	02°19’42.00’’E	22	-/IV/2014	106E07	AB42855868	ethanol	657	KR831054
	Mesembrius	ingratus	female	Benin	Calavi	06°26’15.00’’N	02°19’42.00’’E	22	-/IV/2014	106E08	AB42855862	ethanol	634	KR831055
	Mesembrius	ingratus	male	Benin	Porto Novo	06°27’46.06’’N	02°39’55.48’’E	26	-/III/2008	417D08	AB49480540	pinned	656	KR831056
	Mesembrius	ingratus	female	Benin	Porto Novo	06°27’46.06’’N	02°39’55.48’’E	26	-/III/2008	417E08	AB49480541	pinned	656	KR831057
	Mesembrius	ingratus	male	Benin	Porto Novo	06°27’46.06’’N	02°39’55.48’’E	26	-/III/2008	417F08	AB49480542	pinned	656	KR831058
	Mesembrius	ingratus	male	Togo	Kloto	06°57’00.00’’N	00°34’00.00’’E	5	-/II/2008	417C08	AB49480539	pinned	656	KR831059
	Mesembrius	lagopus	female	Benin	Calavi	06°26’15.00’’N	02°19’42.00’’E	22	9/XII/2013	422B03	AB48930307	ethanol	657	KR831062
	Mesembrius	lagopus	female	Benin	Calavi	06°26’15.00’’N	02°19’42.00’’E	22	9/XII/2013	422C03	AB48930308	ethanol	657	KR831063
	Mesembrius	lagopus	male	Benin	Calavi	06°26’15.00’’N	02°19’42.00’’E	22	9/XII/2013	422D03	AB48930309	ethanol	657	KR831064
	Mesembrius	lagopus	female	Benin	Calavi	06°26’15.00’’N	02°19’42.00’’E	22	9/XII/2013	422E03	AB48930310	ethanol	657	KR831065
	Mesembrius	lagopus	male	Benin	Calavi	06°26’15.00’’N	02°19’42.00’’E	22	9/XII/2013	422F03	AB48930311	ethanol	657	KR831067
	Mesembrius	lagopus	female	Benin	Calavi	06°26’15.00’’N	02°19’42.00’’E	22	8/XII/2013	426C06	AB42885684	ethanol	657	KR831070
	Mesembrius	lagopus	female	Benin	Calavi	06°26’15.00’’N	02°19’42.00’’E	22	8/XII/2013	426E05	AB42885688	ethanol	657	KR831071
	Mesembrius	lagopus	male	Benin	Calavi	06°26’15.00’’N	02°19’42.00’’E	22	8/XII/2013	426E07	AB42885676	ethanol	634	KR831072
	Mesembrius	lagopus	male	Benin	Calavi	06°26’15.00’’N	02°19’42.00’’E	22	8/XII/2013	426F05	AB42885687	ethanol	652	KR831073
	Mesembrius	lagopus	male	Benin	Calavi	06°26’15.00’’N	02°19’42.00’’E	22	8/XII/2013	427D01	AB49481986	ethanol	657	KR831074
	Mesembrius	lagopus	female	Benin	Calavi	06°26’15.00’’N	02°19’42.00’’E	22	8/XII/2013	427E01	AB49481987	ethanol	657	KR831075
	Mesembrius	lagopus	female	Benin	Cotonou	06°23’15.00’’N	02°24’42.00’’E	23	14/XII/2013	422E08	AB48930340	ethanol	657	KR831066
	Mesembrius	lagopus	female	Benin	Cotonou	06°23’15.00’’N	02°24’42.00’’E	23	14/XII/2013	422F08	AB48930341	ethanol	657	KR831068
	Mesembrius	lagopus	male	Benin	Cotonou	06°23’15.00’’N	02°24’42.00’’E	23	14/XII/2013	423C06	AB48950853	ethanol	657	KR831069
	Mesembrius	lagopus	male	Benin	Lama	06°58’27.00’’N	02°08’02.00’’E	17	23/I/1995	418E02	AB49485305	pinned	578	KR831061
	Mesembrius	lagopus	female	Benin	Niaouli	06°44’08.00’’N	02°08’18.00’’E	19	2/II/2014	107C06	AB42886421	ethanol	657	KR831060
	Mesembrius	minor	male	Benin	Cotonou	06°23’15.00’’N	02°24’42.00’’E	23	-/II/2003	418F01	AB49485300	pinned	657	KR831076
	Mesembrius	minor	male	Benin	Cotonou	06°23’15.00’’N	02°24’42.00’’E	23	14/XII/2013	423C01	AB48950883	ethanol	657	KR831077
	Mesembrius	nigriceps	male	Togo	Kloto	06°57’00.00’’N	00°34’00.00’’E	5	-/III/2004	418A02	AB49485301	pinned	625	KR831078
	Mesembrius	perforatus	male	Benin	Calavi	06°26’15.00’’N	02°19’42.00’’E	22	-/X/2001	418A03	AB49485307	pinned
	Mesembrius	perforatus	male	Benin	Calavi	06°26’15.00’’N	02°19’42.00’’E	22	11/XI/1993	418F02	AB49485306	pinned
	Mesembrius	strigilatus	female	Benin	Cotonou	06°23’15.00’’N	02°24’42.00’’E	23	14/XII/2013	422B08	AB48930337	ethanol	657	KR831080
	Mesembrius	strigilatus	male	Benin	Lokossa	06°38’50.00’’N	01°43’05.00’’E	16	-/VI/2006	418C02	AB49485303	pinned	657	KR831079
	Mesembrius	strigilatus	male	Benin	Pobé	06°57’55.00’’N	02°40’26.00’’E	18	12/XII/2013	426A03	AB42885704	ethanol	657	KR831081
	Mesembrius	strigilatus	female	Benin	Pobé	06°57’55.00’’N	02°40’26.00’’E	18	12/XII/2013	426B02	AB42885709	ethanol	641	KR831082
	Mesembrius	strigilatus	female	Benin	Pobé	06°57’55.00’’N	02°40’26.00’’E	18	12/XII/2013	426E02	AB42885706	ethanol	657	KR831083
	Mesembrius	strigilatus	female	Benin	Pobé	06°57’55.00’’N	02°40’26.00’’E	18	12/XII/2013	426F02	AB42885705	ethanol	657	KR831084
	Mesembrius	strigilatus	male	Ghana	Tema	05°37’00.00’’N	01°00’00.00’’E	4	19/XII/2004	418B02	AB49485302	pinned	633	KR831085
	Mesembrius	strigilatus	male	Nigeria	Ibadan	07°29’59.00’’N	03°54’30.00’’E	27	-/XII/1998	418D02	AB49485304	pinned
	Mesembrius	tarsatus	male	Benin	Calavi	06°26’15.00’’N	02°19’42.00’’E	22	-/IV/2014	106D08	AB42855863	ethanol	657	KR831086
	Mesembrius	tarsatus	female	Benin	Calavi	06°26’15.00’’N	02°19’42.00’’E	22	-/IV/2014	106E02	AB42855898	ethanol	657	KR831087
	Mesembrius	tarsatus	female	Benin	Calavi	06°26’15.00’’N	02°19’42.00’’E	22	-/IV/2014	106E04	AB42855886	ethanol	657	KR831088
	Mesembrius	tarsatus	male	Benin	Calavi	06°26’15.00’’N	02°19’42.00’’E	22	-/IV/2014	106F07	AB42855867	ethanol	657	KR831089
	Mesembrius	tarsatus	female	Benin	Calavi	06°26’15.00’’N	02°19’42.00’’E	22	-/IV/2014	107A08	AB42886431	ethanol	644	KR831090
	Mesembrius	tarsatus	male	Benin	Calavi	06°26’15.00’’N	02°19’42.00’’E	22	-/IV/2014	107B05	AB42886414	ethanol	629	KR831091
	Mesembrius	tarsatus	female	Benin	Calavi	06°26’15.00’’N	02°19’42.00’’E	22	-/IV/2014	107C03	AB42886403	ethanol	657	KR831092
	Mesembrius	tarsatus	male	Benin	Cotonou	06°23’15.00’’N	02°24’42.00’’E	23	1/XI/2013	425B06	AB48931222	ethanol	626	KR831099
	Mesembrius	tarsatus	female	Benin	Cotonou	06°23’15.00’’N	02°24’42.00’’E	23	1/XI/2013	425F06	AB48931218	ethanol	656	KR831100
	Mesembrius	tarsatus	male	Benin	Lokossa	06°38’50.00’’N	01°43’05.00’’E	16	-/X/2005	418A01	AB49485295	pinned	657	KR831093
	Mesembrius	tarsatus	male	Benin	Lokossa	06°38’50.00’’N	01°43’05.00’’E	16	-/X/2005	418C01	AB49485297	pinned	657	KR831096
	Mesembrius	tarsatus	male	Benin	Niaouli	06°44’08.00’’N	02°08’18.00’’E	19	15/I/1998	418E01	AB49485299	pinned	632	KR831098
	Mesembrius	tarsatus	male	Benin	Porto Novo	06°27’46.06’’N	02°39’55.48’’E	26	-/X/2004	418B01	AB49485296	pinned	657	KR831094
	Mesembrius	tarsatus	female	Benin	Porto Novo	06°27’46.06’’N	02°39’55.48’’E	26	28/XI/2002	418B03	AB49485308	pinned	657	KR831095
	Mesembrius	tarsatus	female	Benin	Porto Novo	06°27’46.06’’N	02°39’55.48’’E	26	28/XI/2002	418C03	AB49485309	pinned	562	KR831097
	Mesembrius	tarsatus	male	Nigeria	Ibadan	07°29’59.00’’N	03°54’30.00’’E	27	18/XI/2004	418D01	AB49485298	pinned	657	KR831101
Milesia	Milesia	afra	male	Togo	Kloto	06°57’00.00’’N	00°34’00.00’’E	5	-/V/2004	417B08	AB49480538	pinned
Ornidia	Ornidia	obesa	male	Benin	Calavi	06°26’15.00’’N	02°19’42.00’’E	22	5/XI/2001	417C01	AB49480497	pinned
	Ornidia	obesa	male	Benin	Sérou	09°40’03.00’’N	01°41’50.00’’E	9	-/XII/2005	417B01	AB49480496	pinned	656	KR831123
	Ornidia	obesa	male	Nigeria	Ibadan	07°29’59.00’’N	03°54’30.00’’E	27	9/II/2000	417D01	AB49480498	pinned
	Ornidia	obesa	male	Nigeria	Ibadan	07°29’59.00’’N	03°54’30.00’’E	27	18/XI/2004	417E01	AB49480499	pinned	656	KR831124
	Ornidia	obesa	male	Togo	Kloto	06°57’00.00’’N	00°34’00.00’’E	5	-/I/2004	417A01	AB49480495	pinned
Phytomia	Phytomia	bulligera	female	Benin	Alfa Kouara	11°26’44.00’’N	03°04’25.00’’E	7	-/VIII/2004	417B06	AB49480526	pinned	656	KR831177
	Phytomia	bulligera	male	Benin	Sérou	09°40’03.00’’N	01°41’50.00’’E	9	-/IX/2005	417A06	AB49480525	pinned	656	KR831176
	Phytomia	bulligera	male	Ghana	Wati (waterfalls)	07°02’00.00’’N	00°33’00.00’’E	3	-/II/2003	417E06	AB49480529	pinned	656	KR831178
	Phytomia	bulligera	male	Togo	Kloto	06°57’00.00’’N	00°34’00.00’’E	5	-/II/2004	417C06	AB49480527	pinned	656	KR831179
	Phytomia	bulligera	female	Togo	Kloto	06°57’00.00’’N	00°34’00.00’’E	5	-/X/2007	417D06	AB49480528	pinned	656	KR831180
	Phytomia	erratica	male	Benin	Calavi	06°26’15.00’’N	02°19’42.00’’E	22	1/XII/2000	417F07	AB49480536	pinned
	Phytomia	erratica	female	Benin	Cotonou	06°23’15.00’’N	02°24’42.00’’E	23	-/I/2003	417A08	AB49480537	pinned	656	KR831181
	Phytomia	incisa	male	Benin	Sérou	09°40’03.00’’N	01°41’50.00’’E	9	-/XII/2006	417E04	AB49480517	pinned
	Phytomia	incisa	male	Ghana	Wati (waterfalls)	07°02’00.00’’N	00°33’00.00’’E	3	-/II/2003	417D04	AB49480516	pinned
	Phytomia	incisa	male	Nigeria	Ibadan	07°29’59.00’’N	03°54’30.00’’E	27	5/XII/2000	417A05	AB49480519	pinned	657	KR831182
	Phytomia	incisa	male	Togo	Kloto	06°57’00.00’’N	00°34’00.00’’E	5	-/XI/2006	417C04	AB49480515	pinned
	Phytomia	kroeberi	female	Togo	Kloto	06°57’00.00’’N	00°34’00.00’’E	5	-/XII/1999	417E07	AB49480535	pinned
	Phytomia	natalensis	male	Benin	Lokossa	06°38’50.00’’N	01°43’05.00’’E	16	-/I/2007	417A02	AB49480501	pinned	657	KR831183
	Phytomia	natalensis	male	Benin	Sérou	09°40’03.00’’N	01°41’50.00’’E	9	-/XII/2006	417F01	AB49480500	pinned	653	KR831184
	Phytomia	natalensis	male	Nigeria	Abuja	09°15’00.00’’N	06°56’00.00’’E	29	-/I/2004	417D02	AB49480504	pinned	656	KR831185
	Phytomia	natalensis	female	Togo	Kloto	06°57’00.00’’N	00°34’00.00’’E	5	-/XI/2006	417B02	AB49480502	pinned	656	KR831186
	Phytomia	pubipennis	female	Benin	Aplahoué	06°55’59.00’’N	01°40’59.00’’E	15	-/II/2006	417F06	AB49480530	pinned
	Phytomia	pubipennis	female	Ghana	Wati (waterfalls)	07°02’00.00’’N	00°33’00.00’’E	3	-/II/2003	417C07	AB49480533	pinned	656	KR831187
	Phytomia	pubipennis	male	Ghana	Wati (waterfalls)	07°02’00.00’’N	00°33’00.00’’E	3	-/II/2003	417D07	AB49480534	pinned
	Phytomia	pubipennis	female	Togo	Kloto	06°57’00.00’’N	00°34’00.00’’E	5	-/I/2004	417A07	AB49480531	pinned	657	KR831188
	Phytomia	pubipennis	female	Togo	Kloto	06°57’00.00’’N	00°34’00.00’’E	5	-/XI/2005	417B07	AB49480532	pinned
Polybiomyia	Polybiomyia	divisa	female	Benin	Sérou	09°40’03.00’’N	01°41’50.00’’E	9	-/IV/2006	413C04	AB49480282	pinned	657	KR831189
	Polybiomyia	divisa	female	Benin	Sérou	09°40’03.00’’N	01°41’50.00’’E	9	-/IV/2006	413E04	AB49480280	pinned	657	KR831190
	Polybiomyia	divisa	female	Nigeria	Ibadan	07°29’59.00’’N	03°54’30.00’’E	27	-/II/2000	413F04	AB49480279	pinned
	Polybiomyia	divisa	female	Togo	Kloto	06°57’00.00’’N	00°34’00.00’’E	5	-/VI/2008	413A05	AB49480278	pinned
	Polybiomyia	sp. 1	male	Nigeria	Ibadan	07°29’59.00’’N	03°54’30.00’’E	27	8/II/2000	413A04	AB49480284	pinned
	Polybiomyia	sp. 1	male	Nigeria	Ibadan	07°29’59.00’’N	03°54’30.00’’E	27	8/II/2000	413B04	AB49480283	pinned
	Polybiomyia	sp. 1	female	Nigeria	Ibadan	07°29’59.00’’N	03°54’30.00’’E	27	8/II/2000	413F03	AB49480285	pinned	550	KR831191
	Polybiomyia	sp. 1	male	Nigeria	Ibadan	07°29’59.00’’N	03°54’30.00’’E	27	29/XI/2013	419F05	AB49480428	ethanol	657	KR831192
Rhingia	Rhingia	caerulescens	male	Benin	Sérou	09°40’03.00’’N	01°41’50.00’’E	9	-/VI/2005	414B02	AB49480583	pinned
	Rhingia	caerulescens	female	Togo	Kloto	06°57’00.00’’N	00°34’00.00’’E	5	-/IV/2004	414C02	AB49480582	pinned
	Rhingia	caerulescens	male	Togo	Kloto	06°57’00.00’’N	00°34’00.00’’E	5	-/I/2008	414D02	AB49480581	pinned
	Rhingia	caerulescens	female	Togo	Kloto	06°57’00.00’’N	00°34’00.00’’E	5	-/XII/2003	414E02	AB49480580	pinned
	Rhingia	cyanoprora	female	Togo	Kloto	06°57’00.00’’N	00°34’00.00’’E	5	-/XII/2008	414C01	AB49480588	pinned	611	KR831193
	Rhingia	cyanoprora	male	Togo	Kloto	06°57’00.00’’N	00°34’00.00’’E	5	-/XII/2008	414D01	AB49480587	pinned	616	KR831194
	Rhingia	cyanoprora	male	Togo	Kloto	06°57’00.00’’N	00°34’00.00’’E	5	-/XII/2008	414E01	AB49480586	pinned	614	KR831195
	Rhingia	cyanoprora	female	Togo	Kloto	06°57’00.00’’N	00°34’00.00’’E	5	-/XII/2008	414F01	AB49480585	pinned	619	KR831196
	Rhingia	semicaerulea	female	Benin	Pénélan	09°14’58.59’’N	01°31’34.32’’E	10	-/VII/2008	413D08	AB49480257	pinned
	Rhingia	semicaerulea	male	Nigeria	Ibadan	07°29’59.00’’N	03°54’30.00’’E	27	-/X/2006	413E08	AB49480256	pinned
	Rhingia	semicaerulea	male	Togo	Kloto	06°57’00.00’’N	00°34’00.00’’E	5	-/IV/2004	413F08	AB49480255	pinned
	Rhingia	semicaerulea	male	Togo	Kloto	06°57’00.00’’N	00°34’00.00’’E	5	-/IX/2007	414A01	AB49480590	pinned	602	KR831197
	Rhingia	semicaerulea	male	Togo	Kloto	06°57’00.00’’N	00°34’00.00’’E	5	-/III/2005	414B01	AB49480589	pinned
Senaspis	Senaspis	dentipes	female	Benin	Calavi	06°26’15.00’’N	02°19’42.00’’E	22	-/VI/2007	417E02	AB49480505	pinned
	Senaspis	dentipes	male	Benin	Calavi	06°26’15.00’’N	02°19’42.00’’E	22	16/XII/2013	422A05	AB48930318	ethanol	606	KR831198
	Senaspis	dentipes	male	Benin	Calavi	06°26’15.00’’N	02°19’42.00’’E	22	8/XII/2013	426A07	AB42885680	ethanol	657	KR831199
	Senaspis	dentipes	male	Benin	Calavi	06°26’15.00’’N	02°19’42.00’’E	22	8/XII/2013	426A08	AB42885674	ethanol	657	KR831200
	Senaspis	dentipes	male	Benin	Calavi	06°26’15.00’’N	02°19’42.00’’E	22	8/XII/2013	426B06	AB42885685	ethanol	657	KR831201
	Senaspis	dentipes	male	Benin	Calavi	06°26’15.00’’N	02°19’42.00’’E	22	8/XII/2013	426B07	AB42885679	ethanol	657	KR831202
	Senaspis	dentipes	male	Benin	Calavi	06°26’15.00’’N	02°19’42.00’’E	22	8/XII/2013	426B08	AB42885673	ethanol	657	KR831203
	Senaspis	dentipes	female	Benin	Calavi	06°26’15.00’’N	02°19’42.00’’E	22	8/XII/2013	426C07	AB42885678	ethanol	657	KR831204
	Senaspis	dentipes	female	Benin	Calavi	06°26’15.00’’N	02°19’42.00’’E	22	8/XII/2013	426C08	AB42885672	ethanol	656	KR831205
	Senaspis	dentipes	male	Benin	Calavi	06°26’15.00’’N	02°19’42.00’’E	22	8/XII/2013	426D05	AB42885689	ethanol	657	KR831206
	Senaspis	dentipes	male	Benin	Calavi	06°26’15.00’’N	02°19’42.00’’E	22	8/XII/2013	426D07	AB42885677	ethanol	657	KR831207
	Senaspis	dentipes	female	Benin	Calavi	06°26’15.00’’N	02°19’42.00’’E	22	8/XII/2013	426D08	AB42885671	ethanol	657	KR831208
	Senaspis	dentipes	male	Benin	Calavi	06°26’15.00’’N	02°19’42.00’’E	22	8/XII/2013	426E08	AB42885670	ethanol	657	KR831209
	Senaspis	dentipes	male	Benin	Calavi	06°26’15.00’’N	02°19’42.00’’E	22	8/XII/2013	426F06	AB42885681	ethanol	653	KR831210
	Senaspis	dentipes	male	Benin	Calavi	06°26’15.00’’N	02°19’42.00’’E	22	8/XII/2013	426F07	AB42885675	ethanol	653	KR831211
	Senaspis	dentipes	male	Benin	Calavi	06°26’15.00’’N	02°19’42.00’’E	22	8/XII/2013	426F08	AB42885669	ethanol	632	KR831212
	Senaspis	dentipes	male	Benin	Lokossa	06°38’50.00’’N	01°43’05.00’’E	16	-/I/2006	417F02	AB49480506	pinned
	Senaspis	dentipes	male	Ghana	Wati (waterfalls)	07°02’00.00’’N	00°33’00.00’’E	3	-/II/2003	417C03	AB49480509	pinned
	Senaspis	dentipes	female	Togo	Kloto	06°57’00.00’’N	00°34’00.00’’E	5	-/VI/2004	417A03	AB49480507	pinned	656	KR831213
	Senaspis	dibapha	female	Benin	Niaouli	06°44’08.00’’N	02°08’18.00’’E	19	21/XI/2011	417E05	AB49480523	pinned	656	KR831214
	Senaspis	dibapha	male	Benin	Niaouli	06°44’08.00’’N	02°08’18.00’’E	19	10/XII/2013	425A03	AB48931241	ethanol	656	KR831215
	Senaspis	dibapha	male	Ghana	Wati (waterfalls)	07°02’00.00’’N	00°33’00.00’’E	3	-/II/2003	417F05	AB49480524	pinned	656	KR831216
	Senaspis	dibapha	male	Nigeria	Ibadan	07°29’59.00’’N	03°54’30.00’’E	27	-/XI/2001	417C05	AB49480521	pinned
	Senaspis	dibapha	female	Togo	Kloto	06°57’00.00’’N	00°34’00.00’’E	5	-/X/2005	417B05	AB49480520	pinned	656	KR831217
	Senaspis	umbrifera	female	Benin	Niaouli	06°44’08.00’’N	02°08’18.00’’E	19	10/XII/2013	425B02	AB48931246	ethanol	657	KR831218
Syritta	Syritta	bulbus	male	Benin	Pobé	06°57’55.00’’N	02°40’26.00’’E	18	12/XII/2013	425D07	AB48931214	ethanol	657	KR831219
	Syritta	cf.dentata	male	Benin	Niaouli	06°44’08.00’’N	02°08’18.00’’E	19	10/XII/2013	425D01	AB48931250	ethanol	657	KR831220
	Syritta	flaviventris	male	Benin	Calavi	06°26’15.00’’N	02°19’42.00’’E	22	15/III/2000	415C01	AB49480449	pinned
	Syritta	flaviventris	female	Benin	Calavi	06°26’15.00’’N	02°19’42.00’’E	22	8/XII/2013	426A06	AB42885686	ethanol	657	KR831231
	Syritta	flaviventris	male	Benin	Calavi	06°26’15.00’’N	02°19’42.00’’E	22	8/XII/2013	427A01	AB49481983	ethanol	657	KR831232
	Syritta	flaviventris	female	Benin	Calavi	06°26’15.00’’N	02°19’42.00’’E	22	8/XII/2013	427B01	AB49481984	ethanol	657	KR831233
	Syritta	flaviventris	female	Benin	Calavi	06°26’15.00’’N	02°19’42.00’’E	22	8/XII/2013	427C01	AB49481985	ethanol	657	KR831234
	Syritta	flaviventris	male	Benin	Cotonou	06°23’15.00’’N	02°24’42.00’’E	23	14/XII/2013	423A02	AB48950879	ethanol	657	KR831221
	Syritta	flaviventris	male	Benin	Cotonou	06°23’15.00’’N	02°24’42.00’’E	23	14/XII/2013	423A03	AB48950873	ethanol	657	KR831222
	Syritta	flaviventris	female	Benin	Cotonou	06°23’15.00’’N	02°24’42.00’’E	23	14/XII/2013	423B03	AB48950872	ethanol	657	KR831223
	Syritta	flaviventris	male	Benin	Cotonou	06°23’15.00’’N	02°24’42.00’’E	23	14/XII/2013	423C02	AB48950877	ethanol	657	KR831224
	Syritta	flaviventris	male	Benin	Cotonou	06°23’15.00’’N	02°24’42.00’’E	23	14/XII/2013	423C03	AB48950871	ethanol	657	KR831225
	Syritta	flaviventris	female	Benin	Cotonou	06°23’15.00’’N	02°24’42.00’’E	23	14/XII/2013	423D02	AB48950876	ethanol	657	KR831226
	Syritta	flaviventris	male	Benin	Cotonou	06°23’15.00’’N	02°24’42.00’’E	23	14/XII/2013	423D03	AB48950870	ethanol	657	KR831227
	Syritta	flaviventris	female	Benin	Cotonou	06°23’15.00’’N	02°24’42.00’’E	23	14/XII/2013	423E02	AB48950875	ethanol	657	KR831228
	Syritta	flaviventris	female	Benin	Cotonou	06°23’15.00’’N	02°24’42.00’’E	23	14/XII/2013	423F01	AB48950880	ethanol	657	KR831229
	Syritta	flaviventris	male	Benin	Cotonou	06°23’15.00’’N	02°24’42.00’’E	23	14/XII/2013	423F02	AB48950874	ethanol	657	KR831230
	Syritta	flaviventris	female	Benin	Djregbe	06°23’21.00’’N	02°37’22.00’’E	25	-/III/2008	414F07	AB49480549	pinned
	Syritta	flaviventris	male	Togo	Kloto	06°57’00.00’’N	00°34’00.00’’E	5	?/III/2000	415B01	AB49480448	pinned
	Syritta	lanipes	female	Benin	Calavi	06°26’15.00’’N	02°19’42.00’’E	22	?/IV/2014	107A03	AB42886401	ethanol	657	KR831241
	Syritta	lanipes	male	Benin	Lokossa	06°38’50.00’’N	01°43’05.00’’E	16	-/I/2006	415D01	AB49480450	pinned	594	KR831246
	Syritta	lanipes	male	Benin	Lokossa	06°38’50.00’’N	01°43’05.00’’E	16	-/I/2006	415E01	AB49480451	pinned	566	KR831247
	Syritta	lanipes	female	Benin	Niaouli	06°44’08.00’’N	02°08’18.00’’E	19	2/II/2014	107C05	AB42886415	ethanol	657	KR831242
	Syritta	lanipes	female	Benin	Niaouli	06°44’08.00’’N	02°08’18.00’’E	19	2/II/2014	107D02	AB42886398	ethanol	657	KR831243
	Syritta	lanipes	male	Benin	Niaouli	06°44’08.00’’N	02°08’18.00’’E	19	2/II/2014	107E03	AB42886405	ethanol	657	KR831244
	Syritta	lanipes	female	Benin	Niaouli	06°44’08.00’’N	02°08’18.00’’E	19	-/X/2002	415A01	AB49480447	pinned	657	KR831245
	Syritta	lanipes	female	Benin	Niaouli	06°44’08.00’’N	02°08’18.00’’E	19	10/XII/2013	423C07	AB48950847	ethanol	657	KR831248
	Syritta	lanipes	male	Benin	Niaouli	06°44’08.00’’N	02°08’18.00’’E	19	10/XII/2013	424A06	AB48931332	ethanol	657	KR831249
	Syritta	lanipes	female	Benin	Niaouli	06°44’08.00’’N	02°08’18.00’’E	19	10/XII/2013	424B05	AB48931327	ethanol	657	KR831250
	Syritta	lanipes	male	Benin	Niaouli	06°44’08.00’’N	02°08’18.00’’E	19	10/XII/2013	424B06	AB48931333	ethanol	657	KR831251
	Syritta	lanipes	male	Benin	Niaouli	06°44’08.00’’N	02°08’18.00’’E	19	10/XII/2013	424D04	AB48931323	ethanol	657	KR831252
	Syritta	lanipes	male	Benin	Niaouli	06°44’08.00’’N	02°08’18.00’’E	19	10/XII/2013	424E04	AB48931324	ethanol	657	KR831253
	Syritta	lanipes	female	Benin	Niaouli	06°44’08.00’’N	02°08’18.00’’E	19	10/XII/2013	424E05	AB48931330	ethanol	657	KR831254
	Syritta	lanipes	male	Benin	Niaouli	06°44’08.00’’N	02°08’18.00’’E	19	10/XII/2013	424F04	AB48931325	ethanol	657	KR831255
	Syritta	lanipes	male	Benin	Niaouli	06°44’08.00’’N	02°08’18.00’’E	19	10/XII/2013	424F06	AB48931337	ethanol	657	KR831256
	Syritta	lanipes	female	Benin	Niaouli	06°44’08.00’’N	02°08’18.00’’E	19	10/XII/2013	425C01	AB48931251	ethanol	657	KR831257
	Syritta	lanipes	female	Benin	Pobé	06°57’55.00’’N	02°40’26.00’’E	18	7/VI/2014	106A01	AB42855908	ethanol	657	KR831235
	Syritta	lanipes	female	Benin	Pobé	06°57’55.00’’N	02°40’26.00’’E	18	7/VI/2014	106A04	AB42855890	ethanol	657	KR831236
	Syritta	lanipes	male	Benin	Pobé	06°57’55.00’’N	02°40’26.00’’E	18	7/VI/2014	106A06	AB42855878	ethanol	657	KR831237
	Syritta	lanipes	female	Benin	Pobé	06°57’55.00’’N	02°40’26.00’’E	18	7/VI/2014	106A08	AB42855866	ethanol	657	KR831238
	Syritta	lanipes	male	Benin	Pobé	06°57’55.00’’N	02°40’26.00’’E	18	7/VI/2014	106B07	AB42855871	ethanol	657	KR831239
	Syritta	lanipes	male	Benin	Pobé	06°57’55.00’’N	02°40’26.00’’E	18	7/VI/2014	106C03	AB42855894	ethanol	657	KR831240
	Syritta	lanipes	female	Benin	Pobé	06°57’55.00’’N	02°40’26.00’’E	18	12/XII/2013	425D08	AB48931208	ethanol	657	KR831258
	Syritta	lanipes	female	Benin	Pobé	06°57’55.00’’N	02°40’26.00’’E	18	12/XII/2013	425E07	AB48931213	ethanol	639	KR831259
	Syritta	leona	male	Benin	Calavi	06°26’15.00’’N	02°19’42.00’’E	22	-/IV/2014	107B01	AB42886390	ethanol	615	KR831260
	Syritta	leona	male	Benin	Calavi	06°26’15.00’’N	02°19’42.00’’E	22	16/XII/2013	422B06	AB48930325	ethanol	657	KR831261
	Syritta	leona	female	Benin	Calavi	06°26’15.00’’N	02°19’42.00’’E	22	16/XII/2013	422C06	AB48930326	ethanol	657	KR831262
	Syritta	leona	male	Benin	Calavi	06°26’15.00’’N	02°19’42.00’’E	22	16/XII/2013	422D05	AB48930321	ethanol	657	KR831263
	Syritta	leona	male	Benin	Calavi	06°26’15.00’’N	02°19’42.00’’E	22	16/XII/2013	422E06	AB48930328	ethanol	657	KR831264
	Syritta	leona	female	Benin	Cotonou	06°23’15.00’’N	02°24’42.00’’E	23	1/XI/2013	425B05	AB48931228	ethanol	657	KR831266
	Syritta	leona	female	Benin	Cotonou	06°23’15.00’’N	02°24’42.00’’E	23	1/XI/2013	425C05	AB48931227	ethanol	657	KR831267
	Syritta	leona	male	Benin	Niaouli	06°44’08.00’’N	02°08’18.00’’E	19	10/XII/2013	425B01	AB48931252	ethanol	657	KR831265
	Syritta	leucopleura	male	Benin	Athiémé	06°14’20.00’’N	01°40’00.00’’E	6	-/VIII/2006	414A08	AB49480548	pinned	617	KR831269
	Syritta	leucopleura	male	Benin	Calavi	06°26’15.00’’N	02°19’42.00’’E	22	-/IV/2014	107B06	AB42886420	ethanol	657	KR831268
	Syritta	sp. 1	female	Benin	Pobé	06°57’55.00’’N	02°40’26.00’’E	18	12/XII/2013	425F08	AB48931206	ethanol	618	KR831270
	Syritta	stigmatica	female	Benin	Pobé	06°57’55.00’’N	02°40’26.00’’E	18	12/XII/2013	425C08	AB48931209	ethanol	652	KR831271
	Syritta	tomentosa	male	Benin	Calavi	06°26’15.00’’N	02°19’42.00’’E	22	-/IV/2014	107A05	AB42886413	ethanol	657	KR831272
	Syritta	tomentosa	male	Benin	Niaouli	06°44’08.00’’N	02°08’18.00’’E	19	10/XII/2013	424A05	AB48931326	ethanol	657	KR831273
	Syritta	tomentosa	male	Benin	Niaouli	06°44’08.00’’N	02°08’18.00’’E	19	10/XII/2013	424C04	AB48931322	ethanol	657	KR831274
	Syritta	tomentosa	male	Benin	Niaouli	06°44’08.00’’N	02°08’18.00’’E	19	10/XII/2013	424D05	AB48931329	ethanol	657	KR831275
	Syritta	tomentosa	male	Benin	Niaouli	06°44’08.00’’N	02°08’18.00’’E	19	10/XII/2013	424F05	AB48931331	ethanol	657	KR831276
	Syritta	tomentosa	male	Benin	Niaouli	06°44’08.00’’N	02°08’18.00’’E	19	10/XII/2013	425A01	AB48931253	ethanol	657	KR831277
	Syritta	tomentosa	female	Benin	Pobé	06°57’55.00’’N	02°40’26.00’’E	18	12/XII/2013	425A07	AB48931217	ethanol	657	KR831278
	Syritta	tomentosa	female	Benin	Pobé	06°57’55.00’’N	02°40’26.00’’E	18	12/XII/2013	425B07	AB48931216	ethanol	657	KR831279
	Syritta	tomentosa	male	Benin	Pobé	06°57’55.00’’N	02°40’26.00’’E	18	12/XII/2013	425C07	AB48931215	ethanol	657	KR831280
	Syritta	unicoloror/breva	male	Benin	Pobé	06°57’55.00’’N	02°40’26.00’’E	18	12/XII/2013	426A01	AB42885716	ethanol	657	KR831281
Syrphinae
Allobaccha	Allobaccha	brevis	female	Benin	Lokossa	06°38’50.00’’N	01°43’05.00’’E	16	-/I/2006	412D05	AB49480179	pinned	657	KR830813
	Allobaccha	brevis	female	Benin	Niaouli	06°44’08.00’’N	02°08’18.00’’E	19	2/II/2014	107E01	AB42886393	ethanol	657	KR830811
	Allobaccha	brevis	male	Benin	Ouidah	06°23’03.00’’N	02°09’32.00’’E	24	5/V/2008	412C05	AB49480180	pinned	657	KR830812
	Allobaccha	brevis	female	Benin	Pobé	06°57’55.00’’N	02°40’26.00’’E	18	7/VI/2014	106B04	AB42855889	ethanol	613	KR830807
	Allobaccha	brevis	female	Benin	Pobé	06°57’55.00’’N	02°40’26.00’’E	18	7/VI/2014	106B06	AB42855877	ethanol	657	KR830808
	Allobaccha	brevis	female	Benin	Pobé	06°57’55.00’’N	02°40’26.00’’E	18	7/VI/2014	106B08	AB42855865	ethanol	657	KR830809
	Allobaccha	brevis	female	Benin	Pobé	06°57’55.00’’N	02°40’26.00’’E	18	7/VI/2014	106C02	AB42855900	ethanol	657	KR830810
	Allobaccha	brevis	male	Nigeria	Ibadan	07°29’59.00’’N	03°54’30.00’’E	27	9/II/2000	412C03	AB49480192	pinned	657	KR830814
	Allobaccha	brevis	male	Nigeria	Ibadan	07°29’59.00’’N	03°54’30.00’’E	27	9/II/2000	412D06	AB49480173	pinned
	Allobaccha	brevis	male	Togo	Kloto	06°57’00.00’’N	00°34’00.00’’E	5	-/III/2008	412C04	AB49480186	pinned	657	KR830815
	Allobaccha	cf. brevis	male	Benin	Lokossa	06°38’50.00’’N	01°43’05.00’’E	16	-/I/2006	412B05	AB49480181	pinned
	Allobaccha	cf. brevis	male	Nigeria	Ibadan	07°29’59.00’’N	03°54’30.00’’E	27	3/II/2000	412E06	AB49480172	pinned
	Allobaccha	cf. nitidithorax	female	Ghana	Pra River	06°34’00.00’’N	00°57’00.00’’E	2	5/II/2000	412F03	AB49480189	pinned	657	KR830816
	Allobaccha	cf. praeusta	female	Benin	Aplahoué	06°55’59.00’’N	01°40’59.00’’E	15	-/II/2006	412F04	AB49480183	pinned	657	KR830818
	Allobaccha	cf. praeusta	female	Benin	Lokossa	06°38’50.00’’N	01°43’05.00’’E	16	-/I/2006	412A04	AB49480188	pinned
	Allobaccha	cf. praeusta	male	Benin	Lokossa	06°38’50.00’’N	01°43’05.00’’E	16	-/XI/2008	412A05	AB49480182	pinned	657	KR830817
	Allobaccha	cf. praeusta	female	Nigeria	Morua	08°19’00.00’’N	07°16’00.00’’E	30	-/VI/2011	412D04	AB49480185	pinned	657	KR830819
	Allobaccha	claripennis	male	Nigeria	Ibadan	07°29’59.00’’N	03°54’30.00’’E	27	3/II/2000	412B03	AB49480193	pinned
	Allobaccha	claripennis	female	Nigeria	Ibadan	07°29’59.00’’N	03°54’30.00’’E	27	9/II/2000	412D02	AB49480197	pinned
	Allobaccha	claripennis	female	Nigeria	Ibadan	07°29’59.00’’N	03°54’30.00’’E	27	9/II/2000	412E02	AB49480196	pinned
	Allobaccha	claripennis	female	Nigeria	Ibadan	07°29’59.00’’N	03°54’30.00’’E	27	-/XII/1998	412F02	AB49480195	pinned
	Allobaccha	eclara	male	Benin	Lokossa	06°38’50.00’’N	01°43’05.00’’E	16	-/II/2006	412E04	AB49480184	pinned	628	KR830820
	Allobaccha	eclara	male	Nigeria	Ibadan	07°29’59.00’’N	03°54’30.00’’E	27	9/II/2000	412D03	AB49480191	pinned
	Allobaccha	eclara	male	Togo	Kloto	06°57’00.00’’N	00°34’00.00’’E	5	-/III/2006	412B04	AB49480187	pinned	629	KR830821
	Allobaccha	euryptera	male	Togo	Kloto	06°57’00.00’’N	00°34’00.00’’E	5	-/I/2008	412E07	AB49480166	pinned	657	KR830822
	Allobaccha	ichneumonae	female	Benin	Niaouli	06°44’08.00’’N	02°08’18.00’’E	19	10/XII/2013	424A07	AB48931338	ethanol
	Allobaccha	ichneumonae	male	Benin	Niaouli	06°44’08.00’’N	02°08’18.00’’E	19	10/XII/2013	424B07	AB48931339	ethanol	657	KR830823
	Allobaccha	ichneumonae	female	Benin	Niaouli	06°44’08.00’’N	02°08’18.00’’E	19	10/XII/2013	424C05	AB48931328	ethanol	657	KR830824
	Allobaccha	ichneumonae	female	Benin	Niaouli	06°44’08.00’’N	02°08’18.00’’E	19	10/XII/2013	424D06	AB48931335	ethanol	657	KR830825
	Allobaccha	inversa	male	Nigeria	Ibadan	07°29’59.00’’N	03°54’30.00’’E	27	9/II/2000	412F05	AB49480177	pinned	610	KR830826
	Allobaccha	marginata	female	Benin	Athiémé	06°14’20.00’’N	01°40’00.00’’E	6	-/IV/2005	412C06	AB49480174	pinned
	Allobaccha	marginata	female	Benin	Calavi	06°26’15.00’’N	02°19’42.00’’E	22	-/IV/2014	106C06	AB42855876	ethanol	657	KR830827
	Allobaccha	marginata	male	Benin	Calavi	06°26’15.00’’N	02°19’42.00’’E	22	-/IV/2014	106F02	AB42855897	ethanol	657	KR830828
	Allobaccha	marginata	male	Benin	Niaouli	06°44’08.00’’N	02°08’18.00’’E	19	10/XII/2013	423F08	AB48950838	ethanol
	Allobaccha	marginata	male	Togo	Kloto	06°57’00.00’’N	00°34’00.00’’E	5	-/VIII/2008	412A06	AB49480176	pinned	657	KR830829
	Allobaccha	marginata	male	Togo	Kloto	06°57’00.00’’N	00°34’00.00’’E	5	-/XII/2008	412B06	AB49480175	pinned	657	KR830830
	Allobaccha	neavei	male	Togo	Kloto	06°57’00.00’’N	00°34’00.00’’E	5	-/I/2008	412D08	AB49480161	pinned	657	KR830831
	Allobaccha	nitidithorax	female	Benin	Pobé	06°57’55.00’’N	02°40’26.00’’E	18	12/XII/2013	425E08	AB48931207	ethanol	656	KR830832
	Allobaccha	picta	female	Benin	Calavi	06°26’15.00’’N	02°19’42.00’’E	22	?/IV/2014	107A06	AB42886419	ethanol	657	KR830837
	Allobaccha	picta	male	Benin	Lokossa	06°38’50.00’’N	01°43’05.00’’E	16	-/I/2006	412B08	AB49480163	pinned	657	KR830840
	Allobaccha	picta	female	Benin	Niaouli	06°44’08.00’’N	02°08’18.00’’E	19	2/II/2014	107E05	AB42886417	ethanol	657	KR830838
	Allobaccha	picta	female	Benin	Niaouli	06°44’08.00’’N	02°08’18.00’’E	19	10/XII/2013	424A01	AB48931302	ethanol	657	KR830841
	Allobaccha	picta	female	Benin	Pénéssoulou	09°14’15.00’’N	01°33’12.00’’E	11	-/V/2005	412A08	AB49480164	pinned	657	KR830839
	Allobaccha	picta	male	Benin	Pobé	06°57’55.00’’N	02°40’26.00’’E	18	7/VI/2014	106A05	AB42855884	ethanol	657	KR830833
	Allobaccha	picta	female	Benin	Pobé	06°57’55.00’’N	02°40’26.00’’E	18	7/VI/2014	106A07	AB42855872	ethanol	657	KR830834
	Allobaccha	picta	male	Benin	Pobé	06°57’55.00’’N	02°40’26.00’’E	18	7/VI/2014	106B01	AB42855907	ethanol	657	KR830835
	Allobaccha	picta	male	Benin	Pobé	06°57’55.00’’N	02°40’26.00’’E	18	7/VI/2014	106C04	AB42855888	ethanol	657	KR830836
	Allobaccha	picta	male	Benin	Pobé	06°57’55.00’’N	02°40’26.00’’E	18	12/XII/2013	426E01	AB42885712	ethanol	657	KR830842
	Allobaccha	picta	female	Nigeria	Ibadan	07°29’59.00’’N	03°54’30.00’’E	27	3/II/2000	412C08	AB49480162	pinned
	Allobaccha	picta	female	Togo	Kloto	06°57’00.00’’N	00°34’00.00’’E	5	-/IV/2004	412F07	AB49480165	pinned	657	KR830843
	Allobaccha	praeusta	male	Benin	Cotonou	06°23’15.00’’N	02°24’42.00’’E	23	1/XI/2013	425A05	AB48931229	ethanol	656	KR830844
	Allobaccha	sp. 1	female	Benin	Goutansoukpa	09°14’00.00’’N	01°49’30.00’’E	12	-/X/2007	413D01	AB49480299	pinned	607	KR830845
	Allobaccha	sp. 1	female	Benin	Sérou	09°40’03.00’’N	01°41’50.00’’E	9	18/XI/2007	413C01	AB49480300	pinned	657	KR830846
	Allobaccha	sp. 1	male	Nigeria	Ibadan	07°29’59.00’’N	03°54’30.00’’E	27	20/I/1998	413B01	AB49480301	pinned
	Allobaccha	sp. 1	male	Togo	Kloto	06°57’00.00’’N	00°34’00.00’’E	5	-/X/2007	412F08	AB49480159	pinned	657	KR830847
	Allobaccha	sp. 1	male	Togo	Kloto	06°57’00.00’’N	00°34’00.00’’E	5	-/X/2007	413A01	AB49480302	pinned	657	KR830848
	Allobaccha	sp. 2	male	Togo	Kloto	06°57’00.00’’N	00°34’00.00’’E	5	-/IV/2004	412A07	AB49480170	pinned
	Allobaccha	sp. 2	female	Togo	Kloto	06°57’00.00’’N	00°34’00.00’’E	5	-/I/2004	412B07	AB49480169	pinned
	Allobaccha	sp. 2	male	Togo	Kloto	06°57’00.00’’N	00°34’00.00’’E	5	-/II/2002	412C07	AB49480168	pinned
	Allobaccha	sp. 2	male	Togo	Kloto	06°57’00.00’’N	00°34’00.00’’E	5	-/I/2008	412D07	AB49480167	pinned
	Allobaccha	sp. 2	male	Togo	Kloto	06°57’00.00’’N	00°34’00.00’’E	5	-/II/2002	412F06	AB49480171	pinned
	Allobaccha	sp. 3	male	Togo	Kloto	06°57’00.00’’N	00°34’00.00’’E	5	-/I/2008	412E05	AB49480178	pinned
Allograpta	Allograpta	nasuta	female	Benin	Calavi	06°26’15.00’’N	02°19’42.00’’E	22	5/X/1994	416B01	AB49483565	pinned
	Allograpta	nasuta	male	Benin	Calavi	06°26’15.00’’N	02°19’42.00’’E	22	27/VII/1994	416C01	AB49483564	pinned
	Allograpta	nasuta	male	Benin	Calavi	06°26’15.00’’N	02°19’42.00’’E	22	7/XII/2013	426C05	AB42885690	ethanol	657	KR830849
	Allograpta	nasuta	female	Nigeria	Mokuwa	09°17’00.00’’N	05°03’00.00’’E	28	28/VI/2011	416D05	AB49483539	pinned
	Allograpta	nasuta	male	Togo	Kloto	06°57’00.00’’N	00°34’00.00’’E	5	-/XII/2004	416B06	AB49483535	pinned	656	KR830850
Asarkina	Asarkina	ericetorum	female	Benin	Calavi	06°26’15.00’’N	02°19’42.00’’E	22	22/VIII/1995	413D05	AB49480275	pinned
	Asarkina	ericetorum	female	Benin	Lama	06°58’27.00’’N	02°08’02.00’’E	17	23/VI/1995	413B05	AB49480277	pinned	657	KR830854
	Asarkina	ericetorum	female	Benin	Lama	06°58’27.00’’N	02°08’02.00’’E	17	23/VI/1995	413C05	AB49480276	pinned	657	KR830855
	Asarkina	ericetorum	male	Benin	Lama	06°58’27.00’’N	02°08’02.00’’E	17	20/VI/1995	413E05	AB49480274	pinned
	Asarkina	ericetorum	female	Benin	Niaouli	06°44’08.00’’N	02°08’18.00’’E	19	2/II/2014	107D05	AB42886416	ethanol	657	KR830853
	Asarkina	ericetorum	female	Benin	Niaouli	06°44’08.00’’N	02°08’18.00’’E	19	10/XII/2013	423A08	AB48950843	ethanol	657	KR830857
	Asarkina	ericetorum	male	Benin	Niaouli	06°44’08.00’’N	02°08’18.00’’E	19	10/XII/2013	423B07	AB48950848	ethanol	657	KR830858
	Asarkina	ericetorum	male	Benin	Niaouli	06°44’08.00’’N	02°08’18.00’’E	19	10/XII/2013	423B08	AB48950842	ethanol	617	KR830859
	Asarkina	ericetorum	female	Benin	Niaouli	06°44’08.00’’N	02°08’18.00’’E	19	10/XII/2013	423C08	AB48950841	ethanol
	Asarkina	ericetorum	male	Benin	Niaouli	06°44’08.00’’N	02°08’18.00’’E	19	10/XII/2013	423D07	AB48950846	ethanol	657	KR830860
	Asarkina	ericetorum	female	Benin	Niaouli	06°44’08.00’’N	02°08’18.00’’E	19	10/XII/2013	423E07	AB48950845	ethanol	657	KR830861
	Asarkina	ericetorum	male	Benin	Niaouli	06°44’08.00’’N	02°08’18.00’’E	19	10/XII/2013	423F07	AB48950844	ethanol	628	KR830862
	Asarkina	ericetorum	female	Benin	Pobé	06°57’55.00’’N	02°40’26.00’’E	18	7/VI/2014	106A02	AB42855902	ethanol	657	KR830851
	Asarkina	ericetorum	male	Benin	Pobé	06°57’55.00’’N	02°40’26.00’’E	18	7/VI/2014	106B02	AB42855901	ethanol	657	KR830852
	Asarkina	ericetorum	male	Benin	Pobé	06°57’55.00’’N	02°40’26.00’’E	18	12/XII/2013	426C02	AB42885708	ethanol	657	KR830863
	Asarkina	ericetorum	male	Benin	Sérou	09°40’03.00’’N	01°41’50.00’’E	9	-/IX/2005	413C06	AB49480270	pinned	657	KR830856
	Asarkina	ericetorum	male	Benin	Sérou	09°40’03.00’’N	01°41’50.00’’E	9	-/VI/2005	413D06	AB49480269	pinned
	Asarkina	ericetorum	male	Nigeria	Ibadan	07°29’59.00’’N	03°54’30.00’’E	27	1/XII/2013	248B01	AB42887875	ethanol	656	KR830864
	Asarkina	ericetorum	male	Togo	Kloto	06°57’00.00’’N	00°34’00.00’’E	5	-/I/2004	413A06	AB49480272	pinned
	Asarkina	ericetorum	female	Togo	Kloto	06°57’00.00’’N	00°34’00.00’’E	5	-/I/2004	413B06	AB49480271	pinned
	Asarkina	ericetorum	male	Togo	Kloto	06°57’00.00’’N	00°34’00.00’’E	5	2/VII/1995	413F05	AB49480273	pinned	657	KR830865
	Asarkina	gemmata	female	Benin	Niaouli	06°44’08.00’’N	02°08’18.00’’E	19	14/XI/1997	413C08	AB49480258	pinned
	Asarkina	gemmata	male	Benin	Sérou	09°40’03.00’’N	01°41’50.00’’E	9	-/IX/2005	413C07	AB49480264	pinned	657	KR830866
	Asarkina	gemmata	female	Benin	Sérou	09°40’03.00’’N	01°41’50.00’’E	9	-/IX/2005	413D07	AB49480263	pinned	657	KR830867
	Asarkina	gemmata	female	Togo	Kloto	06°57’00.00’’N	00°34’00.00’’E	5	-/I/2004	413A07	AB49480266	pinned
	Asarkina	gemmata	female	Togo	Kloto	06°57’00.00’’N	00°34’00.00’’E	5	-/I/2004	413E07	AB49480262	pinned	657	KR830868
	Asarkina	gemmata	female	Togo	Kloto	06°57’00.00’’N	00°34’00.00’’E	5	-/I/2004	413F06	AB49480267	pinned	603	KR830869
	Asarkina	punctifrons	female	Benin	Sérou	09°40’03.00’’N	01°41’50.00’’E	9	-/XI/2005	413B08	AB49480259	pinned	657	KR830870
	Asarkina	punctifrons	female	Togo	Kloto	06°57’00.00’’N	00°34’00.00’’E	5	-/I/2004	413A08	AB49480260	pinned	657	KR830871
	Asarkina	punctifrons	female	Togo	Kloto	06°57’00.00’’N	00°34’00.00’’E	5	-/I/2004	413B07	AB49480265	pinned	657	KR830872
	Asarkina	punctifrons	female	Togo	Kloto	06°57’00.00’’N	00°34’00.00’’E	5	-/VI/2004	413F07	AB49480261	pinned	657	KR830873
	Asarkina	sp. 1	male	Benin	Niaouli	06°44’08.00’’N	02°08’18.00’’E	19	10/XII/2013	423F06	AB48950850	ethanol	657	KR830874
Betasyrphus	Betasyrphus	inflaticornis	female	Togo	Kloto	06°57’00.00’’N	00°34’00.00’’E	5	-/X/2007	416E01	AB49483562	pinned	656	KR830875
	Betasyrphus	inflaticornis	male	Togo	Kloto	06°57’00.00’’N	00°34’00.00’’E	5	-/XII/2007	416F01	AB49483561	pinned	656	KR830876
Ischiodon	Ischiodon	aegyptius	male	Benin	Calavi	06°26’15.00’’N	02°19’42.00’’E	22	-/VI/2006	416C06	AB49483534	pinned
	Ischiodon	aegyptius	female	Benin	Calavi	06°26’15.00’’N	02°19’42.00’’E	22	5/VI/2001	416E06	AB49483532	pinned
	Ischiodon	aegyptius	female	Benin	Calavi	06°26’15.00’’N	02°19’42.00’’E	22	-/VI/2006	416F06	AB49483531	pinned
	Ischiodon	aegyptius	male	Benin	Calavi	06°26’15.00’’N	02°19’42.00’’E	22	9/XII/2013	422A01	AB48930294	ethanol	657	KR831028
	Ischiodon	aegyptius	male	Benin	Calavi	06°26’15.00’’N	02°19’42.00’’E	22	11/XII/2013	426F04	AB42885693	ethanol	657	KR831030
	Ischiodon	aegyptius	male	Benin	Cotonou	06°23’15.00’’N	02°24’42.00’’E	23	14/XII/2013	423E01	AB48950881	ethanol	657	KR831029
	Ischiodon	aegyptius	female	Benin	Niaouli	06°44’08.00’’N	02°08’18.00’’E	19	2/II/2014	107D01	AB42886392	ethanol	615	KR831025
	Ischiodon	aegyptius	male	Benin	Niaouli	06°44’08.00’’N	02°08’18.00’’E	19	2/II/2014	107E04	AB42886411	ethanol	609	KR831026
	Ischiodon	aegyptius	male	Benin	Ouidah	06°23’03.00’’N	02°09’32.00’’E	24	-/VI/2006	416D06	AB49483533	pinned	656	KR831027
	Ischiodon	aegyptius	female	Nigeria	Mokuwa	09°17’00.00’’N	05°03’00.00’’E	28	28/VI/2011	416C05	AB49483540	pinned	656	KR831031
	Ischiodon	aegyptius	female	Togo	Kloto	06°57’00.00’’N	00°34’00.00’’E	5	-/III/2008	416A01	AB49483566	pinned	656	KR831032
	Ischiodon	aegyptius	female	Togo	Kloto	06°57’00.00’’N	00°34’00.00’’E	5	-/II/2005	416A06	AB49483536	pinned	656	KR831033
Melanostoma	Melanostoma	bituberculatum	male	Benin	Lokossa	06°38’50.00’’N	01°43’05.00’’E	16	-/XII/2005	416D02	AB49483557	pinned	656	KR831035
	Melanostoma	bituberculatum	female	Benin	Niaouli	06°44’08.00’’N	02°08’18.00’’E	19	-/I/2006	416A03	AB49483554	pinned	656	KR831034
	Melanostoma	bituberculatum	female	Benin	Niaouli	06°44’08.00’’N	02°08’18.00’’E	19	-/I/2006	416F02	AB49483555	pinned
	Melanostoma	bituberculatum	female	Benin	Sérou	09°40’03.00’’N	01°41’50.00’’E	9	-/XI/2007	416E02	AB49483556	pinned	571	KR831036
	Melanostoma	bituberculatum	male	Nigeria	Ibadan	07°29’59.00’’N	03°54’30.00’’E	27	3/II/2000	416D04	AB49483545	pinned
	Melanostoma	bituberculatum	male	Nigeria	Ibadan	07°29’59.00’’N	03°54’30.00’’E	27	-/X/2006	416E04	AB49483544	pinned	656	KR831037
	Melanostoma	bituberculatum	male	Togo	Kloto	06°57’00.00’’N	00°34’00.00’’E	5	-/III/2002	416B03	AB49483553	pinned	656	KR831038
	Melanostoma	bituberculatum	male	Togo	Kloto	06°57’00.00’’N	00°34’00.00’’E	5	-/XI/2005	416B05	AB49483541	pinned
	Melanostoma	bituberculatum	female	Togo	Kloto	06°57’00.00’’N	00°34’00.00’’E	5	-/X/2006	416C03	AB49483552	pinned	656	KR831039
	Melanostoma	cf. floripeta	male	Togo	Kloto	06°57’00.00’’N	00°34’00.00’’E	5	-/X/2007	416A05	AB49483542	pinned	656	KR831043
	Melanostoma	cf. floripeta	female	Togo	Kloto	06°57’00.00’’N	00°34’00.00’’E	5	-/I/2005	416D03	AB49483551	pinned
	Melanostoma	cf. floripeta	male	Togo	Kloto	06°57’00.00’’N	00°34’00.00’’E	5	-/X/2007	416F04	AB49483543	pinned	656	KR831044
	Melanostoma	cf.bituberculatum	male	Togo	Kloto	06°57’00.00’’N	00°34’00.00’’E	5	-/VII/2007	415D08	AB49480492	pinned	657	KR831040
	Melanostoma	cf.bituberculatum	male	Togo	Kloto	06°57’00.00’’N	00°34’00.00’’E	5	-/III/2008	415E08	AB49480493	pinned	657	KR831041
	Melanostoma	cf.bituberculatum	male	Togo	Kloto	06°57’00.00’’N	00°34’00.00’’E	5	-/II/2008	415F08	AB49480494	pinned	657	KR831042
Paragus	Paragus	apicalis	male	Togo	Kloto	06°57’00.00’’N	00°34’00.00’’E	5	-/X/2007	412C02	AB49480198	pinned	616	KR831125
	Paragus	azureus	female	Benin	Azové	06°57’00.00’’N	01°42’00.00’’E	14	28/I/2005	416F07	AB49483525	pinned	656	KR831128
	Paragus	azureus	male	Benin	Calavi	06°26’15.00’’N	02°19’42.00’’E	22	8/V/2007	416B07	AB49483529	pinned
	Paragus	azureus	female	Benin	Calavi	06°26’15.00’’N	02°19’42.00’’E	22	17/II/2012	416D07	AB49483527	pinned	656	KR831126
	Paragus	azureus	male	Benin	Calavi	06°26’15.00’’N	02°19’42.00’’E	22	11/XII/2013	426E04	AB42885694	ethanol	657	KR831133
	Paragus	azureus	male	Benin	Calavi	06°26’15.00’’N	02°19’42.00’’E	22	8/XII/2013	427A03	AB49481995	ethanol	657	KR831134
	Paragus	azureus	male	Benin	Calavi	06°26’15.00’’N	02°19’42.00’’E	22	8/XII/2013	427E03	AB49481999	ethanol	657	KR831135
	Paragus	azureus	female	Benin	Cotonou	06°23’15.00’’N	02°24’42.00’’E	23	1/XI/2013	425C03	AB48931239	ethanol	657	KR831129
	Paragus	azureus	female	Benin	Cotonou	06°23’15.00’’N	02°24’42.00’’E	23	1/XI/2013	425D03	AB48931238	ethanol	657	KR831130
	Paragus	azureus	male	Benin	Cotonou	06°23’15.00’’N	02°24’42.00’’E	23	1/XI/2013	425E03	AB48931237	ethanol	657	KR831131
	Paragus	azureus	male	Benin	Cotonou	06°23’15.00’’N	02°24’42.00’’E	23	1/XI/2013	425E05	AB48931225	ethanol	657	KR831132
	Paragus	azureus	male	Benin	Lokossa	06°38’50.00’’N	01°43’05.00’’E	16	-/IV/2006	416C07	AB49483528	pinned
	Paragus	azureus	male	Benin	Porto Novo	06°27’46.06’’N	02°39’55.48’’E	26	28/XI/2008	416E07	AB49483526	pinned	656	KR831127
	Paragus	borbonicus	male	Benin	Calavi	06°26’15.00’’N	02°19’42.00’’E	22	-/IV/2014	106D06	AB42855875	ethanol	657	KR831136
	Paragus	borbonicus	male	Benin	Calavi	06°26’15.00’’N	02°19’42.00’’E	22	-/IV/2014	107B02	AB42886396	ethanol	657	KR831137
	Paragus	borbonicus	female	Benin	Calavi	06°26’15.00’’N	02°19’42.00’’E	22	-/VI/2006	416A08	AB49483524	pinned
	Paragus	borbonicus	male	Benin	Calavi	06°26’15.00’’N	02°19’42.00’’E	22	16/XII/2013	422A06	AB48930324	ethanol	657	KR831138
	Paragus	borbonicus	male	Benin	Calavi	06°26’15.00’’N	02°19’42.00’’E	22	9/XII/2013	422B01	AB48930295	ethanol	657	KR831139
	Paragus	borbonicus	male	Benin	Calavi	06°26’15.00’’N	02°19’42.00’’E	22	9/XII/2013	422C01	AB48930296	ethanol	657	KR831140
	Paragus	borbonicus	female	Benin	Calavi	06°26’15.00’’N	02°19’42.00’’E	22	16/XII/2013	422D06	AB48930327	ethanol	657	KR831141
	Paragus	borbonicus	female	Benin	Calavi	06°26’15.00’’N	02°19’42.00’’E	22	9/XII/2013	422E02	AB48930304	ethanol	657	KR831142
	Paragus	borbonicus	male	Benin	Calavi	06°26’15.00’’N	02°19’42.00’’E	22	16/XII/2013	422E05	AB48930322	ethanol	657	KR831143
	Paragus	borbonicus	male	Benin	Calavi	06°26’15.00’’N	02°19’42.00’’E	22	16/XII/2013	422F05	AB48930323	ethanol	657	KR831144
	Paragus	borbonicus	male	Benin	Calavi	06°26’15.00’’N	02°19’42.00’’E	22	13/XII/2013	426B04	AB42885697	ethanol	657	KR831151
	Paragus	borbonicus	male	Benin	Calavi	06°26’15.00’’N	02°19’42.00’’E	22	13/XII/2013	426F03	AB42885699	ethanol	657	KR831152
	Paragus	borbonicus	male	Benin	Calavi	06°26’15.00’’N	02°19’42.00’’E	22	8/XII/2013	427F03	AB49482000	ethanol	657	KR831153
	Paragus	borbonicus	male	Benin	Niaouli	06°44’08.00’’N	02°08’18.00’’E	19	10/XII/2013	424B08	AB48931345	ethanol	657	KR831145
	Paragus	borbonicus	female	Benin	Niaouli	06°44’08.00’’N	02°08’18.00’’E	19	10/XII/2013	424C08	AB48931346	ethanol	657	KR831146
	Paragus	borbonicus	female	Benin	Niaouli	06°44’08.00’’N	02°08’18.00’’E	19	10/XII/2013	424D08	AB48931347	ethanol	633	KR831147
	Paragus	borbonicus	female	Benin	Niaouli	06°44’08.00’’N	02°08’18.00’’E	19	10/XII/2013	424E07	AB48931342	ethanol	657	KR831148
	Paragus	borbonicus	female	Benin	Niaouli	06°44’08.00’’N	02°08’18.00’’E	19	10/XII/2013	425B03	AB48931240	ethanol	657	KR831149
	Paragus	borbonicus	female	Benin	Pobé	06°57’55.00’’N	02°40’26.00’’E	18	12/XII/2013	425F07	AB48931212	ethanol
	Paragus	borbonicus	female	Benin	Pobé	06°57’55.00’’N	02°40’26.00’’E	18	12/XII/2013	426B03	AB42885703	ethanol	613	KR831150
	Paragus	borbonicus	male	Nigeria	Ibadan	07°29’59.00’’N	03°54’30.00’’E	27	-/X/2006	416F08	AB49483519	pinned	656	KR831154
	Paragus	borbonicus	female	Togo	Kloto	06°57’00.00’’N	00°34’00.00’’E	5	-/VII/2007	416B08	AB49483523	pinned	656	KR831155
	Paragus	gracilis	male	Benin	Calavi	06°26’15.00’’N	02°19’42.00’’E	22	-/IV/2014	106F04	AB42855885	ethanol	657	KR831156
	Paragus	gracilis	male	Benin	Calavi	06°26’15.00’’N	02°19’42.00’’E	22	-/IV/2014	107A01	AB42886389	ethanol	629	KR831157
	Paragus	gracilis	male	Benin	Calavi	06°26’15.00’’N	02°19’42.00’’E	22	-/IV/2014	107B04	AB42886408	ethanol	616	KR831158
	Paragus	gracilis	male	Benin	Calavi	06°26’15.00’’N	02°19’42.00’’E	22	-/IV/2014	107B08	AB42886432	ethanol	657	KR831159
	Paragus	gracilis	male	Benin	Calavi	06°26’15.00’’N	02°19’42.00’’E	22	9/XII/2013	422F02	AB48930305	ethanol
	Paragus	gracilis	male	Benin	Niaouli	06°44’08.00’’N	02°08’18.00’’E	19	2/II/2014	107D04	AB42886410	ethanol	657	KR831160
	Paragus	gracilis	male	Benin	Niaouli	06°44’08.00’’N	02°08’18.00’’E	19	10/XII/2013	424A08	AB48931344	ethanol	657	KR831161
	Paragus	gracilis	male	Benin	Niaouli	06°44’08.00’’N	02°08’18.00’’E	19	10/XII/2013	424E06	AB48931336	ethanol	657	KR831162
	Paragus	gracilis	female	Benin	Niaouli	06°44’08.00’’N	02°08’18.00’’E	19	10/XII/2013	424E08	AB48931348	ethanol	657	KR831163
	Paragus	gracilis	male	Benin	Niaouli	06°44’08.00’’N	02°08’18.00’’E	19	10/XII/2013	425A02	AB48931247	ethanol	657	KR831164
	Paragus	gracilis	male	Benin	Pobé	06°57’55.00’’N	02°40’26.00’’E	18	7/VI/2014	106A03	AB42855896	ethanol
	Paragus	gracilis	male	Benin	Pobé	06°57’55.00’’N	02°40’26.00’’E	18	12/XII/2013	426C03	AB42885702	ethanol	657	KR831165
	Paragus	gracilis	female	Nigeria	Ibadan	07°29’59.00’’N	03°54’30.00’’E	27	1/XII/2013	248B05	AB42887851	ethanol	656	KR831166
	Paragus	longiventris	female	Benin	Niaouli	06°44’08.00’’N	02°08’18.00’’E	19	10/XII/2013	424F07	AB48931343	ethanol	657	KR831168
	Paragus	longiventris	male	Benin	Niaouli	06°44’08.00’’N	02°08’18.00’’E	19	10/XII/2013	424F08	AB48931349	ethanol	657	KR831169
	Paragus	longiventris	male	Benin	Niaouli	06°44’08.00’’N	02°08’18.00’’E	19	10/XII/2013	425E01	AB48931249	ethanol	657	KR831170
	Paragus	longiventris	female	Benin	Niaouli	06°44’08.00’’N	02°08’18.00’’E	19	10/XII/2013	425F01	AB48931248	ethanol	657	KR831171
	Paragus	longiventris	female	Benin	Pobé	06°57’55.00’’N	02°40’26.00’’E	18	7/VI/2014	106C01	AB42855906	ethanol	657	KR831167
	Paragus	longiventris	male	Benin	Pobé	06°57’55.00’’N	02°40’26.00’’E	18	12/XII/2013	426C01	AB42885714	ethanol	613	KR831172
	Paragus	longiventris	female	Benin	Pobé	06°57’55.00’’N	02°40’26.00’’E	18	12/XII/2013	426F01	AB42885711	ethanol	601	KR831173
	Paragus	longiventris	female	Nigeria	Ibadan	07°29’59.00’’N	03°54’30.00’’E	27	-/X/2008	412A02	AB49480200	pinned	657	KR831174
	Paragus	longiventris	male	Nigeria	Ibadan	07°29’59.00’’N	03°54’30.00’’E	27	18/XI/2004	412D01	AB49480203	pinned
	Paragus	longiventris	male	Togo	Kloto	06°57’00.00’’N	00°34’00.00’’E	5	-/VIII/2001	412B01	AB49480205	pinned
	Paragus	longiventris	male	Togo	Kloto	06°57’00.00’’N	00°34’00.00’’E	5	-/II/2008	412C01	AB49480204	pinned	657	KR831175
Toxomerus	Toxomerus	floralis	female	Benin	Calavi	06°26’15.00’’N	02°19’42.00’’E	22	21/V/2014	107F01	AB42886394	ethanol	657	KR632611
	Toxomerus	floralis	male	Benin	Calavi	06°26’15.00’’N	02°19’42.00’’E	22	21/V/2014	107F02	AB42886400	ethanol	571	KR632612
	Toxomerus	floralis	female	Benin	Calavi	06°26’15.00’’N	02°19’42.00’’E	22	21/V/2014	107F03	AB42886406	ethanol
	Toxomerus	floralis	male	Benin	Calavi	06°26’15.00’’N	02°19’42.00’’E	22	21/V/2014	107F04	AB42886412	ethanol	617	KR632613
	Toxomerus	floralis	male	Benin	Calavi	06°26’15.00’’N	02°19’42.00’’E	22	21/V/2014	107F05	AB42886418	ethanol
	Toxomerus	floralis	female	Benin	Calavi	06°26’15.00’’N	02°19’42.00’’E	22	21/V/2014	107F06	AB42886424	ethanol	615	KR632614
	Toxomerus	floralis	male	Benin	Calavi	06°26’15.00’’N	02°19’42.00’’E	22	21/V/2014	107F07	AB42886430	ethanol	657	KR632615
Microdontinae
Archimicrodon	Archimicrodon	sp. 1	female	Benin	Goutansoukpa	09°14’00.00’’N	01°49’30.00’’E	12	-/X/2007	414E03	AB49480574	pinned
	Archimicrodon	sp. 1	male	Benin	Lokossa	06°38’50.00’’N	01°43’05.00’’E	16	-/II/2006	414B04	AB49480571	pinned	621	KR831115
	Archimicrodon	sp. 1	female	Benin	Pahou	06°23’23.00’’N	02°12’30.00’’E	21	-/VIII/2005	414D03	AB49480575	pinned	619	KR831117
	Archimicrodon	sp. 1	male	Benin	Porto Novo	06°27’46.06’’N	02°39’55.48’’E	26	-/III/2008	414C04	AB49480570	pinned	657	KR831116
	Archimicrodon	sp. 1	male	Benin	Porto Novo	06°27’46.06’’N	02°39’55.48’’E	26	28/XI/2008	414D04	AB49480569	pinned	621	KR831118
	Archimicrodon	sp. 1	female	Togo	Kloto	06°57’00.00’’N	00°34’00.00’’E	5	-/VIII/2008	414A03	AB49480578	pinned	609	KR831119
	Archimicrodon	sp. 1	male	Togo	Kloto	06°57’00.00’’N	00°34’00.00’’E	5	-/X/2007	414A04	AB49480572	pinned	657	KR831120
	Archimicrodon	sp. 1	female	Togo	Kloto	06°57’00.00’’N	00°34’00.00’’E	5	-/V/2007	414B03	AB49480577	pinned	617	KR831121
	Archimicrodon	sp. 1	female	Togo	Kloto	06°57’00.00’’N	00°34’00.00’’E	5	-/I/2005	414C03	AB49480576	pinned
	Archimicrodon	sp. 1	male	Togo	Kloto	06°57’00.00’’N	00°34’00.00’’E	5	-/X/2007	414F03	AB49480573	pinned	570	KR831122
Ceratrichomyia	Ceratrichomyia	angolensis	male	Togo	Kloto	06°57’00.00’’N	00°34’00.00’’E	5	-/X/2007	414B07	AB49480553	pinned
Metadon	Metadon	cf.inermis	female	Benin	Sérou	09°40’03.00’’N	01°41’50.00’’E	9	-/VI/2005	414A06	AB49480560	pinned	657	KR831108
	Metadon	cf.mynthes	male	Ghana	Kumasi	06°41’00.00’’N	01°37’00.00’’E	1	-/V/2008	414F05	AB49480561	pinned	634	KR831106
	Metadon	cf.mynthes	female	Togo	Kloto	06°57’00.00’’N	00°34’00.00’’E	5	-/IX/2007	414D05	AB49480563	pinned	635	KR831112
	Metadon	cf.mynthes	male	Togo	Kloto	06°57’00.00’’N	00°34’00.00’’E	5	-/V/2007	414E05	AB49480562	pinned	657	KR831107
	Metadon	sp. 1	female	Benin	Calavi	06°26’15.00’’N	02°19’42.00’’E	22	-/IV/2014	107C01	AB42886391	ethanol	657	KR831102
	Metadon	sp. 1	male	Benin	Ouidah	06°23’03.00’’N	02°09’32.00’’E	24	-/VI/2005	414F06	AB49480555	pinned	657	KR831104
	Metadon	sp. 1	female	Benin	Sérou	09°40’03.00’’N	01°41’50.00’’E	9	18/XI/2007	414B06	AB49480559	pinned	616	KR831103
	Metadon	sp. 2	male	Togo	Kloto	06°57’00.00’’N	00°34’00.00’’E	5	-/V/2005	414A05	AB49480566	pinned
	Metadon	sp. 2	female	Togo	Kloto	06°57’00.00’’N	00°34’00.00’’E	5	-/V/2005	414B05	AB49480565	pinned
	Metadon	sp. 2	female	Togo	Kloto	06°57’00.00’’N	00°34’00.00’’E	5	-/V/2005	414C05	AB49480564	pinned	604	KR831105
	Metadon	sp. 3	male	Togo	Kloto	06°57’00.00’’N	00°34’00.00’’E	5	-/I/2004	414C06	AB49480558	pinned	637	KR831109
	Metadon	sp. 3	male	Togo	Kloto	06°57’00.00’’N	00°34’00.00’’E	5	-/VIII/2008	414D06	AB49480557	pinned	607	KR831110
Microdon	Microdon	sp. 1	male	Benin	Sérou	09°40’03.00’’N	01°41’50.00’’E	9	-/I/2009	414D07	AB49480551	pinned	633	KR831111
	Microdon	sp. 1	male	Togo	Kloto	06°57’00.00’’N	00°34’00.00’’E	5	-/V/2007	414E04	AB49480568	pinned	657	KR831113
	Microdon	sp. 1	male	Togo	Kloto	06°57’00.00’’N	00°34’00.00’’E	5	-/IV/2008	414F04	AB49480567	pinned	657	KR831114
Paramixogaster	Paramixogaster	sp. 1	female	Togo	Kloto	06°57’00.00’’N	00°34’00.00’’E	5	-/IV/2001	414A07	AB49480554	pinned
