# Supplementary material for: DNA Barcoding to Improve the Taxonomy of the Afrotropical Hoverflies (Insecta: Diptera: Syrphidae)
Source: PLoS One. 2015 Oct 16;10(10):e0140264. doi: 10.1371/journal.pone.0140264 (PMC4608823; doi:10.1371/journal.pone.0140264)
Supplement: S2 Text — (TXT) [file pone.0140264.s006.txt]

>Allobaccha_brevis_Benin_106B04
ACATTATATTTTTTATTTGGTGCTTGAGCTGGAATAGTAGGTACATCATT
AAGTATTTTAATTCGTGCTGAACTTGGTCATCCAGGAGCTTTAATTGGTA
ATGATCAAATTTATAATGTAATTGTAACAGCTCATGCATTTGTTATAATT
TTTTTTATAGTAATACCAATTATAATTGGTGGATTTGGAAATTGATTAGT
TCCTTTAATATTAGGAGCCCCTGATATAGCATTCCCTCGTATAAATAATA
TAAGTTTTTGACTATTACCTCCTTCTTTAACATTATTATTAGTAAGAAGA
ATAGTTGAAAATGGTTCAGGTACAGGATGAACTGTATATCCTCCTTTATC
AGCAAGAATTGCTCATGGTGGAGCTTCTGTTGATTTAGCCATTTTTTCTC
TTCATTTAGCAGGAATATCCTCAATTCTGGGGGCAGTAAATTTCATTACA
ACTGTAATTAATATACGAGCTAATGGAATTTCATATGATCGTATACCCTT
ATTTGTATGATCAGTAGTAATTACCGCCTTATTACTTTTATTATCTTTAC
CAGTATTAGCAGGAGCTATTACAATATTTCTTACTGATCGAAATTTAAAT
ACTTCATTCTTTGNNNNNNNNNNNNNNNNNNNNNNNNNNNNNNNNNNNNN
NNNNNNN
>Allobaccha_brevis_Benin_106B06
ACATTATATTTTTTATTTGGTGCTTGAGCTGGAATAGTAGGTACATCATT
AAGTATTTTAATTCGTGCTGAACTTGGTCATCCAGGAGCTTTAATTGGTA
ATGATCAAATTTATAATGTAATTGTAACAGCTCATGCATTTGTTATAATT
TTTTTTATAGTAATACCAATTATAATTGGTGGATTTGGAAATTGATTAGT
TCCTTTAATATTAGGAGCCCCTGATATAGCATTCCCTCGTATAAATAATA
TAAGTTTTTGACTATTACCTCCTTCTTTAACATTATTATTAGTAAGAAGA
ATAGTTGAAAATGGTTCAGGTACAGGATGAACTGTATATCCTCCTTTATC
AGCAAGAATTGCTCATGGTGGAGCTTCTGTTGATTTAGCCATTTTTTCTC
TTCATTTAGCAGGAATATCCTCAATTCTGGGGGCAGTAAATTTCATTACA
ACTGTAATTAATATACGAGCTAATGGAATTTCATATGATCGTATACCCTT
ATTTGTATGATCAGTAGTAATTACCGCCTTATTACTTTTATTATCTTTAC
CAGTATTAGCAGGAGCTATTACAATACTTCTTACTGATCGAAATTTAAAT
ACTTCATTCTTTGACCCAGCTGGAGGAGGAGATCCTATTCTATATCAACA
TTTATTT
>Allobaccha_brevis_Benin_106B08
ACATTATATTTTTTATTTGGTGCTTGAGCTGGAATAGTAGGTACATCATT
AAGTATTTTAATTCGTGCTGAACTTGGTCATCCAGGAGCTTTAATTGGTA
ATGATCAAATTTATAATGTAATTGTAACAGCTCATGCATTTGTTATAATT
TTTTTTATAGTAATACCAATTATAATTGGTGGATTTGGAAATTGATTAGT
TCCTTTAATATTAGGAGCCCCTGATATAGCATTCCCTCGTATAAATAATA
TAAGTTTTTGACTATTACCTCCTTCTTTAACATTATTATTAGTAAGAAGA
ATAGTTGAAAATGGTTCAGGTACAGGATGAACTGTATATCCTCCTTTATC
AGCAAGAATTGCTCATGGTGGAGCTTCTGTTGATTTAGCCATTTTTTCTC
TTCATTTAGCAGGAATATCCTCAATTCTGGGGGCAGTAAATTTCATTACA
ACTGTAATTAATATACGAGCTAATGGAATTTCATATGATCGTATACCCTT
ATTTGTATGATCAGTAGTAATTACCGCCTTATTACTTTTATTATCTTTAC
CAGTATTAGCAGGAGCTATTACAATACTTCTTACTGATCGAAATTTAAAT
ACTTCATTCTTTGACCCAGCTGGAGGAGGAGATCCTATTCTATATCAACA
TTTATTT
>Allobaccha_brevis_Benin_106C02
ACATTATATTTTTTATTTGGTGCTTGAGCTGGAATAGTAGGTACATCATT
AAGTATTTTAATTCGTGCTGAACTTGGTCATCCAGGAGCTTTAATTGGTA
ATGATCAAATTTATAATGTAATTGTAACAGCTCATGCATTTGTTATAATT
TTTTTTATAGTAATACCAATTATAATTGGTGGATTTGGAAATTGATTAGT
TCCTTTAATATTAGGAGCCCCTGATATAGCATTCCCTCGTATAAATAATA
TAAGTTTTTGACTATTACCCCCTTCTTTAACATTATTATTAGTAAGAAGA
ATAGTTGAAAATGGTTCAGGTACAGGATGAACTGTATATCCTCCTTTATC
AGCAAGAATTGCTCATGGTGGAGCTTCTATTGATTTAGCCATTTTTTCTC
TTCATTTAGCAGGAATATCCTCAATTTTGGGAGCAGTAAATTTCATTACA
ACTGTAATTAATATACGAGCTAATGGAATTTCATATGATCGTATACCCTT
ATTTGTATGATCAGTAGTAATTACCGCCTTATTACTTTTATTATCTTTAC
CAGTATTAGCAGGAGCTATTACAATACTTCTTACTGATCGAAATTTAAAT
ACTTCATTCTTTGACCCAGCTGGAGGAGGAGATCCTATTTTATATCAACA
TTTATTT
>Allobaccha_brevis_Benin_107E01
ACATTATATTTTTTATTTGGTGCTTGAGCTGGAATAGTAGGTACATCATT
AAGTATTTTAATTCGTGCTGAACTTGGTCATCCAGGAGCTTTAATTGGTA
ATGATCAAATTTATAATGTAATTGTAACAGCTCATGCATTTGTTATAATT
TTTTTTATAGTAATACCAATTATAATTGGTGGATTTGGAAATTGATTAGT
TCCTTTAATATTAGGAGCCCCTGATATAGCATTCCCTCGTATAAATAATA
TAAGTTTTTGACTATTACCTCCTTCTTTAACATTATTATTAGTAAGAAGA
ATAGTTGAAAATGGTTCAGGTACAGGATGAACTGTATATCCTCCTTTATC
AGCAAGAATTGCTCATGGTGGAGCTTCTGTTGATTTAGCCATTTTTTCTC
TTCATTTAGCAGGAATATCCTCAATTCTAGGGGCAGTAAATTTCATTACA
ACTGTAATTAATATACGAGCTAATGGAATTTCATATGATCGTATACCCTT
ATTTGTATGATCAGTAGTAATTACCGCCTTATTACTTTTATTATCTTTAC
CAGTATTAGCAGGAGCTATTACAATACTTCTTACTGATCGAAATTTAAAT
ACTTCATTCTTTGACCCAGCTGGAGGAGGAGATCCTATTCTATATCAACA
TTTATTT
>Allobaccha_brevis_Benin_412C05
ACATTATATTTTTTATTTGGTGCTTGGGCTGGAATAGTAGGTACATCATT
AAGTATTTTAATTCGTGCTGAACTTGGTCATCCAGGAGCTTTAATTGGTA
ATGATCAAATTTATAATGTAATTGTAACAGCTCATGCATTTGTTATAATT
TTTTTTATAGTAATACCAATTATAATTGGTGGATTTGGAAATTGATTAGT
TCCTTTAATATTAGGAGCTCCTGATATAGCATTCCCTCGTATAAATAATA
TAAGTTTTTGACTATTACCCCCTTCTTTAACATTATTATTAGTAAGAAGA
ATAGTTGAAAATGGTTCAGGTACAGGATGAACTGTATATCCTCCTTTATC
AGCAAGAATTGCTCATGGTGGAGCTTCTGTTGATTTAGCCATTTTTTCTC
TTCATTTAGCAGGAATATCCTCAATTTTGGGAGCAGTAAATTTCATTACA
ACTGTAATTAATATACGAGCTAATGGAATTTCATATGATCGTATACCCTT
ATTTGTATGATCAGTAGTAATTACCGCCTTATTACTTTTATTATCTTTAC
CAGTATTAGCAGGAGCTATTACAATACTTCTTACTGATCGAAATTTAAAT
ACTTCATTCTTTGATCCAGCTGGAGGAGGAGATCCTATTTTATATCAACA
TTTATTT
>Allobaccha_brevis_Benin_412D05
ACATTATATTTTTTATTTGGTGCTTGAGCTGGAATAGTAGGTACATCATT
AAGTATTTTAATTCGTGCTGAACTTGGTCATCCAGGAGCTTTAATTGGTA
ATGATCAAATTTATAATGTAATTGTAACAGCTCATGCATTTGTTATAATT
TTTTTTATAGTAATACCAATTATAATTGGTGGATTTGGAAATTGATTAGT
TCCTTTAATATTAGGAGCCCCTGATATAGCATTCCCTCGTATAAATAATA
TAAGTTTTTGACTATTACCTCCTTCTTTAACATTATTATTAGTAAGAAGA
ATAGTTGAAAATGGTTCAGGTACAGGATGAACTGTATATCCTCCTTTATC
AGCAAGAATTGCTCATGGTGGAGCTTCTGTTGATTTAGCTATTTTTTCTC
TTCATTTAGCAGGAATATCTTCAATTTTAGGAGCAGTAAATTTCATTACA
ACTGTAATTAATATACGAGCTAATGGAATTTCATATGATCGTATACCTTT
ATTTGTATGATCAGTAGTAATTACCGCCTTATTACTTTTATTATCTTTAC
CAGTATTAGCAGGAGCTATTACAATACTTCTTACTGATCGAAATTTAAAT
ACTTCATTCTTTGATCCAGCTGGAGGAGGAGATCCTATTCTATATCAACA
TTTATTT
>Allobaccha_brevis_Nigeria_412C03
ACATTATATTTTTTATTTGGTGCTTGAGCTGGAATAGTAGGTACATCATT
AAGTATTTTAATTCGTGCTGAACTTGGTCATCCAGGAGCTTTAATTGGTA
ATGATCAAATTTATAATGTAATTGTAACAGCTCATGCATTTGTTATAATT
TTTTTTATAGTAATACCAATTATAATTGGTGGATTTGGAAATTGATTAGT
TCCTTTAATATTAGGAGCCCCTGATATAGCATTCCCTCGTATAAATAATA
TAAGTTTTTGACTATTACCTCCTTCTTTAACATTATTATTAGTAAGAAGA
ATAGTTGAAAATGGTTCAGGTACAGGATGAACTGTATATCCTCCTTTATC
AGCAAGAATTGCTCATAGTGGAGCTTCTGTTGATTTAGCCATTTTTTCTC
TTCATTTAGCAGGAATATCCTCAATTCTGGGAGCAGTAAATTTCATTACA
ACTGTAATTAATATACGAGCTAATGGAATTTCATATGATCGTATACCCTT
ATTTGTATGATCAGTAGTAATTACCGCCTTATTACTTTTATTATCTTTAC
CAGTATTAGCAGGAGCTATTACAATACTTCTTACTGATCGAAATTTAAAT
ACTTCATTCTTTGACCCAGCTGGAGGAGGAGATCCTATTCTATATCAACA
TTTATTT
>Allobaccha_brevis_Togo_412C04
ACATTATATTTTTTATTTGGTGCTTGAGCTGGAATAGTAGGTACATCATT
AAGTATTTTAATTCGTGCTGAACTTGGTCATCCAGGAGCTTTAATTGGTA
ATGATCAAATTTATAATGTAATTGTAACAGCTCATGCATTTGTTATAATT
TTTTTTATAGTAATACCAATTATAATTGGTGGATTTGGAAATTGATTAGT
TCCTTTAATATTAGGAGCCCCTGATATAGCATTCCCTCGTATAAATAATA
TAAGTTTTTGACTATTACCTCCTTCTTTAACATTATTATTAGTAAGAAGA
ATAGTTGAAAATGGTTCAGGTACAGGATGAACTGTATATCCTCCTTTATC
AGCAAGAATTGCTCATGGTGGAGCTTCTGTTGATTTAGCCATTTTTTCTC
TTCATTTAGCAGGAATATCCTCAATTCTGGGGGCAGTAAATTTCATTACA
ACTGTAATTAATATACGAGCTAATGGAATTTCATATGATCGTATACCCTT
ATTTGTATGATCAGTAGTAATTACCGCCTTATTACTTTTATTATCTTTAC
CAGTATTAGCAGGAGCTATTACAATACTTCTTACTGATCGAAATTTAAAT
ACTTCATTCTTTGACCCAGCTGGAGGAGGAGATCCTATTTTATATCAACA
TTTATTT
>Allobaccha_cf.nitidithorax_Ghana_412F03
ACATTATATTTTTTATTTGGTGCTTGAGCCGGAATAGTAGGTACATCTTT
AAGTATTTTAATTCGTGCTGAACTTGGACACCCAGGAGCCTTAATTGGTA
ATGACCAAATTTATAATGTAATTGTAACAGCTCATGCTTTTGTTATAATT
TTTTTTATAGTTATACCAATTATAATTGGAGGATTTGGAAATTGGTTAGT
TCCTTTAATATTAGGAGCTCCAGATATAGCTTTTCCTCGTATAAATAATA
TAAGTTTTTGATTATTACCTCCTTCTTTAACATTATTATTAGTAAGAAGA
ATAGTTGAAAATGGATCAGGAACAGGATGAACTGTGTATCCCCCTTTATC
AGCAAGTATTGCCCATGGAGGAGCTTCTGTTGATTTAGCTATTTTTTCTC
TTCATTTAGCAGGAATATCATCAATTTTAGGAGCAGTAAATTTTATTACT
ACTGTAATTAATATACGAGCTAATGGAATTTCATATGATCGTATACCTTT
ATTTGTATGATCAGTAGTAATTACTGCTTTATTACTTTTATTATCTTTAC
CTGTATTAGCTGGAGCTATTACAATACTTCTTACTGATCGAAATTTAAAT
ACTTCATTTTTTGATCCAGCAGGAGGAGGAGACCCTATTTTATATCAACA
TTTATTT
>Allobaccha_cf.praeusta_Benin_412A05
ACATTATATTTTTTATTTGGTGCTTGAGCTGGAATAGTAGGTACATCATT
AAGTATTTTAATTCGTGCTGAACTTGGTCATCCAGGAGCTTTAATTGGTA
ATGACCAAATTTATAATGTAATTGTAACAGCTCATGCGTTTGTTATAATT
TTTTTTATAGTAATACCAATTATAATTGGTGGATTTGGAAATTGATTAGT
ACCTTTAATATTAGGAGCTCCTGATATAGCATTCCCTCGTATAAATAATA
TAAGTTTTTGATTATTACCTCCTTCTTTAACATTATTATTAGTAAGAAGA
ATAGTTGAAAATGGTTCAGGTACAGGATGAACTGTATATCCTCCTTTATC
AGCAAGAATTGCTCATGGTGGAGCTTCTGTTGATTTAGCTATTTTTTCTC
TTCATTTAGCAGGAATATCATCAATTTTAGGAGCAGTAAATTTTATTACA
ACTGTAATTAATATACGAGCTAATGGAATTTCATATGATCGTATACCTTT
ATTTGTATGATCAGTAGTAATTACCGCTTTATTACTTTTATTATCTTTAC
CAGTATTAGCAGGAGCTATTACAATACTTCTTACTGATCGAAATTTAAAT
ACTTCATTCTTTGATCCAGCTGGAGGAGGAGATCCTATTTTATATCAACA
TTTATTC
>Allobaccha_cf.praeusta_Benin_412F04
ACATTATATTTTTTATTTGGTGCTTGAGCTGGAATAGTAGGTACATCATT
AAGTATTTTAATTCGTGCTGAACTTGGTCATCCAGGAGCTTTAATTGGTA
ATGACCAAATTTATAATGTAATTGTAACAGCTCATGCGTTTGTTATAATT
TTTTTTATAGTAATACCAATTATAATTGGTGGATTTGGAAATTGATTAGT
ACCTTTAATATTAGGAGCTCCTGATATAGCATTCCCTCGTATAAATAATA
TAAGTTTTTGATTATTACCTCCTTCTTTAACATTATTATTAGTAAGAAGA
ATAGTTGAAAATGGTTCAGGTACAGGATGAACTGTATATCCTCCTTTATC
AGCAAGAATTGCTCATGGTGGAGCTTCTGTTGATTTAGCTATTTTTTCTC
TTCATTTAGCAGGAATATCATCAATTTTAGGAGCAGTAAATTTTATTACA
ACTGTAATTAATATACGAGCTAATGGAATTTCATATGATCGTATACCTTT
ATTTGTATGATCAGTAGTAATTACCGCTTTATTACTTTTATTATCTTTAC
CAGTATTAGCAGGAGCTATTACAATACTTCTTACTGATCGAAATTTAAAT
ACTTCATTCTTTGATCCAGCTGGAGGAGGAGATCCTATTTTATATCAACA
TTTATTC
>Allobaccha_cf.praeusta_Nigeria_412D04
ACATTATATTTTTTATTTGGTGCTTGAGCTGGAATAGTAGGTACATCATT
AAGTATTTTAATTCGTGCTGAACTTGGTCATCCAGGAGCTTTAATTGGTA
ATGACCAAATTTATAATGTAATTGTAACAGCTCATGCGTTTGTTATAATT
TTTTTTATAGTAATACCAATTATAATTGGTGGATTTGGAAATTGATTAGT
ACCTTTAATATTAGGAGCTCCTGATATAGCATTCCCTCGTATAAATAATA
TAAGTTTTTGATTATTACCTCCTTCTTTAACATTATTATTAGTAAGAAGA
ATAGTTGAAAATGGTTCAGGTACAGGATGAACTGTATATCCTCCTTTATC
AGCAAGAATTGCTCATGGTGGAGCTTCTGTTGATTTAGCTATTTTTTCTC
TTCATTTAGCAGGAATATCATCAATTTTAGGGGCAGTAAATTTTATTACA
ACTGTAATTAATATACGAGCTAATGGAATTTCATATGATCGTATACCTTT
ATTTGTATGATCAGTAGTAATTACCGCTTTATTGCTTTTATTATCTTTAC
CAGTATTAGCAGGAGCTATTACAATACTTCTTACTGATCGAAATTTAAAT
ACTTCATTCTTTGATCCAGCTGGAGGAGGAGATCCTATTTTATATCAACA
TTTATTC
>Allobaccha_eclara_Benin_412E04
ACATTATATTTCTTATTTGGTGCTTGAGCTGGAATAGTAGGTACATCTTT
AAGAATTTTAATTCGTGCTGAACTTGGCCATCCAGGAGCTTTAATTGGTA
ATGACCAAATTTATAATGTAATTGTAACAGCACATGCTTTTGTTATAATT
TTTTTTATAGTAATACCAATTATAATTGGTGGATTTGGAAATTGATTAGT
TCCTTTAATATTAGGAGCACCTGATATAGCTTTTCCTCGTATAAATAATA
TAAGTTTTTGACTTTTACCTCCTTCTCTAACATTATTATTAGTAAGAAGA
ATAGTTGAAAATGGTTCAGGAACTGGATGAACTGTTTATCCTCCTTTATC
AGCAAATATTGCTCATGGAGGAGCTTCTGTTGACTTAGCTATTTTTTCTC
TTCATTTAGCTGGAATATCTTCAATTTTAGGAGCAGTAAACTTTATTACT
ACTGTAATCAATATACGAGCTAATGGAATTTCATATGACCGAATACCTTT
ATTTGTATGATCAGTAGTAATTACTGCTTTATTACTTTTATTATCTTTAC
CTGTATTAGCAGGAGCTATTACAATACTTCTTACTGATCGAAATCTAAAT
ACTTCATTTTTTGACCCAGCAGGAGGAGNNNNNNNNNNNNNNNNNNNNNN
NNNNNNN
>Allobaccha_eclara_Togo_412B04
ACATTATATTTCTTATTTGGTGCTTGAGCTGGAATAGTAGGTACATCTTT
AAGAATTTTAATTCGTGCTGAACTTGGTCATCCAGGAGCTTTAATTGGTA
ATGACCAAATTTATAATGTAATTGTAACAGCACATGCTTTTGTTATAATT
TTTTTTATAGTAATACCAATTATAATTGGTGGATTTGGAAATTGATTAGT
TCCTTTAATATTAGGAGCACCTGATATAGCTTTTCCTCGTATAAATAATA
TAAGTTTTTGACTTTTACCTCCTTCTCTAACATTATTATTAGTAAGAAGA
ATAATTGAAAATGGTTCAGGAACTGGATGAACTGTTTATCCTCCTTTATC
AGCAAATATTGCTCATGGAGGAGCTTCTGTTGACTTAGCTATTTTTTCTC
TTCATTTAGCTGGAATATCTTCAATTTTAGGAGCGGTAAACTTTATTAAT
ACTGTAATCACTATACGAGCTAATTGAATTTCATATGATCGAATACCTTT
ATTTGTATGATCAGTAGTAATTACTGCTTTATTACTTTTATTATCTTTAC
CTGTATTAGCAGGAGCTATTACAATACTTCTTACTGATCGAAATCTAAAT
ACTTCATTTTTTGACCCAGCAGGAGGAGGNNNNNNNNNNNNNNNNNNNNN
NNNNNNN
>Allobaccha_euryptera_Togo_412E07
ACATTATATTTTCTATTTGGTGCATGAGCTGGAATAATTGGAACTTCTCT
AAGTATTTTAATTCGTGCTGAACTTGGTCATCCTGGTTCCTTAATTGGAA
ATGATCAAATTTATAACGTAATTGTTACAGCCCATGCTTTTGTTATAATT
TTTTTTATAGTTATACCAATTATAATTGGAGGATTCGGAAATTGATTAGT
TCCTTTAATATTAGGAGCTCCTGATATAGCATTTCCTCGAATAAATAATA
TAAGTTTTTGACTATTACCCCCTTCTTTAACTCTTCTTTTAGTAAGTAGT
ATAGTTGAAAATGGAGCCGGAACAGGATGAACTGTTTATCCTCCATTATC
TTCTAATATTGCTCATGGAGGAGCTTCAGTTGATTTAGCAATTTTTTCAT
TACATTTAGCTGGTATATCCTCAATTTTAGGAGCTGTAAATTTTATTACA
ACTGTAATTAATATACGAGCTAATGGTATTTCTTATGATCGAATACCTTT
ATTTGTTTGATCAGTAGTAATTACAGCATTACTATTATTATTATCTTTAC
CAGTATTAGCAGGTGCAATTACTATATTATTAACTGATCGAAACTTAAAT
ACATCATTTTTTGACCCTGCGGGAGGAGGAGATCCTATTTTATATCAACA
TTTATTT
>Allobaccha_ichneumonae_Benin_424B07
ACATTATATTTTTTATTTGGTGCTTGAGCTGGAATAGTAGGTACATCTTT
AAGTATTTTAATTCGTGCTGAACTTGGACATCCAGGAGCTTTAATTGGTA
ATGATCAAATTTATAATGTAATTGTAACAGCTCATGCTTTTGTTATAATT
TTCTTTATAGTAATACCAATTATAATTGGAGGATTTGGAAATTGATTAGT
TCCTTTAATATTAGGAGCTCCTGATATAGCTTTTCCTCGTATAAATAATA
TAAGTTTTTGATTATTACCTCCTTCTTTAACATTATTATTAGTAAGAAGA
ATGGTTGAAAATGGATCAGGAACAGGATGAACTGTTTATCCTCCTTTATC
AGCTAGTATTGCTCATGGAGGAGCTTCTGTTGATTTAGCTATTTTTTCTC
TACATTTAGCAGGAATATCATCAATTTTAGGAGCAGTAAATTTTATTACT
ACTGTAATTAATATACGAGCTAATGGAATTTCATATGATCGAATACCTTT
ATTTGTATGATCAGTAGTAATTACCGCTTTATTACTTTTATTATCTTTAC
CTGTTTTAGCTGGAGCTATTACTATACTTCTTACTGATCGAAATTTAAAT
ACTTCATTTTTTGATCCTGCAGGAGGAGGAGATCCTATTTTATATCAACA
TTTATTT
>Allobaccha_ichneumonae_Benin_424C05
ACATTATATTTTTTATTTGGTGCTTGAGCTGGAATAGTAGGTACATCTTT
AAGTATTTTAATTCGTGCTGAACTTGGACATCCAGGAGCTTTAATTGGTA
ATGACCAAATTTATAATGTAATTGTAACAGCTCACGCTTTTGTTATAATT
TTCTTTATAGTAATACCAATTATAATTGGAGGATTTGGAAATTGATTAGT
TCCTTTAATATTAGGAGCTCCTGATATAGCTTTTCCTCGTATAAATAATA
TAAGTTTTTGATTATTACCTCCTTCTTTAACATTATTATTAGTAAGAAGA
ATGGTTGAAAATGGATCAGGAACAGGATGAACTGTTTATCCTCCTCTATC
AGCTAGTATTGCTCATGGAGGAGCTTCTGTTGATTTAGCTATTTTTTCTC
TACATTTAGCAGGAATATCATCAATTTTAGGAGCAGTAAATTTTATTACT
ACTGTAATTAATATACGAGCTAATGGAATTTCATATGATCGAATACCTTT
ATTTGTATGATCAGTAGTAATTACCGCTTTATTACTTTTATTATCTTTAC
CTGTTTTAGCTGGAGCTATTACTATACTTCTTACTGATCGAAATTTAAAT
ACTTCATTTTTTGATCCTGCAGGAGGAGGAGATCCTATTTTATATCAACA
TTTATTT
>Allobaccha_ichneumonae_Benin_424D06
ACATTATATTTTTTATTTGGTGCTTGAGCTGGAATAGTAGGTACATCTTT
AAGTATTTTAATTCGTGCTGAACTTGGACATCCAGGAGCTTTAATTGGTA
ATGATCAAATTTATAATGTAATTGTAACAGCTCACGCTTTTGTTATAATT
TTCTTTATAGTAATACCAATTATAATTGGAGGATTTGGAAATTGATTAGT
TCCTTTAATATTAGGAGCTCCTGATATAGCTTTTCCTCGTATAAATAATA
TAAGTTTTTGATTATTACCTCCTTCTTTAACATTATTATTAGTAAGAAGA
ATGGTTGAAAATGGATCAGGAACAGGATGAACTGTTTATCCTCCTCTATC
AGCTAGTATTGCTCATGGAGGAGCTTCTGTTGATTTAGCTATTTTTTCTC
TACATTTAGCAGGAATATCATCAATTTTAGGCGCAGTAAATTTTATTACT
ACTGTAATTAATATACGAGCTAATGGAATTTCATATGATCGAATACCTTT
ATTTGTATGATCAGTAGTAATTACCGCTTTATTACTTTTATTATCTTTAC
CTGTTTTAGCTGGAGCTATTACTATACTTCTTACTGATCGAAATTTAAAT
ACTTCATTTTTTGATCCTGCAGGAGGAGGAGATCCTATTTTATATCAACA
TTTATTT
>Allobaccha_inversa_Nigeria_412F05
ACATTATATTTTTTATTTGGTGCTTGAGCAGGAATAGTAGGTACATCATT
AAGTATTTTAATTCGAGCTGAACTTGGTCATCCAGGAGCTTTAATTGGTA
ATGACCAAATTTATAATGTAATTGTAACAGCTCATGCTTTTGTTATAATT
TTTTTCATAGTAATACCTATTATAATTGGAGGATTTGGAAATTGATTAGT
TCCTTTAATACTTGGAGCCCCTGATATAGCTTTTCCTCGTATAAATAATA
TAAGTTTTTGACTTTTACCTCCTTCTTTAACATTATTATTAGTAAGAAGT
ATAGTTGAAAATGGTTCAGGAACAGGATGAACTGTTTATCCTCCTTTATC
AGCAAGTATTGCTCATGGAGGAGCTTCTGTTGATTTAGCTATTTTTTCTC
TTCATTTAGCTGGAATATCTTCAATTTTAGGAGCAGTAAATTTTATTACT
ACTGTAATTAATATACGAGCTAATGGAATTTCATATGATCGAATACCTTT
ATTTGTATGATCTGTAGTAATTACTGCTTTATTATTATTATTATCTTTAC
CTGTATTAGCTGGAGCTATTACAATACTTCTTACTGACCGAAACTTAAAT
ACCTCATTTTNNNNNNNNNNNNNNNNNNNNNNNNNNNNNNNNNNNNNNNN
NNNNNNN
>Allobaccha_marginata_Benin_106C06
ACATTATATTTTTTATTTGGTGCTTGAGCCTGAATAGTAGGTACATCTTT
AAGTATCTTAATTCGTGCTGAACTTGGTCATCCAGGAGCTTTAATTGGAA
ATGATCAAATTTATAATGTTATTGTAACAGCCCATGCTTTTGTTATAATT
TTTTTCATAGTAATACCAATTATAATTGGTGGATTCGGAAATTGATTAGT
TCCTTTAATATTAGGAGCTCCAGATATAGCTTTTCCTCGTATAAATAATA
TAAGTTTTTGACTATTACCACCTTCTTTAACATTATTATTAGTAAGAAGT
ATAGTTGAAAATGGTTCTGGAACAGGATGAACTGTTTATCCTCCTTTATC
TGCAAGTATTGCTCATGGTGGAGCTTCTGTTGATTTAGCTATTTTTTCTT
TACATTTAGCAGGAATATCTTCAATTTTAGGAGCAGTAAATTTTATCACT
ACTGTAATTAATATACGAGCTAATGGAATCTCTTATGATCGAATACCTTT
ATTTGTTTGATCAGTAGTAATTACTGCTTTATTACTTTTATTATCTTTAC
CTGTATTAGCAGGAGCTATTACAATACTTCTTACTGATCGAAATTTAAAT
ACTTCATTCTTTGATCCAGCTGGAGGAGGAGATCCTATTTTATATCAACA
CTTATTT
>Allobaccha_marginata_Benin_106F02
ACATTATATTTTTTATTCGGTGCTTGAGCTGGAATAGTAGGTACATCTTT
AAGTATCTTAATTCGTGCTGAACTTGGTCATCCAGGAGCTTTAATTGGAA
ATGATCAAATTTACAATGTTATTGTAACAGCCCATGCTTTTGTTATAATT
TTTTTTATAGTAATACCAATTATAATTGGTGGATTCGGAAATTGATTAGT
TCCTTTAATATTAGGAGCCCCAGATATAGCTTTTCCTCGTATAAATAATA
TAAGTTTTTGATTATTACCACCTTCTTTAACATTATTATTAGTAAGAAGT
ATAGTTGAAAATGGTTCTGGAACAGGATGAACTGTTTATCCTCCTTTATC
TGCAAATATTGCTCATGGTGGAGCTTCTGTTGATTTAGCTATTTTTTCTT
TACATTTAGCAGGAATATCTTCAATTTTAGGAGCAGTAAATTTTATTACT
ACTGTAATTAATATACGAGCTAATGGAATCTCTTATGATCGAATACCTTT
ATTTGTTTGATCAGTAGTAATTACTGCTTTATTACTTTTATTATCTTTAC
CTGTATTAGCAGGAGCTATTACAATACTTCTTACTGATCGAAATTTAAAT
ACTTCATTCTTTGATCCAGCTGGAGGAGGAGATCCTATTTTATATCAACA
CTTATTT
>Allobaccha_marginata_Togo_412A06
ACATTATATTTTTTATTTGGTGCTTGAGCTGGAATAGTAGGTACATCTTT
AAGTATCTTAATTCGTGCTGAACTTGGTCATCCAGGAGCTTTAATTGGAA
ATGATCAAATTTATAATGTTATTGTAACAGCCCATGCTTTTGTTATAATT
TTTTTTATAGTAATACCAATTATAATTGGAGGATTCGGAAATTGATTAGT
TCCTTTAATATTAGGAGCTCCAGATATAGCTTTTCCTCGTATAAATAATA
TAAGTTTTTGATTATTACCACCTTCTTTAACATTATTATTAGTAAGAAGT
ATAGTTGAAAATGGTTCTGGAACAGGATGAACTGTTTATCCTCCTTTATC
TGCAAGTATTGCTCATGGTGGAGCTTCTGTTGATTTAGCTATTTTTTCTC
TACATTTAGCAGGAATATCATCAATTTTAGGAGCAGTAAATTTCATTACT
ACTGTAATTAACATACGAGCTAATGGAATTTCTTATGATCGAATACCTTT
ATTTGTTTGATCAGTAGTAATTACTGCTTTATTACTTTTATTATCTTTAC
CTGTATTAGCAGGAGCAATCACAATACTTCTTACTGATCGAAATTTAAAT
ACTTCATTCTTTGATCCAGCTGGAGGAGGAGATCCTATTTTATATCAACA
TTTATTT
>Allobaccha_marginata_Togo_412B06
ACATTATATTTTTTATTTGGTGCTTGAGCTGGAATAGTAGGTACATCTTT
AAGTATCTTAATTCGTGCTGAACTTGGTCATCCAGGAGCTTTAATTGGAA
ATGATCAAATTTATAATGTTATTGTAACAGCCCATGCTTTTGTTATAATT
TTTTTTATAGTAATACCAATTATAATTGGAGGATTCGGAAATTGATTAGT
TCCTTTAATATTAGGAGCTCCAGATATAGCTTTTCCTCGTATAAATAATA
TAAGTTTTTGATTATTACCACCTTCTTTAACATTATTATTAGTAAGAAGT
ATAGTTGAAAATGGTTCTGGAACAGGATGAACTGTTTATCCTCCTTTATC
TGCAAGTATTGCTCATGGTGGAGCTTCTGTTGATTTAGCTATTTTTTCTC
TACATTTAGCAGGAATATCATCAATTTTAGGAGCAGTAAATTTCATTACT
ACTGTAATTAACATACGAGCTAATGGAATTTCTTATGATCGAATACCTTT
ATTTGTTTGATCAGTAGTAATTACTGCTTTATTACTTTTATTATCTTTAC
CTGTATTAGCAGGAGCAATCACAATACTTCTTACTGATCGAAATTTAAAT
ACTTCATTCTTTGATCCAGCTGGAGGAGGAGATCCTATTTTATATCAACA
TTTATTT
>Allobaccha_neavei_Togo_412D08
ACTTTATATTTTCTATTTGGAGCATGAGCTGGAATAGTAGGTACATCCTT
AAGAATTTTGATTCGTGCCGAACTTGGACATCCAGGAGCTTTAATTGGAA
ATGACCAAATTTATAACGTAATTGTTACAGCCCATGCTTTTATTATAATT
TTTTTTATAGTAATACCAATTATAATTGGAGGATTCGGTAATTGATTAGT
TCCTTTAATATTAGGAGCCCCTGATATAGCATTCCCACGAATAAATAATA
TAAGTTTTTGACTATTACCCCCTTCTTTAACCCTTCTTTTAGTAAGAAGT
ATGGTTGATAATGGAGCTGGAACAGGATGAACTGTTTATCCTCCTTTATC
TTCTAATATTGCTCATAGAGGTGCCTCTGTTGATTTAGCAATTTTTTCAT
TACATCTAGCAGGAATATCTTCAATTTTAGGAGCTGTTAACTTTATTACA
ACTGTTATTAATATACGAGCTAATGGAATTTCTTATGATCGTATACCTTT
ATTTGTATGATCAGTAGTAATTACAGCCCTATTATTATTATTATCTTTAC
CTGTTTTAGCAGGAGCAATTACTATACTTTTAACAGATCGAAATTTAAAT
ACATCATTTTTTGACCCTGCAGGTGGAGGAGATCCTATTTTATATCAACA
TTTATTT
>Allobaccha_nitidithorax_Benin_425E08
ACATTATATTTTTTATTTGGTGCTTGAGCTGGAATAGTAGGTACCTCTTT
AAGAATTTTAATTCGTGCTGAACTTGGTCATCCAGGAGCATTAATTGGTA
ATGACCAAATTTATAATGTAATTGTAACAGCACATGCTTTTGTTATAATT
TTTTTTATAGTTATACCTATTATAATTGGTGGATTTGGAAATTGATTAGT
CCCTTTAATATTAGGAGCTCCTGATATAGCTTTTCCTCGTATAAATAATA
TAAGTTTTTGACTTTTACCCCCTTCTTTAACCTTATTATTAGTAAGAAGA
ATAGTCGAAAATGGATCAGGAACTGGATGAACTGTTTACCCTCCTTTATC
ATCAAATATTGCTCATGGAGGAGCTTCTGTTGATTTAGCTATTTTTTCCC
TTCATTTAGCTGGAATATCTTCAATTTTAGGAGCAGTAAATTTTATTACT
ACTGTAATTAACATACGAGCTAATGGAATCTCATATGATCGAATGCCTTT
ATTTGTTTGATCAGTAGTAATTACTGCTTTATTACTTTTATTATCTTTAC
CTGTTTTAGCAGGAGCTATTACAATACTTCTTACTGATCGAAATTTAAAT
ACTTCATTTTTTGATCCAGCAGGAGGAGGAGATCCCATTTTATATCAACA
CTTATTN
>Allobaccha_picta_Benin_106A05
ACTTTATATTTTTTATTTGGAGCATGAGCTGGAATAGTTGGAACTTCTCT
AAGTATTTTAATTCGTGCTGAACTTGGTCATCCTGGATCATTAATTGGAA
ATGACCAAATTTATAATGTTATTGTTACAGCCCATGCTTTTATTATAATT
TTTTTTATAGTTATACCTATTATAATTGGAGGATTTGGAAACTGATTAGT
TCCTTTAATATTAGGAGCTCCTGATATAGCTTTCCCTCGAATAAATAATA
TAAGTTTTTGATTATTACCCCCTTCTTTAACACTTCTTTTAGTAAGTAGT
ATAGTTGAAAATGGAGCTGGAACAGGATGAACTGTTTATCCTCCTTTATC
TTCTAATATTGCCCATGGAGGAGCTTCAGTTGATTTAGCAATTTTTTCAT
TACATTTAGCTGGAATATCCTCAATTTTAGGAGCAGTAAATTTTATTACA
ACTGTTATTAATATACGAGCTAATGGAATTTCTTATGATCGAATACCTTT
ATTTGTATGATCAGTAGTAATTACAGCATTATTATTATTATTATCTTTAC
CAGTATTAGCTGGTGCAATTACTATACTATTAACAGATCGAAATTTAAAT
ACATCATTTTTTGACCCTGCAGGAGGAGGAGATCCTATTTTATATCAACA
TTTATTT
>Allobaccha_picta_Benin_106A07
ACATTATATTTTCTATTTGGTGCATGAGCTGGAATAGTTGGAACTTCTCT
AAGTATTTTAATTCGTGCTGAACTTGGTCATCCTGGTTCCTTAATTGGAA
ATGATCAAATTTATAACGTAATTGTTACAGCCCATGCTTTTGTTATAATT
TTTTTTATAGTTATACCAATTATAATTGGAGGATTCGGAAATTGATTAGT
TCCTTTAATATTAGGAGCTCCTGATATAGCATTTCCTCGAATAAATAATA
TAAGTTTTTGACTATTACCCCCTTCTTTAACTCTTCTTTTAGTAAGTAGT
ATAGTTGAAAATGGAGCCGGAACAGGATGAACTGTTTATCCTCCATTATC
TTCTAATATTGCTCATGGAGGAGCTTCAGTTGATTTAGCAATTTTTTCAT
TACATTTAGCTGGTATATCCTCAATTTTAGGAGCTGTAAATTTTATTACA
ACTGTAATTAATATACGAGCTAATGGTATTTCTTATGATCGAATACCTTT
ATTTGTTTGATCAGTAGTAATTACAGCATTACTATTATTATTATCTTTAC
CAGTATTAGCAGGTGCAATTACTATATTATTAACTGATCGAAACTTAAAT
ACATCATTTTTTGATCCTGCGGGAGGGGGAGATCCTATTTTATATCAACA
TTTATTT
>Allobaccha_picta_Benin_106B01
ACATTATATTTTCTATTTGGTGCATGAGCTGGAATAGTTGGAACTTCTTT
AAGTATTTTAATTCGTGCTGAACTTGGTCATCCTGGATCCTTAATTGGAA
ATGATCAAATTTATAATGTAATTGTTACAGCTCATGCTTTTGTTATAATT
TTTTTTATAGTTATACCAATTATAATTGGAGGATTCGGAAATTGATTAGT
CCCTTTAATATTAGGAGCTCCTGATATAGCATTTCCTCGAATAAATAATA
TAAGTTTTTGACTATTACCTCCTTCTTTAACTCTTCTTTTAGTAAGTAGT
ATAGTTGAAAATGGAGCCGGAACAGGATGAACTGTTTATCCTCCATTATC
TTCTAATATTGCTCATGGAGGAGCTTCAGTTGATTTAGCAATTTTTTCAT
TACATTTAGCTGGTATATCCTCAATTTTAGGAGCTGTAAATTTTATTACA
ACTGTAATTAATATACGAGCTAATGGTATTTCTTATGATCGAATACCTTT
ATTTGTTTGATCAGTAGTAATCACAGCATTATTATTATTATTATCTTTAC
CTGTATTAGCAGGTGCGATTACTATATTATTAACTGATCGAAACTTAAAT
ACATCATTTTTTGATCCTGCAGGAGGAGGAGACCCTATTCTATATCAACA
TTTATTT
>Allobaccha_picta_Benin_106C04
ACTTTATATTTTTTATTTGGAGCATGAGCTGGAATAGTTGGAACTTCTCT
AAGTATTTTAATTCGTGCTGAACTTGGTCATCCTGGATCATTAATTGGAA
ATGACCAAATTTATAATGTTATTGTTACAGCCCATGCTTTTATTATAATT
TTTTTTATAGTTATACCTATTATAATTGGAGGGTTTGGAAACTGATTAGT
TCCTTTAATATTAGGAGCTCCTGATATAGCTTTCCCTCGAATAAATAATA
TAAGTTTTTGATTATTACCTCCTTCTTTAACACTTCTTTTAGTAAGTAGT
ATAGTTGAAAATGGAGCTGGAACAGGATGAACTGTTTATCCTCCTTTATC
TTCTAATATTGCCCATGGAGGAGCTTCAGTTGATTTAGCAATTTTTTCAT
TACATTTAGCTGGAATATCCTCAATTTTAGGAGCAGTAAATTTTATTACA
ACTGTTATTAATATACGAGCTAATGGAATTTCTTATGATCGAATACCTTT
ATTTGTATGATCAGTAGTAATTACAGCATTATTATTATTATTATCTTTAC
CAGTATTAGCTGGTGCAATTACTATACTATTAACAGATCGAAATTTAAAT
ACATCATTTTTTGATCCTGCAGGAGGAGGAGATCCTATTTTATATCAACA
TTTATTT
>Allobaccha_picta_Benin_107A06
ACATTATATTTTCTATTTGGTGCATGAGCTGGAATAGTTGGAACTTCTTT
AAGTATTTTAATTCGTGCTGAACTTGGTCATCCTGGATCCTTAATTGGAA
ATGATCAAATTTATAATGTAATTGTTACAGCTCATGCTTTTGTTATAATT
TTTTTTATAGTTATACCAATTATAATTGGAGGATTCGGAAATTGATTAGT
CCCTTTAATATTAGGAGCTCCTGATATAGCATTTCCTCGAATAAATAATA
TAAGTTTTTGACTATTACCTCCTTCTTTAACTCTTCTTTTAGTAAGTAGT
ATAGTTGAAAATGGAGCCGGAACAGGATGAACTGTTTATCCTCCATTATC
TTCTAATATTGCTCATGGAGGAGCTTCAGTTGATTTAGCAATTTTTTCAT
TACATTTAGCTGGTATATCCTCAATTTTAGGAGCTGTAAATTTTATTACA
ACTGTAATTAATATACGAGCTAATGGTATTTCTTATGATCGAATACCTTT
ATTTGTTTGATCAGTAGTAATCACAGCATTATTATTATTATTATCTTTAC
CTGTATTAGCAGGTGCGATTACTATATTATTAACTGATCGAAACTTAAAT
ACATCATTTTTTGATCCTGCAGGAGGAGGAGACCCTATTCTATATCAACA
TTTATTT
>Allobaccha_picta_Benin_107E05
ACATTATATTTTCTATTTGGTGCATGAGCTGGAATAGTTGGAACTTCTCT
AAGTATTTTAATTCGTGCTGAACTTGGTCATCCTGGTTCTTTAATTGGAA
ATGATCAAATTTATAACGTAATTGTTACAGCCCATGCTTTTGTTATAATT
TTTTTTATAGTTATACCAATTATAATTGGAGGATTCGGAAATTGATTAGT
TCCTTTAATATTAGGAGCTCCTGATATAGCATTTCCTCGAATAAATAATA
TAAGTTTTTGACTATTACCCCCTTCTTTAACTCTTCTTTTAGTAAGTAGT
ATAGTTGAAAATGGAGCCGGAACAGGATGAACTGTTTATCCTCCATTATC
TTCTAATATTGCTCATGGAGGAGCTTCAGTTGATTTAGCAATTTTTTCAT
TACATTTAGCTGGTATATCCTCAATTTTAGGAGCTGTAAATTTTATTACA
ACTGTAATTAATATACGAGCTAATGGTATTTCTTATGATCGAATACCTTT
ATTTGTTTGATCAGTAGTAATTACAGCATTACTATTATTATTATCTTTAC
CAGTATTAGCAGGTGCAATTACTATATTATTAACTGATCGAAACTTAAAT
ACATCATTTTTTGATCCTGCGGGAGGAGGAGATCCTATTTTATATCAACA
TTTATTT
>Allobaccha_picta_Benin_412A08
ACATTATATTTTCTATTTGGTGCATGAGCTGGAATAGTTGGAACTTCTTT
AAGTATTTTAATTCGTGCTGAACTTGGTCATCCTGGATCCTTAATTGGAA
ATGATCAAATTTATAATGTAATTGTTACAGCTCATGCTTTTGTTATAATT
TTTTTTATAGTTATACCAATTATAATTGGAGGATTCGGAAATTGATTAGT
CCCTTTAATATTAGGAGCTCCTGATATAGCATTTCCTCGAATAAATAATA
TAAGTTTTTGACTATTACCTCCTTCTTTAACTCTTCTTTTAGTAAGTAGT
ATAGTTGAAAATGGAGCCGGAACAGGATGAACTGTTTATCCTCCATTATC
TTCTAATATTGCTCATGGAGGAGCTTCAGTTGATTTAGCAATTTTTTCAT
TACATTTAGCTGGTATATCCTCAATTTTAGGAGCTGTAAATTTTATTACA
ACTGTAATTAATATACGAGCTAATGGTATTTCTTATGATCGAATACCTTT
ATTTGTTTGATCAGTAGTAATCACAGCATTATTATTATTATTATCTTTAC
CTGTATTAGCAGGTGCGATTACTATATTATTAACTGATCGAAACTTAAAT
ACATCATTTTTTGATCCTGCAGGAGGAGGGGACCCTATTCTATATCAACA
TTTATTT
>Allobaccha_picta_Benin_412B08
ACATTATATTTTCTATTTGGTGCATGAGCTGGAATAGTTGGAACTTCTTT
AAGTATTTTAATTCGTGCTGAACTTGGTCATCCTGGATCCTTAATTGGAA
ATGATCAAATTTATAATGTAATTGTTACAGCTCATGCTTTTGTTATAATT
TTTTTTATAGTTATACCAATTATAATTGGAGGATTCGGAAATTGATTAGT
CCCTTTAATATTAGGAGCTCCTGATATAGCATTTCCTCGAATAAATAATA
TAAGTTTTTGGCTATTACCTCCTTCTTTAACTCTTCTTTTAGTAAGTAGT
ATAGTTGAAAATGGAGCCGGAACAGGATGAACTGTTTATCCTCCATTATC
TTCTAATATTGCTCATGGAGGAGCTTCAGTTGATTTAGCAATTTTTTCAT
TACATTTAGCTGGTATATCCTCAATTTTAGGAGCTGTAAATTTTATTACA
ACTGTAATTAATATACGAGCTAATGGTATTTCTTATGATCGAATACCTTT
ATTTGTTTGATCAGTAGTAATCACAGCATTATTATTATTATTATCTTTAC
CTGTATTAGCAGGTGCGATTACTATATTATTAACTGATCGAAACTTAAAT
ACATCATTTTTTGATCCTGCAGGAGGAGGAGACCCTATTCTATATCAACA
TTTATTT
>Allobaccha_picta_Benin_424A01
ACTTTATATTTTTTATTTGGAGCATGAGCTGGAATAGTTGGAACTTCTCT
AAGTATTTTAATTCGTGCTGAACTTGGTCATCCTGGATCATTAATTGGAA
ATGACCAAATTTATAATGTTATTGTTACAGCCCATGCTTTTATTATAATT
TTTTTTATAGTTATACCTATTATAATTGGAGGATTTGGAAACTGATTAGT
TCCTTTAATATTAGGAGCTCCTGATATAGCTTTCCCTCGAATAAATAATA
TAAGTTTTTGATTATTACCCCCTTCTTTAACACTTCTTTTAGTAAGTAGT
ATAGTTGAAAATGGAGCTGGAACAGGATGAACTGTTTATCCTCCTTTATC
TTCCAATATTGCCCATGGAGGAGCTTCAGTTGATTTAGCAATTTTTTCAT
TACATTTAGCTGGAATATCCTCAATTTTAGGAGCAGTAAATTTTATTACA
ACTGTTATTAATATACGAGCTAATGGAATTTCTTATGATCGAATACCTTT
ATTTGTATGATCAGTAGTAATTACAGCATTATTATTATTATTATCTTTAC
CAGTATTAGCTGGTGCAATTACTATACTATTAACAGATCGAAATTTAAAT
ACATCATTTTTTGACCCTGCAGGAGGAGGAGATCCTATTTTATATCAACA
TTTATTT
>Allobaccha_picta_Benin_426E01
ACATTATATTTTCTATTTGGTGCATGAGCTGGAATAGTTGGAACTTCTCT
AAGTATTTTAATTCGTGCTGAACTTGGTCATCCTGGTTCTTTAATTGGAA
ATGATCAAATTTATAACGTAATTGTTACAGCCCATGCTTTTGTTATAATT
TTTTTTATAGTTATACCAATTATAATTGGAGGATTCGGAAATTGATTAGT
TCCTTTAATATTAGGAGCTCCTGATATAGCATTTCCTCGAATAAATAATA
TAAGTTTTTGACTATTACCCCCTTCTTTAACTCTTCTTTTAGTAAGTAGT
ATAGTTGAAAATGGAGCCGGAACAGGATGAACTGTTTATCCTCCATTATC
TTCTAATATTGCTCATGGAGGAGCTTCAGTTGATTTAGCAATTTTTTCAT
TACATTTAGCTGGTATATCCTCAATTTTAGGGGCTGTAAATTTTATTACA
ACTGTAATTAATATACGAGCTAATGGTATTTCTTATGATCGAATACCTTT
ATTTGTTTGATCAGTAGTAATTACAGCATTACTATTATTATTATCTTTAC
CAGTATTAGCAGGTGCAATTACTATATTATTAACTGATCGAAACTTAAAT
ACATCATTTTTTGATCCTGCGGGAGGAGGAGATCCTATTTTATATCAACA
TTTATTT
>Allobaccha_picta_Togo_412F07
ACATTATATTTTCTATTTGGTGCATGAGCCTGGATAGTTGGAACTTCTTT
AAGTATTTTAATTCGTGCTGAACTTGGTCATCCTGGATCCTTAATTGGAA
ATGATCAAATTTATAATGTAATTGTTACAGCTCATGCTTTTGTTATAATT
TTTTTTATAGTTATACCAATTATAATTGGAGGATTCGGAAATTGATTAGT
CCCTTTAATATTAGGAGCTCCTGATATAGCATTTCCTCGAATAAATAATA
TAAGTTTTTGACTATTACCTCCTTCTTTAACTCTTCTTTTAGTAAGTAGT
ATAGTTGAAAATGGAGCCGGAACAGGATGAACTGTTTATCCTCCATTATC
TTCTAATATTGCTCATGGAGGAGCTTCAGTTGATTTAGCAATTTTTTCAT
TACATTTAGCTGGTATATCCTCAATTTTAGGAGCTGTAAATTTTATTACA
ACTGTAATTAATATACGAGCTAATGGTATTTCTTATGATCGAATACCTTT
ATTTGTTTGATCAGTAGTAATCACAGCATTATTATTATTATTATCTTTAC
CTGTATTAGCAGGTGCGATTACTATATTATTAACTGATCGAAACTTAAAT
ACATCATTTTTTGATCCTGCAGGAGGAGGAGACCCTATTCTATATCAACA
TTTATTT
>Allobaccha_praeusta_Benin_425A05
ACATTATATTTTTTATTTGGTGCTTGAGCTGGAATAGTAGGTACATCATT
AAGTATTTTAATTCGTGCTGAACTTGGTCATCCAGGAGCTTTAATTGGTA
ATGACCAAATTTATAATGTAATTGTAACAGCTCATGCATTTGTTATAATT
TTTTTTATAGTAATACCAATTATAATTGGTGGATTTGGAAATTGATTAGT
ACCTTTAATATTAGGAGCTCCTGATATAGCATTCCCTCGTATAAATAATA
TAAGTTTTTGATTATTACCTCCTTCTTTAACATTATTATTAGTAAGAAGA
ATAGTTGAAAATGGTTCAGGTACAGGATGAACTGTATATCCTCCTTTATC
AGCAAGAATTGCTCATGGTGGAGCTTCTGTTGATTTAGCTATTTTTTCTC
TTCATTTAGCAGGAATATCATCAATTTTAGGGGCAGTAAATTTTATTACA
ACTGTAATTAATATACGAGCTAATGGAATTTCATATGATCGTATACCTTT
ATTTGTATGATCAGTAGTAATTACCGCTTTATTACTTTTATTATCTTTAC
CAGTATTAGCAGGAGCTATTACAATACTTCTTACTGATCGAAATTTAAAT
ACTTCATTCTTTGATCCAGCTGGAGGAGGAGATCCTATTTTATATCAACA
TTTATTN
>Allobaccha_sp.1_Benin_413C01
ACTTTATATTTTTTATTTGGAGGATGAGCTGGAATAATTGGAACTTCCTT
AAGTATTTTAATTCGTGCTGAACTTGGGCATCCTGGAGCTTTAATTGGTA
ATGATCAAATTTATAATGTTATTGTTACAGCTCATGCTTTTATTATAATT
TTTTTTATAGTTATACCAATTATAATTGGTGGATTTGGAAATTGATTAGT
TCCTTTAATATTAGGGGCTCCTGATATAGCATTCCCTCGTATAAATAAAA
TAAGTTTTTGATTATTACCTCCTTCTTTAACTCTTCTTTTAGTAAGTAGT
ATAATTGAAAATGGAGCTGGAACAGGATGAACTGTTTATCCCCCTTTATC
TTCTAATATTGCTCATGAAGGAGCCTCTGTTGACTTAGCAATTTTTTCAT
TACATTTAGCAGGTATATCTTCAATTTTAGGGGCCGTAAATTTTATTACT
ACTGTAATTAATATACGAGCTAATGGTATTTCTTATGATCGAATACCTTT
ATTTGTATGATCAGTAGTAATTACAGCATTATTATTATTATTATCTTTAC
CTGTTTTAGCAGGTGCAATTACTATATTATTAACAGATCGAAATTTAAAT
ACATCCTTTTTTGATCCAGCAGGAGGAGGAGATCCTATTTTATATCAACA
TTTATTT
>Allobaccha_sp.1_Benin_413D01
ACTTTATATTTTTTATTTGGAGGATGAGCTGGAATAATTGGAACTTCCTT
AAGTATTTTAATTCGTGCTGAACTTGGGCATCCTGGAGCTTTAATTGGTA
ATGATCAAATTTATAATGTTATTGTTACAGCTCATGCTTTTATTATAATT
TTTTTTATAGTTATACCAATTATAATTGGTGGATTTGGAAATTGATTAGT
TCCTTTAATATTAGGGGCTCCTGATATAGCATTCCCTCGTATAAATAATA
TAAGTTTTTGATTATTACCTCCTTCTTTAACTCTTCTTTTAGTAAGTAGT
ATAATTGAAAATGGAGCTGGAACAGGATGAACTGTTTATCCCCCTTTATC
TTCTAATATTGCTCATGAAGGAGCCTCTGTTGACTTAGCAATTTTTTCAT
TACATTTAGCAGGTATATCTTCAATTTTAGGGGCCGTAAATTTTATTACT
ACTGTAATTAATATACGAGCTAATGGTATTTCTTATGATCGAATACCTTT
ATTTGTATGATCAGTAGTAATTACAGCATTATTATTATTATTATCTTTAC
CTGTTTTAGCAGGTGCAATTACTATATTATTAACAGATCGAAATTTAAAT
ACTCCTTNNNNNNNNNNNNNNNNNNNNNNNNNNNNNNNNNNNNNNNNNNN
NNNNNNN
>Allobaccha_sp.1_Togo_412F08
ACTTTATATTTTTTATTTGGAGGATGAGCTGGAATAATTGGAACTTCCTT
AAGTATTTTAATTCGTGCTGAACTTGGGCATCCTGGAGCTTTAATTGGTA
ATGATCAAATTTATAATGTTATTGTTACAGCTCATGCTTTTATTATAATT
TTTTTTATAGTTATACCAATTATAATTGGTGGATTTGGAAATTGATTAGT
TCCTTTAATATTAGGGGCTCCTGATATAGCATTCCCTCGTATAAATAATA
TAAGTTTTTGATTATTACCTCCTTCTTTAACTCTTCTTTTAGTAAGTAGT
ATAATTGAAAATGGAGCTGGAACAGGATGAACTGTTTATCCCCCTTTATC
TTCTAATATTGCTCATGAAGGAGCCTCTGTTGACTTAGCAATTTTTTCAT
TACATTTAGCAGGTATATCTTCAATTTTAGGGGCCGTAAATTTTATTACT
ACTGTAATTAATATACGAGCTAATGGTATTTCTTATGATCGAATACCTTT
ATTTGTATGATCAGTAGTAATTACAGCATTATTATTATTATTATCTTTAC
CTGTTTTAGCAGGTGCAATTACTATATTATTAACAGATCGAAATTTAAAT
ACATCCTTTTTTGATCCAGCAGGAGGAGGAGATCCTATTTTATATCAACA
TTTATTT
>Allobaccha_sp.1_Togo_413A01
ACTTTATATTTTTTATTTGGAGGATGAGCCGGAATAATTGGAACTTCCTT
AAGTATTTTAATTCGTGCTGAACTTGGGCATCCTGGAGCTTTAATTGGTA
ATGATCAAATTTATAATGTTATTGTTACAGCTCATGCTTTTATTATAATT
TTTTTTATAGTTATACCAATTATAATTGGTGGATTTGGAAATTGATTAGT
TCCTTTAATATTAGGGGCTCCTGATATAGCATTCCCTCGTATAAATAATA
TAAGTTTTTGATTATTACCTCCTTCTTTAACTCTTCTTTTAGTAAGTAGT
ATAATTGAAAATGGAGCTGGAACAGGATGAACTGTTTATCCCCCTTTATC
TTCTAATATTGCTCATGAAGGAGCCTCTGTTGACTTAGCAATTTTTTCAT
TACATTTAGCAGGTATATCTTCAATTTTAGGGGCCGTAAATTTTATCACT
ACTGTAATTAATATACGAGCTAATGGTATTTCTTATGATCGAATACCTTT
ATTTGTATGATCAGTAGTAATTACAGCATTATTATTATTATTATCTTTAC
CTGTTTTAGCAGGTGCAATTACTATATTATTAACAGATCGAAATTTAAAT
ACATCCTTTTTTGATCCAGCAGGAGGAGGAGATCCTATTTTATATCAACA
TTTATTT
>Allograpta_nasuta_Benin_426C05
ACATTATATTTTCTATTCGGAGCTTGAGCTGGAATAGTAGGAACATCTTT
AAGTGTATTAATTCGTGCAGAACTTGGTCATCCAGGTGCTTTAATTGGAG
ATGACCAAATTTATAATGTAATTGTTACAGCTCATGCTTTTGTAATAATT
TTTTTTATAGTAATACCTATTATAATTGGAGGATTTGGAAATTGACTTGT
TCCTTTAATACTAGGAGCTCCTGATATGGCATTTCCTCGAATAAATAATA
TAAGTTTTTGATTATTACCTCCATCTTTAACTTTACTTTTAGTAAGTAGA
ATAGTTGAAAATGGAGCTGGAACTGGTTGAACAGTTTATCCTCCTCTTTC
TGCTAGAATTGCTCATGGTGGGGCATCTGTAGATTTAGCAATTTTTTCTT
TACATTTAGCAGGTATATCTTCAATTTTAGGAGCTGTAAATTTTATTACT
ACAGTAATTAATATACGATCAAATGGTATTTCTTATGACCGAATACCTTT
ATTTGTTTGATCAGTAGTAATTACTGCTTTATTACTTCTTTTATCATTAC
CTGTATTAGCAGGAGCTATTACTATACTTTTAACTGATCGTAATTTAAAT
ACTTCTTTTTTTGATCCCACTGGAGGAGGTGATCCAATTTTATATCAACA
TTTATTT
>Allograpta_nasuta_Togo_416B06
ACATTATATTTTCTATTCGGAGCTTGAGCTGGAATAGTAGGAACATCTTT
AAGTGTATTAATTCGTGCAGAGCTTGGTCATCCAGGTGCTTTAATTGGAG
ATGACCAAATTTATAATGTAATTGTTACAGCTCATGCTTTTGTAATAATT
TTTTTTATAGTAATACCTATTATAATTGGAGGATTTGGAAATTGACTTGT
TCCTTTAATACTAGGAGCTCCTGATATGGCATTTCCTCGAATAAATAATA
TAAGTTTTTGATTATTACCTCCATCTTTAACTTTACTTTTAGTAAGTAGA
ATAGTTGAAAATGGAGCTGGAACTGGTTGAACAGTTTATCCTCCTCTTTC
TGCTAGAATTGCTCATGGTGGGGCATCTGTAGATTTAGCAATTTTTTCTT
TACATTTAGCAGGTATATCTTCAATTTTAGGAGCTGTAAATTTTATTACT
ACAGTAATTAATATACGATCAAATGGTATTTCTTATGACCGAATACCTTT
ATTTGTTTGATCAGTAGTAATTACTGCTTTATTACTTCTTTTATCATTAC
CTGTATTAGCAGGAGCTATTACTATACTTTTAACTGATCGTAATTTAAAT
ACTTCTTTTTTTGATCCAGCTGGAGGAGGTGATCCAATTTTATATCAACA
TTTATTN
>Asarkina_ericetorum_Benin_106A02
ACTTTATATTTTCTATTTGGAGCTTGAGCTGGTTTACTTGGAACTTCATT
AAGAATTTTAATTCGTGCCGAACTTGGTCATCCAGGTGCATTAATTGGTG
ATGATCAAATTTATAATGTTATTGTTACTGCCCATGCATTTATTATAATT
TTTTTTATAGTCATACCAATTATAATTGGAGGATTTGGAAATTGATTAGT
TCCTTTAATATTAGGAGCTCCTGACATAGCATTTCCTCGTATAAATAATA
TAAGTTTTTGATTATTACCTCCATCTTTAACTTTATTATTAGTTAGTAGA
ATAGTAGAAAATGGAGCTGGAACAGGTTGAACTGTTTATCCTCCTTTATC
TTCTATAATTGCTCATAATAGAGCATCTGTTGATTTAGCTATTTTTTCAT
TACATTTAGCTGGTATATCATCAATTTTAGGAGCAGTAAATTTTATTTCA
ACTGTAACTAATATACGTTCTAAAGGTATTTCATATGATCGAATACCACT
ATTTGTATGATCTGTAGCAATTACAGCATTATTACTTATTTTATCTTTAC
CTGTTTTAGCAGGTGCTATTACTATATTATTAACAGATCGAAATTTAAAT
ACTTCATTTTTTGATCCTGCCGGAGGAGGTGATCCAATTTTATACCAACA
TTTATTT
>Asarkina_ericetorum_Benin_106B02
ACTTTATATTTTCTATTTGGAGCTTGAGCTGGTTTACTTGGAACTTCATT
AAGAATTTTAATTCGTGCCGAACTTGGTCATCCAGGTGCATTAATTGGTG
ATGATCAAATTTATAATGTTATTGTTACTGCCCATGCATTTATTATAATT
TTTTTTATAGTCATACCAATTATAATTGGAGGATTTGGAAATTGATTAGT
TCCTTTAATATTAGGAGCTCCTGACATAGCATTTCCTCGTATAAATAATA
TAAGTTTTTGATTATTACCTCCATCTTTAACTTTATTATTAGTTAGTAGA
ATAGTAGAAAATGGAGCTGGAACAGGTTGAACTGTTTATCCTCCTTTATC
TTCTATAATTGCTCATAATAGAGCATCTGTTGATTTAGCTATTTTTTCAT
TACATTTAGCTGGTATATCATCAATTTTAGGAGCAGTAAATTTTATTTCA
ACTGTAACTAATATACGTTCTAAAGGTATTTCATATGATCGAATACCACT
ATTTGTATGATCTGTAGCAATTACAGCATTATTACTTATTTTATCTTTAC
CTGTTTTAGCAGGTGCTATTACTATATTATTAACAGATCGAAATTTAAAT
ACTTCATTTTTTGATCCTGCCGGAGGAGGTGATCCAATTTTATACCAACA
TTTATTT
>Asarkina_ericetorum_Benin_107D05
ACTTTATATTTTCTATTTGGAGCTTGAGCTGGTTTACTTGGAACTTCATT
AAGAATTTTAATTCGTGCCGAACTTGGTCATCCAGGTGCATTAATTGGTG
ATGATCAAATTTATAATGTTATTGTTACTGCCCATGCATTTATTATAATT
TTTTTTATAGTCATACCAATTATAATTGGAGGATTTGGAAATTGATTAGT
TCCTTTAATATTAGGAGCTCCTGACATAGCATTTCCTCGTATAAATAATA
TAAGTTTTTGATTATTACCTCCATCTTTAACTTTATTATTAGTTAGTAGA
ATAGTAGAAAATGGAGCTGGAACAGGTTGAACTGTTTATCCTCCTTTATC
TTCTATAATTGCTCATAATAGAGCATCTGTTGATTTAGCTATTTTTTCAT
TACATTTAGCTGGTATATCATCAATTTTAGGAGCAGTAAATTTTATTTCA
ACTGTAACTAATATACGTTCTAAAGGTATTTCATATGATCGAATACCACT
ATTTGTATGATCTGTAGCAATTACAGCATTATTACTTATTTTATCTTTAC
CTGTTTTAGCAGGTGCTATTACTATATTATTAACAGATCGAAATTTAAAT
ACTTCATTTTTTGATCCTGCCGGAGGAGGTGATCCAATTTTATACCAACA
TTTATTT
>Asarkina_ericetorum_Benin_413B05
ACCTTATATTTTTTATTTGGAGCTTGAGCTGGAATAGTCGGAACTTCCTT
AAGTATTTTAATTCGTGCCGAACTTGGACATCCAGGTGCATTAATTGGTG
ATGATCAAATTTATAATGTAATTGTTACCGCTCATGCATTTGTTATAATT
TTTTTCATAGTTATACCAATTATAATTGGAGGATTTGGAAATTGATTAGT
TCCTTTAATACTAGGAGCTCCTGATATAGCATTTCCTCGTATAAATAATA
TAAGTTTTTGATTATTACCCCCATCTTTAACTTTATTATTAATTAGCAGA
ATAGTAGAAAACGGAGCCGGAACAGGTTGAACTGTTTACCCTCCTTTATC
TTCTACAATTGCCCATAATAGAGCTTCTGTTGATTTAGCCATTTTTTCAT
TACATTTAGCTGGTATATCTTCAATTTTAGGAGCAGTAAATTTTATTACA
ACTGTAGTTAATATACGTTCTAACGGAATTTCATATGATCGAATACCATT
ATTTGTTTGATCAGTAGCAATTACAGCCTTATTACTTCTTTTATCTTTAC
CAGTTTTAGCAGGTGCTATTACTATATTATTAACAGATCGAAATTTAAAT
ACTTCATTTTTCGATCCTGCTGGAGGAGGTGACCCAATTTTATATCAACA
TTTATTT
>Asarkina_ericetorum_Benin_413C05
ACTTTATATTTTCTATTTGGAGCTTGAGCTGGTTTACTTGGAACTTCATT
AAGAATTTTAATTCGTGCCGAACTTGGTCATCCAGGTGAATTAATTGGTG
ATGATCAAATTTATAATGTTATTGTTACTGCCCATGCATTTATTATAATT
TTTTTTATAGTCATACCAATTATAATTGGAGGATTTGGAAATTGATTAGT
TCCTTTAATATTAGGAGCTCCTGACATAGCATTTCCTCGTATAAATAATA
TAAGTTTTTGATTATTACCTCCATCTTTAACTTTATTATTAGTTAGTAGA
ATAGTAGAAAATGGAGCTGGAACAGGTTGAACTGTTTATCCTCCTTTATC
TTCTATAATTGCTCATAATAGAGCATCTGTTGATTTAGCTATTTTTTCAT
TACATTTAGCTGGTATATCATCAATTTTAGGAGCAGTAAATTTTATTTCA
ACTGTAACTAATATACGTTCTAAAGGTATTTCATATGATCGAATACCACT
ATTTGTATGATCTGTAGCAATTACAGCATTATTACTTATTTTATCTTTAC
CTGTTTTAGCAGGTGCTATTACTATATTATTAACAGATCGAAATTTAAAT
ACTTCATTTTTTGATCCTGCCGGAGGAGGTGATCCAATTTTATACCAACA
TTTATTT
>Asarkina_ericetorum_Benin_413C06
ACTTTATATTTTCTATTTGGAGCTTGAGCTGGTTTACTTGGAACTTCATT
AAGAATTTTAATTCGTGCCGAACTTGGTCATCCAGGTGCATTAATTGGTG
ATGATCAAATTTATAATGTTATTGTTACTGCCCATGCATTTATTATAATT
TTTTTTATAGTCATACCAATTATAATTGGAGGATTTGGAAATTGATTAGT
TCCTTTAATATTAGGAGCTCCTGACATAGCATTTCCTCGTATAAATAATA
TAAGTTTTTGATTATTACCTCCATCTTTAACTTTATTATTAGTTAGTAGA
ATAGTAGAAAATGGAGCTGGAACAGGTTGAACTGTTTATCCTCCTTTATC
TTCTATAATTGCTCATAATAGAGCATCTGTTGATTTAGCTATTTTTTCAT
TACATTTAGCTGGTATATCATCAATTTTAGGAGCAGTAAATTTTATTTCA
ACTGTAACTAATATACGTTCTAAAGGTATTTCATATGATCGAATACCACT
ATTTGTATGATCTGTAGCAATTACAGCATTATTACTTATTTTATCTTTAC
CTGTTTTAGCAGGTGCTATTACTATATTATTAACAGATCGAAATTTAAAT
ACTTCATTTTTTGATCCTGCCGGAGGAGGTGATCCAATTTTATACCAACA
TTTATTT
>Asarkina_ericetorum_Benin_423A08
ACTTTATATTTTCTATTTGGAGCTTGAGCTGGTTTACTTGGAACTTCATT
AAGAATTTTAATTCGTGCCGAACTTGGTCATCCAGGTGCATTAATTGGTG
ATGATCAAATTTATAATGTTATTGTTACTGCCCATGCATTTGTTATAATT
TTTTTTATAGTCATACCAATTATAATTGGAGGATTTGGAAATTGATTAGT
TCCTTTAATATTAGGAGCTCCTGACATAGCATTTCCTCGTATAAATAATA
TAAGTTTTTGATTATTACCTCCATCTTTAACTTTATTATTAGTTAGTAGA
ATAGTAGAAAATGGAGCTGGAACAGGTTGAACTGTTTATCCTCCTTTATC
TTCTATAATTGCTCATAATAGAGCATCTGTTGATTTAGCTATTTTTTCAT
TACATTTAGCTGGTATATCATCAATTTTAGGAGCAGTAAATTTTATTTCA
ACTGTAACTAATATACGTTCTAAAGGTATTTCATATGATCGAATACCACT
ATTTGTATGATCTGTAGCAATTACAGCATTATTACTTATTTTATCTTTAC
CTGTTTTAGCAGGTGCTATTACTATATTATTAACAGATCGAAATTTAAAT
ACTTCATTTTTTGATCCTGCCGGAGGAGGTGATCCAATTTTATACCAACA
TTTATTT
>Asarkina_ericetorum_Benin_423B07
ACTTTATATTTTCTATTTGGAGCTTGAGCTGGTTTACTTGGAACTTCATT
AAGAATTTTAATTCGTGCCGAACTTGGTCATCCAGGTGCATTAATTGGTG
ATGATCAAATTTATAATGTTATTGTTACTGCCCATGCATTTATTATAATT
TTTTTTATAGTCATACCAATTATAATTGGAGGATTTGGAAATTGATTAGT
TCCTTTAATATTAGGAGCTCCTGACATAGCATTTCCTCGTATAAATAATA
TAAGTTTTTGATTATTACCTCCATCTTTAACTTTATTATTAGTTAGTAGA
ATAGTAGAAAATGGAGCTGGAACAGGTTGAACTGTTTATCCTCCTTTATC
TTCTATAATTGCTCATAATAGAGCATCTGTTGATTTAGCTATTTTTTCAT
TACATTTAGCTGGTATATCATCAATTTTAGGAGCAGTAAATTTTATTTCA
ACTGTAACTAATATACGTTCTAAAGGTATTTCATATGATCGAATACCACT
ATTTGTATGATCTGTAGCAATTACAGCATTATTACTTATTTTATCTTTAC
CTGTTTTAGCAGGTGCTATTACTATATTATTAACAGATCGAAATTTAAAT
ACTTCATTTTTTGATCCTGCCGGAGGAGGTGATCCAATTTTATACCAACA
TTTATTT
>Asarkina_ericetorum_Benin_423B08
ACTTTATATTTTTTATTTGGAGCTTGAGCTGGAATAGTTGGAACTTCATT
AAGAATTTTAATTCGTGCAGAACTTGGTCACCCAGGTGCATTAATTGGTG
ATGATCAAATTTATAATGTTATTGTTACTGCTCATGCATTTATTATAATT
TTTTTCATAGTTATACCAATTATAATTGGAGGATTTGGAAATTGATTAGT
TCCTCTAATATTAGGAGCTCCTGATATAGCATTTCCTCGTATAAATAATA
TAAGTTTTTGATTATTACCACCATCCTTAACATTATTATTAATTAGTAGA
ATAGTAGAAAATGGAGCTGGAACAGGTTGAACTGTTTATCCTCCTTTATC
TTCTACAATTGCTCATAATAGTGCTTCTGTTGATTTAGCTATTTTTTCTT
TACATTTAGCTGGTATATCTTCAATTTTAGGAGCAGTAAATTTTATTACA
ACTGTAATTAATATACGATCTAATGGAATTTCTTATGATCGAATACCATT
ATTTGTATGATCAGTAGCAATTACAGCTTTATTACTTCTTTTATCTTTAC
CAGTTTTAGCAGGTGCTATTACTATACTATTAACAGATCGAAATTTAAAT
ACTTCATTTTTTGATCCNNNNNNNNNNNNNNNNNNNNNNNNNNNNNNNNN
NNNNNNN
>Asarkina_ericetorum_Benin_423D07
ACTTTATATTTTCTATTTGGAGCTTGAGCTGGTTTACTTGGAACTTCATT
AAGAATTTTAATTCGTGCCGAACTTGGTCATCCAGGTGCATTAATTGGTG
ATGATCAAATTTATAATGTTATTGTTACTGCCCATGCATTTATTATAATT
TTTTTTATAGTCATACCAATTATAATTGGAGGATTTGGAAATTGATTAGT
TCCTTTAATATTAGGAGCTCCTGACATAGCATTTCCTCGTATAAATAATA
TAAGTTTTTGATTATTACCTCCATCTTTAACTTTATTATTAGTTAGTAGA
ATAGTAGAAAATGGAGCTGGAACAGGTTGAACTGTTTATCCTCCTTTATC
TTCTATAATTGCTCATAAAAGAGCATCTGTTGATTTAGCTATTTTTTCAT
TACATTTAGCTGGTATATCATCAATTTTAGGAGCAGTAAATTTTATTTCA
ACTGTAACTAATATACGTTCTAAAGGTATTTCATATGATCGAATACCACT
ATTTGTATGATCTGTAGCAATTACAGCATTATTACTTATTTTATCTTTAC
CTGTTTTAGCAGGTGCTATTACTATATTATTAACAGATCGAAATTTAAAT
ACTTCATTTTTTGATCCTGCCGGAGGAGGTGATCCAATTTTATACCAACA
TTTATTT
>Asarkina_ericetorum_Benin_423E07
ACTTTATATTTTTTATTTGGAGCTTGAGCTGGAATAGTTGGAACTTCATT
AAGAATTTTAATTCGTGCAGAACTTGGTCACCCAGGTGCATTAATTGGTG
ATGATCAAATTTATAATGTTATTGTTACTGCTCATGCATTTATTATAATT
TTTTTCATAGTTATACCAATTATAATTGGAGGATTTGGAAATTGATTAGT
TCCTCTAATATTAGGAGCTCCTGATATAGCATTTCCTCGTATAAATAATA
TAAGTTTTTGATTATTACCACCATCCTTAACATTATTATTAATTAGTAGA
ATAGTAGAAAATGGAGCTGGAACAGGTTGAACTGTTTATCCTCCTTTATC
TTCTACAATTGCTCATAATAGTGCTTCTGTTGATTTAGCTATTTTTTCTT
TACATTTAGCTGGTATGTCTTCAATTTTAGGAGCAGTAAATTTTATTACA
ACTGTAATTAATATACGATCTAATGGAATTTCTTATGATCGAATACCATT
ATTTGTATGATCAGTAGCAATTACAGCTTTATTACTTCTTTTATCTTTAC
CAGTTTTAGCAGGTGCTATTACTATACTATTAACAGATCGAAATTTAAAT
ACTTCATTTTTTGATCCTGCTGGAGGAGGTGACCCTATTTTATACCAACA
TTTATTT
>Asarkina_ericetorum_Benin_423F07
ACTTTATATTTTCTATTTGGAGCTTGAGCTGGTTTACTTGGAACTTCATT
AAGAATTTTAATTCGTGCCGAACTTGGTCATCCAGGTGCATTAATTGGTG
ATGATCAAATTATAAATGTTATTGTTACTGCCCATGCATTTATTATAATT
TTTTTTATAGTCATACCAATTAAAATTGGAGGATTTGGAAATTGATTAGT
TCCTTTAATATTAGGAGCTCCTGACATAGCATTTCCTCGTATAAATAATA
TAAGTTTTTGATTATTACCTCCATCTTTAACTTTATTATTAGTTAGTAGA
ATAGTAGAAAATGGAGCTGGAACAGGTTGAACTGTTTATCCTCCTTTATC
TTCTATAATTGCTCATAATAGAGCATCTGTTGATTTAGCTATTTTTTCAT
TACATTTAGCTGGTATATCATCAATTTTAGGAGCAGTAAATTTTATTTCA
ACTGTAACTAATATACGTTCTAAAGGTATTTCATATGATCGAATACCACT
ATTTGTATGATCTGTAGGAATTACAGCATTATTACTTATTTTATCTTTAC
CTGTTTTAGCAGGTGCTATTACTATATTATTAACAGATCGAAATTTAAAT
ACTTCATTTTTTGATCCTGCCGGAGGAANNNNNNNNNNNNNNNNNNNNNN
NNNNNNN
>Asarkina_ericetorum_Benin_426C02
ACTTTATATTTTCTATTTGGAGCTTGAGCTGGTTTACTTGGAACTTCATT
AAGAATTTTAATTCGTGCCGAACTTGGTCATCCAGGTGCATTAATTGGTG
ATGATCAAATTTATAATGTTATTGTTACTGCCCATGCATTTATTATAATT
TTTTTTATAGTCATACCAATTATAATTGGAGGATTTGGAAATTGATTAGT
TCCTTTAATATTAGGAGCTCCTGACATAGCATTTCCTCGTATAAATAATA
TAAGTTTTTGATTATTACCTCCATCTTTAACTTTATTATTAGTTAGTAGA
ATAGTAGAAAATGGAGCTGGAACAGGTTGAACTGTTTATCCTCCTTTATC
TTCTATAATTGCTCATAATAGAGCATCTGTTGATTTAGCTATTTTTTCAT
TACATTTAGCTGGTATATCATCAATTTTAGGAGCAGTAAATTTTATTTCA
ACTGTAACTAATATACGTTCTAAAGGTATTTCATATGATCGAATACCACT
ATTTGTATGATCTGTAGCAATTACAGCATTATTACTTATTTTATCTTTAC
CTGTTTTAGCAGGTGCTATTACTATATTATTAACAGATCGAAATTTAAAT
ACTTCATTTTTTGATCCTGCCGGAGGAGGTGATCCAATTTTATACCAACA
TTTATTT
>Asarkina_ericetorum_Nigeria_248B01
ACTTTATATTTTTTATTTGGAGCTTGAGCTGGAATAGTTGGAACTTCATT
AAGAATTTTAATTCGTGCCGAACTTGGTCATCCAGGTGCATTAATTGGTG
ATGACCAAATTTATAATGTTATTGTTACTGCTCATGCATTTATCATAATT
TTTTTTATAGTTATACCAATTATAATTGGAGGATTTGGAAATTGATTAGT
TCCTTTAATATTAGGAGCTCCCGATATAGCATTTCCTCGTATAAATAATA
TAAGTTTTTGATTATTACCTCCATCTTTAACTTTATTATTAATTAGTAGA
ATAGTAGAAAATGGAGCTGGAACAGGTTGAACTGTTTATCCTCCCTTATC
TTCTACAATTGCTCATAATAGAGCATCTGTTGATTTAGCTATTTTTTCAT
TACATTTAGCTGGTATATCATCAATTTTAGGAGCAGTAAATTTTATCACA
ACTGTAATTAATATACGTTCTAATGGTATTTCTTATGATCGAATACCACT
ATTTGTATGATCTGTAGCAATTACAGCATTATTGCTTCTTTTATCTTTAC
CTGTTTTAGCAGGTGCTATTACCATATTATTAACAGATCGAAATTTAAAT
ACCTCATTTTTTGATCCTGCTGGAGGAGGTGACCCAATTTTATATCAACA
TTTATTN
>Asarkina_ericetorum_Togo_413F05
ACTTTATATTTTCTATTTGGAGCTTGAGCTGGTTTACTTGGAACTTCATT
AAGAATTTTAATTCGTGCCGAACTTGGTCATCCAGGTGCATTAATTGGTG
ATGATCAAATTTATAATGTTATTGTTACTGCCCATGCATTTGTTATAATT
TTTTTTATAGTCATACCAATTATAATTGGAGGATTTGGAAATTGATTAGT
TCCTTTAATATTAGGAGCTCCTGACATAGCATTTCCTCGTATAAATAATA
TAAGTTTTTGATTATTACCTCCATCTTTAACTTTATTATTAGTTAGTAGA
ATAGTAGAAAATGGAGCTGGAACAGGTTGAACTGTTTATCCTCCTTTATC
TTCTATAATTGCTCATAATAGAGCATCTGTTGATTTAGCTATTTTTTCAT
TACATTTAGCTGGTATATCATCAATTTTAGGAGCAGTAAATTTTATTTCA
ACTGTAACTAATATACGTTCTAAAGGTATTTCATATGATCGAATACCACT
ATTTGTATGATCTGTAGCAATTACAGCATTATTACTTATTTTATCTTTAC
CTGTTTTAGCAGGTGCTATTACTATATTATTAACAGATCGAAATTTAAAT
ACTTCATTTTTTGATCCTGCCGGAGGAGGTGATCCAATTTTATACCAACA
TTTATTT
>Asarkina_gemmata_Benin_413C07
ACTTTATATTTTTTATTTGGAGCTTGAGCTGGAATAGTCGGAACTTCATT
AAGAATTTTAATTCGTGCAGAACTTGGTCACCCAGGTGCATTAATTGGTG
ATGATCAAATTTATAATGTTATTGTCACTGCTCATGCATTTATTATAATT
TTTTTCATAGTTATACCAATTATAATTGGAGGATTTGGAAATTGATTAGT
TCCTCTAATATTAGGAGCTCCTGATATAGCATTTCCTCGTATAAATAATA
TAAGTTTTTGATTATTACCACCATCTTTAACATTATTATTAATTAGTAGA
ATAGTAGAAAATGGAGCTGGAACAGGTTGAACTGTTTATCCTCCTTTATC
TTCTACAATTGCTCATAATAGTGCTTCTGTTGATTTAGCTATTTTTTCTT
TACATTTAGCTGGTATATCTTCAATTTTAGGAGCAGTAAATTTTATTACA
ACTGTAATTAATATACGATCTAATGGAATTTCTTATGATCGAATACCATT
ATTTGTATGATCAGTAGCAATTACAGCTTTATTACTTCTTTTATCTTTAC
CAGTTTTAGCAGGTGCTATTACTATACTATTAACAGATCGAAATTTAAAT
ACTTCATTTTTTGATCCTGCTGGAGGAGGTGACCCTATTTTATACCAACA
TTTATTT
>Asarkina_gemmata_Benin_413D07
ACTTTATATTTTTTATTTGGAGCTTGAGCTGGAATAGTTGGAACTTCATT
AAGAATTTTAATTCGTGCAGAACTTGGTCACCCAGGTGCATTAATTGGTG
ATGATCAAATTTATAATGTTATTGTTACTGCTCATGCATTTATTATAATT
TTTTTCATAGTTATACCAATTATAATTGGAGGATTTGGAAATTGATTAGT
TCCTCTAATATTAGGAGCTCCTGATATAGCATTTCCTCGTATAAATAATA
TAAGTTTTTGATTATTACCACCATCCTTAACATTATTATTAATTAGTAGA
ATAGTAGAAAATGGAGCTGGAACAGGTTGAACTGTTTATCCTCCTTTATC
TTCTACAATTGCTCATAATAGTGCTTCTGTTGATTTAGCTATTTTTTCTT
TACATTTAGCTGGTATATCTTCAATTTTAGGAGCAGTAAATTTTATTACA
ACTGTAATTAATATACGATCTAATGGAATTTCTTATGATCGAATACCATT
ATTTGTATGATCAGTAGCAATTACAGCTTTATTACTTCTTTTATCTTTAC
CAGTTTTAGCAGGTGCTATTACTATACTATTAACAGATCGAAATTTAAAT
ACTTCATTTTTTGATCCTGCTGGAGGAGGTGACCCTATTTTATACCAACA
TTTATTT
>Asarkina_gemmata_Togo_413E07
ACTTTATATTTTTTATTTGGAGCTTGAGCTGGAATAGTTGGAACTTCATT
AAGAATTTTAATTCGTGCAGAACTTGGTCACCCAGGTGCATTAATTGGTG
ATGATCAAATTTATAATGTTATTGTTACTGCTCATGCATTTATTATAATT
TTTTTCATAGTTATACCAATTATAATTGGAGGATTTGGAAATTGATTAGT
TCCTCTAATATTAGGAGCTCCTGATATAGCATTTCCTCGTATAAATAATA
TAAGTTTTTGATTATTACCACCATCCTTAACATTATTATTAATTAGTAGA
ATAGTAGAAAATGGAGCTGGAACAGGTTGAACTGTTTATCCTCCTTTATC
TTCTACAATTGCTCATAATAGTGCTTCTGTTGATTTAGCTATTTTTTCTT
TACATTTAGCTGGTATATCTTCAATTTTAGGAGCAGTAAATTTTATTACA
ACTGTAATTAATATACGATCTAATGGAATTTCTTATGATCGAATACCATT
ATTTGTATGATCAGTAGCAATTACAGCTTTATTACTTCTTTTATCTTTAC
CAGTTTTAGCAGGTGCTATTACTATACTATTAACAGATCGAAATTTAAAT
ACTTCATTTTTTGACCCTGCTGGAGGAGGTGACCCTATTTTATACCAACA
TTTATTT
>Asarkina_gemmata_Togo_413F06_603
ACTTTATATTTTTTATTTGGAGCTTGAGCTGGAATAGTCGGAACTTCATT
AAGAATTTTAATTCGTGCAGAACTTGGTCACCCAGGTGCATTAATTGGTG
ATGATCAAATTTATAATGTTATTGTCACTGCTCATGCATTTATTATAATT
TTTTTCATAGTTATACCAATTATAATTGGAGGATTTGGAAATTGATTAGT
TCCTCTAATATTAGGAGCTCCTGATATAGCATTTCCTCGTATAAATAATA
TAAGTTTTTGATTATTACCACCATCTTTAACATTATTATTAATTAGTAGA
ATAGTAGAAAATGGAGCTGGAACAGGTTGAACTGTTTATCCTCCTTTATC
TTCTACAATTGCTCATAATAGTGCTTCTGTTGATTTAGCTATTTTTTCTT
TACATTTAGCTGGTATATCTTCAATTTTAGGAGCAGTAAATTTTATTACA
ACTGTAATTAATATACGATCTAATGGAATTTCTTATGATCGAATACCATT
ATTTGTATGATCAGTAGCAATTACAGCTTTATTACTTCTTTTATCTTTAC
CAGTTTTAGCAGGTGCTATTACTATACTATTAACAGATCGAAATTTAAAT
ACTNNNNNNNNNNNNNNNNNNNNNNNNNNNNNNNNNNNNNNNNNNNNNNN
NNNNNNN
>Asarkina_punctifrons_Benin_413B08
ACTTTATATTTTTTATTTGGAGCCTGAGCTGGAATAGTTGGAACTTCATT
AAGAATTTTAATTCGTGCAGAACTTGGTCATCCAGGTGCATTAATTGGAG
ATGATCAAATTTATAATGTTATTGTTACTGCTCATGCATTTATTATAATT
TTTTTTATAGTTATACCAATTATAATTGGAGGATTTGGAAATTGATTAGT
TCCCCTAATACTAGGGGCTCCTGATATAGCATTTCCTCGTATAAATAATA
TAAGTTTTTGATTATTACCACCATCTTTAACATTATTACTAATTAGCAGA
ATAGTTGAAAATGGAGCTGGAACAGGTTGAACTGTTTATCCTCCTTTATC
TTCTACAATTGCTCATAATAGTGCTTCTGTTGATTTAGCTATTTTTTCTT
TACATTTAGCTGGTATATCTTCAATTTTAGGGGCAGTAAATTTTATTACA
ACTGTAATTAATATACGATCTAATGGAATTTCTTATGATCGAATACCATT
ATTTGTTTGATCAGTAGCAATTACAGCTTTATTACTTCTTTTATCTTTAC
CAGTTTTAGCAGGTGCTATTACTATATTATTAACAGATCGAAATTTAAAT
ACTTCATTTTTTGACCCTGCTGGGGGAGGTGATCCTATCTTATATCAACA
TTTATTT
>Asarkina_punctifrons_Togo_413A08
ACTTTATATTTTTTATTTGGAGCCTGAGCTGGAATAGTTGGAACTTCATT
AAGAATTTTAATTCGTGCAGAACTTGGTCATCCAGGTGCATTAATTGGAG
ATGATCAAATTTATAATGTTATTGTTACTGCTCATGCATTTATTATAATT
TTTTTTATAGTTATACCAATTATAATTGGAGGATTTGGAAATTGATTAGT
TCCCCTAATACTAGGGGCCCCTGATATAGCATTTCCTCGTATAAATAATA
TAAGTTTTTGATTATTACCACCATCTTTAACATTATTACTAATTAGCAGA
ATAGTTGAAAATGGAGCTGGAACAGGTTGAACTGTTTATCCTCCTTTATC
TTCTACAATTGCTCATAATAGTGCTTCTGTTGATTTAGCTATTTTTTCTT
TACATTTAGCTGGTATATCTTCAATTTTAGGGGCAGTAAATTTTATTACA
ACTGTAATTAATATACGATCTAATGGAATTTCTTATGATCGAATACCATT
ATTTGTTTGATCAGTAGCAATTACAGCTTTATTACTTCTTTTATCTTTAC
CAGTTTTAGCAGGTGCTATTACTATATTATTAACAGATCGAAATTTAAAT
ACTTCATTTTTTGACCCTGCTGGGGGAGGTGATCCTATCTTATATCAACA
TTTATTT
>Asarkina_punctifrons_Togo_413B07
ACTTTATATTTTTTATTTGGAGCCTGAGCTGGAATAGTTGGAACTTCATT
AAGAATTTTAATTCGTGCAGAACTTGGTCATCCAGGTGCATTAATTGGAG
ATGATCAAATTTATAATGTTATTGTTACTGCTCATGCATTTATTATAATT
TTTTTTATAGTTATACCAATTATAATTGGAGGATTTGGAAATTGATTAGT
TCCCCTAATACTAGGGGCCCCTGATATAGCATTTCCTCGTATAAATAATA
TAAGTTTTTGATTATTACCACCATCTTTAACATTATTACTAATTAGCAGA
ATAGTTGAAAATGGAGCTGGAACAGGTTGAACTGTTTATCCTCCTTTATC
TTCTACAATTGCTCATAATAGTGCTTCTGTTGATTTAGCTATTTTTTCTT
TACATTTAGCTGGTATATCTTCAATTTTAGGGGCAGTAAATTTTATTACA
ACTGTAATTAATATACGATCTAATGGAATTTCTTATGATCGAATACCATT
ATTTGTTTGATCAGTAGCAATTACAGCTTTATTACTTCTTTTATCTTTAC
CAGTTTTAGCAGGTGCTATTACTATATTATTAACAGATCGAAATTTAAAT
ACTTCATTTTTTGACCCTGCTGGAGGAGGTGATCCTATCTTATATCAACA
TTTATTT
>Asarkina_punctifrons_Togo_413F07
ACTTTATATTTTTTATTTGGAGCTTGAGCTGGAATAGTTGGAACTTCATT
AAGAATTTTAATTCGTGCAGAACTTGGTCATCCAGGTGCATTAATTGGAG
ATGATCAAATTTATAATGTTATTGTTACTGCTCATGCATTTATTATAATT
TTTTTTATAGTTATACCAATTATAATTGGAGGATTTGGAAATTGATTAGT
TCCCCTAATACTAGGGGCCCCTGATATAGCATTTCCTCGTATAAATAATA
TAAGTTTTTGATTATTACCACCATCTTTAACATTATTACTAATTAGCAGA
ATAGTTGAAAATGGAGCTGGAACAGGTTGAACTGTTTATCCTCCTTTATC
TTCTACAATTGCTCATAATAGTGCTTCTGTTGATTTAGCTATTTTTTCTT
TACATTTAGCTGGTATATCTTCAATTTTAGGGGCAGTAAATTTTATTACA
ACTGTAATTAATATACGATCTAATGGAATTTCTTATGATCGAATACCATT
ATTTGTTTGATCAGTAGCAATTACAGCTTTATTACTTCTTTTATCTTTAC
CAGTTTTAGCAGGTGCTATTACTATATTATTAACAGATCGAAATTTAAAT
ACTTCATTTTTTGACCCTGCTGGGGGAGGTGATCCTATCTTATATCAACA
TTTATTT
>Asarkina_sp.1_Benin_423F06
ACTTTATATTTTTTATTTGGAGCTTGAGCTGGAATAGTTGGAACTTCATT
AAGAATTTTAATTCGTGCAGAACTTGGTCATCCAGGTGCATTAATTGGTG
ATGATCAAATTTATAATGTTATTGTTACTGCTCATGCATTTGTTATAATT
TTTTTCATAGTTATACCAATTATAATTGGAGGATTTGGAAATTGATTAGT
TCCTTTAATATTAGGAGCTCCTGATATAGCATTTCCTCGTATAAATAATA
TAAGTTTTTGATTATTACCACCATCTTTAACATTATTATTAATTAGTAGA
ATAGTAGAAAATGGAGCTGGAACAGGTTGAACTGTTTATCCTCCTTTATC
ATCTACAATTGCTCATAATAGAGCTTCTGTTGATTTAGCTATTTTTTCAT
TACATTTAGCTGGAATATCCTCAATTTTAGGAGCAGTAAATTTTATTACA
ACTGTAATTAATATACGTTCTAATGGAATTTCTTATGATCGAATACCATT
ATTTGTTTGATCAGTAGCAATTACAGCTTTATTACTTCTTTTATCATTAC
CTGTTTTAGCAGGTGCTATTACTATACTATTAACAGATCGAAACTTAAAT
ACTTCATTTTTTGATCCTGCTGGAGGAGGTGATCCAATTTTATATCAACA
TTTATTT
>Betasyrphus_inflaticornis_Togo_416E01
ACCTTATATTTTTTATTTGGAACTTGAGCAGGAATAGTAGGTACATCTTT
AAGAGTACTAATTCGTGCTGAACTTGGACATCCAGGTGCTTTAATTGGAG
ATGACCAAATTTATAATGTAATTGTAACAGCTCATGCATTTATTATAATT
TTTTTTATAGTTATACCAATTATAATTGGAGGATTTGGAAATTGATTAGT
ACCATTAATACTTGGTGCTCCTGATATAGCATTTCCTCGAATAAATAATA
TAAGTTTTTGACTTTTACCTCCCTCTTTAACTCTTTTATTAGTAAGTAGT
ATAGTAGAAAATGGAGCTGGGACTGGTTGAACAGTTTATCCACCACTTTC
TGCTAGTATTGCTCACGGAGGAGCTTCTGTTGATTTAGCTATTTTCTCAC
TTCATTTAGCAGGAATATCATCTATTTTAGGAGCAGTAAATTTTATTACA
ACAGTAATTAATATACGATCTCATGGAATTTCTTATGATCGAATACCTCT
ATTTGTATGATCAGTAGTAATTACAGCTTTACTTTTACTTTTATCATTAC
CTGTATTAGCTGGAGCTATTACTATACTTTTAACAGATCGAAATTTAAAT
ACTTCATTTTTTGATCCTGCTGGAGGAGGAGATCCTATTTTATATCAACA
CTTATTN
>Betasyrphus_inflaticornis_Togo_416F01
ACCTTATATTTTTTATTTGGAACTTGAGCAGGAATAGTAGGTACATCTTT
AAGAGTACTAATTCGTGCTGAACTTGGACATCCAGGTGCTTTAATTGGAG
ATGACCAAATTTATAATGTAATTGTAACAGCTCATGCATTTATTATAATT
TTTTTTATAGTTATACCAATTATAATTGGAGGATTTGGAAATTGATTAGT
ACCATTAATACTTGGTGCTCCTGATATAGCATTTCCTCGAATAAATAATA
TAAGTTTTTGACTTTTACCTCCCTCTTTAACTCTTTTATTAGTAAGTAGT
ATAGTAGAAAATGGAGCTGGGACTGGTTGAACAGTTTATCCACCACTTTC
TGCTAGTATTGCTCACGGAGGAGCTTCTGTTGATTTAGCTATTTTCTCAC
TTCATTTAGCAGGAATATCATCTATTTTAGGAGCAGTAAATTTTATTACA
ACAGTAATTAATATACGATCTCATGGAATTTCTTATGATCGAATACCTCT
ATTTGTATGATCAGTAGTAATTACAGCTTTACTTTTACTTTTATCATTAC
CTGTCTTAGCTGGAGCTATTACTATACTTTTAACAGATCGAAATTTAAAT
ACTTCATTTTTTGATCCTGCTGGAGGAGGAGATCCTATTTTATATCAACA
CTTATTN
>Chasmomma_cf.minutum_Togo_415C02
ACATTATATTTTATATTCGGAACATGAGCTGGAATAGTAGGAACTTCACT
AAGTATCTTAATTCGAGCTGAACTAGGCCACCCCGGAGCCTTAATTGGTG
ATGATCAAATTTATAATGTTATTGTAACAGCACACGCTTTTGTAATAATT
TTCTTTATAGTTATACCTATTATAATTGGAGGATTTGGAAATTGACTTGT
TCCATTAATATTAGGAGCTCCTGATATAGCATTCCCTCGAATAAATAATA
TAAGTTTCTGATTATTACCTCCATCCCTTACCCTCCTATTAGTAAGTAGA
ATGGTAGAAAACGGAGCAGGAACAGGATGAACAGTTTACCCCCCTTTATC
AAGAAACATTGCCCATGGAGGAGCTTCTGTTGATTTAGCAATCTTCTCCC
TTCATCTAGCTGGGATATCTTCAATTCTTGGTGCAGTAAATTTTATTACA
ACCGTAATTAATATACGTTCAACAGGTATTACTTATGATCGAATACCTTT
ATTTGTATGATCAGTAGTAATTACAGCATTACTACTTTTACTATCACTTC
CAGTATTAGCAGGTGCAATTACTATACTATTAACAGACCGAAATCTAAAT
ACATCATTCTTTGACCCAGCANNNNNNNNNNNNNNNNNNNNNNNNNNNNN
NNNNNNN
>Chasmomma_cf.nigrum_Ghana_415D02
ACACTATATTTCATATTTGGAGCATGAGCCGGAATAGTAGGAACTTCATT
AAGTATCCTAGTCCGAGCCGAATTAGGCCACCCCGGAGCCCTAATTGGAG
ATGATCAAATTTATAACGTCATTGTTACAGCACACGCATTCGTAATAATT
TTCTTCATAGTTATACCAATTATAATTGGAGGATTCGGAAATTGATTAGT
ACCACTAATATTAGGAGCTCCTGATATAGCATTTCCACGAATAAATAATA
TAAGTTTTTGACTATTACCCCCATCTCTTACACTACTATTGGTAAGTAGA
ATAGTAGAAAACGGAGCAGGAACTGGATGAACAGTCTATCCTCCTCTTTC
AAGAAATATTGCTCATGGAGGAGCATCAGTTGACCTAGCCATTTTCTCAC
TTCACCTTGCTGGTATATCTTCAATTCTTGGAGCAGTAAATTTTATTACA
ACCGTAATTAATATACGTTCAACAGGTATTACATATGATCGAATACCACT
ATTCGTTTGATCAGTAGTAATTACAGCATTACTATTACTTCTATCATTAC
CAGTTCTAGCAGGTGCAATCACTATACTATTAACAGATCGAAACCTAAAT
ACATCATTTTTTGACCNNNNNNNNNNNNNNNNNNNNNNNNNNNNNNNNNN
NNNNNNN
>Chasmomma_lateralis_Benin_107C02
ACACTATATTTTATTTTTGGAACATGAGCTGGAATAGTAGGAACTTCACT
AAGTATCCTAATTCGAGCTGAACTAGGCCACCCCGGAGCTCTAATTGGAG
ACGACCAAATTTATAATGTTATCGTAACAGCACACGCATTTGTAATAATT
TTCTTTATAGTTATACCTATCATAATTGGAGGATTTGGAAATTGATTAGT
TCCACTAATATTAGGAGCCCCTGATATAGCCTTTCCTCGAATAAATAATA
TAAGTTTCTGACTATTACCTCCATCTTTAACCTTACTATTAGTAAGTAGA
ATAGTAGAAAATGGGGCAGGAACAGGATGAACTGTATACCCTCCACTATC
AAGAAATATTGCACATGGAGGAGCCTCAGTTGATTTAGCTATCTTCTCAC
TTCATCTTGCTGGTATATCATCAATTCTTGGTGCAGTAAACTTCATTACA
ACCGTAATCAATATACGTTCAACAGGTATTACATATGATCGAATACCTTT
ATTTGTATGATCTGTAGTTATTACAGCTTTACTACTTCTTTTATCATTAC
CCGTACTTGCAGGTGCAATTACAATGCTATTAACAGATCGAAATCTCAAT
ACATCATTCTTTGATCCAGCAGGAGGAGGTGACCCAATTCTATACCAACA
TCTATCT
>Chasmomma_lateralis_Benin_107E08
ACACTATATTTTATTTTTGGAACATGAGCTGGAATAGTAGGAACTTCACT
AAGTATCCTAATTCGAGCTGAACTAGGCCACCCCGGAGCTCTAATTGGAG
ACGACCAAATTTATAATGTTATCGTAACAGCACACGCATTTGTAATAATT
TTCTTTATAGTTATACCTATCATAATTGGAGGATTTGGAAATTGATTAGT
TCCACTAATATTAGGAGCCCCTGATATAGCCTTTCCTCGAATAAATAATA
TAAGTTTCTGACTATTACCACCATCTTTAACCTTACTATTAGTAAGTAGA
ATAGTAGAAAATGGAGCAGGAACAGGATGAACTGTATACCCTCCACTATC
AAGAAATATTGCGCATGGAGGAGCCTCAGTTGATTTAGCTATCTTCTCAC
TTCATCTTGCTGGTATATCATCAATTCTTGGTGCAGTAAACTTCATTACA
ACCGTAATCAATATACGTTCAACAGGTATTACATATGATCGAATACCTTT
ATTTGTATGATCTGTAGTTATTACAGCTTTACTACTTCTTTTATCATTAC
CCGTACTTGCAGGTGCAATTACAATGCTATTAACAGATCGAAATCTCAAT
ACATCATTCTTTGATCCAGCAGGAGGAGGTGACCCAATTCTATACCAACA
TCTATTC
>Chasmomma_lateralis_Benin_424F03
ACACTATATTTTATTTTTGGAACATGAGCTGGAATAGTAGGAACTTCACT
AAGTATCCTAATTCGAGCTGAACTAGGCCACCCCGGAGCTCTAATTGGAG
ACGACCAAATTTATAATGTTATCGTAACAGCACACGCATTTGTAATAATT
TTCTTTATAGTTATACCTATCATAATTGGAGGATTTGGAAATTGATTAGT
TCCACTAATATTAGGAGCCCCTGATATAGCCTTTCCTCGAATAAATAATA
TAAGTTTCTGACTATTACCACCATCTTTAACCTTACTATTAGTAAGTAGA
ATAGTAGAAAATGGAGCAGGAACAGGATGAACTGTATACCCTCCACTATC
AAGAAATATTGCACATGGAGGAGCCTCAGTTGATTTAGCTATCTTCTCAC
TTCATCTTGCTGGTATATCATCAATTCTTGGTGCAGTAAACTTCATTACA
ACCGTAATCAATATACGTTCAACAGGTATTACATATGATCGAATACCTTT
ATTTGTATGATCTGTAGTTATTACAGCTTTACTACTTCTTTTATCATTAC
CCGTACTTGCAGGTGCAATTACAATGCTATTAACAGATCGAAATCTCAAT
ACATCATTCTTTGATCCAGCAGGAGGAGGTGACCCAATTCTATACCAACA
TNNNNNN
>Clistoabdominalis_ancylus_DQ337639
ACTCTATATTTTATATTTGGGGCCTGAGCAGGAATAGTAGGTACATCCTT
AAGAATTTTAATCCGAGCAGAATTGGGGCACCCCGGATCTTTAATTGGAG
ATGATCAAATCTATAACGTAATTGTTACTGCCCATGCCTTTGTAATAATT
TTTTTTATAGTAATACCAATTATAATTGGGGGATTTGGAAATTGATTAGT
TCCTTTAATATTAGGAGCACCTGATATAGCCTTTCCTCGAATAAATAATA
TAAGATTTTGGTTACTCCCACCTTCCCTTACCCTACTTTTGATAAGTAGT
ATAACAGATAACGGAGCTGGTACAGGCTGAACAGTTTACCCTCCTCTATC
ATCTAATATTGCTCATGGAGGAGCATCAGTAGATTTAGCTATTTTTTCTC
TCCATCTTGCTGGAATCTCCTCAATTTTAGGGGCAGTAAATTTTATTACA
ACAGTTATTAATATACGATCAACAGGAATTACATTTGACCGAATACCTTT
ATTTGTTTGAGCAGTTGTAATTACAGCTTTATTACTTCTTTTATCTTTAC
CAGTACTAGCAGGTGCAATTACTATACTGCTTACTGATCGAAACTTTAAT
ACATCATTTTTTGATCCTGCAGGAGGGGGTGATCCTATCCTTTACCAACA
TTTATTT
>Eristalinus_cf.monozonus_Togo_419C03
TCATTATATTTTGTATTTGGAACATGGGCAGGAATAGTAGGAACTTCACT
AAGAATACTAATTCGAGCTGAATTAGGCCATCCAGGTGCCTTAATTGGTG
ATGACCAAATTTATAATGTTATTGTAACAGCTCATGCATTTGTAATAATT
TTTTTTATAGTAATACCTATTATAATTGGAGGATTTGGAAATTGATTAGT
TCCTTTAATATTAGGAGCTCCTGATATAGCATTCCCACGAATAAATAATA
TAAGTTTTTGACTATTACCTCCTTCTTTAACTTTATTATTAGTAAGAAGT
ATAGTAGAAAATGGAGCTGGAACTGGTTGAACAGTTTATCCTCCATTATC
AAGTAATATTGCACATGGAGGAGCTTCAGTTGATTTAGCAATTTTTTCTC
TACATCTATCCGGTATATCATCAATTTTAGGGGCAGTAAATTTTATTACA
ACTGTAATTAATATACGCTCAACAGGTATTACTTACGATCGAATACCTTT
ATTTGTTTGATCTGTTGCTATTACAGCACTTTTACTATTATTATCACTTC
CTGTATTAGCAGGAGCTATTACTATACTATTAACAGATCGAAATTTAAAT
ACCTCATTTTTTGATCCAGCCGGAGGAGGAGATCCAATTTTGTACCAACA
TTTATTT
>Eristalinus_eclara_Benin_106C05
ACATTATATTTTGTATTTGGAACATGAGCAGGAATAATTGGTACTTCATT
AAGAGTATTAATTCGAGCTGAATTAGGTCATCCCGGTGCTTTAATTGGAG
ATGACCAAATTTATAATGTTATTGTAACAGCTCATGCATTTGTAATAATT
TTTTTTATAGTTATACCTATTATAATTGGAGGATTTGGAAATTGATTAGT
TCCTTTAATATTAGGAGCTCCTGATATAGCATTTCCTCGAATAAATAATA
TAAGTTTTTGATTATTACCACCCTCTTTAACTTTGTTATTAGTAAGAAGT
ATAGTAGAAAATGGAGCTGGTACTGGTTGAACAGTTTACCCCCCATTATC
AAGAAATATTGCACATAGAGGAGCTTCAGTAGATTTAGCAATTTTTTCTC
TTCATTTATCCGGTATATCATCAATTTTAGGAGCAGTAAATTTTATTACA
ACTGTAATTAATATACGTTCAACAGGAATTACATATGATCGAATACCTCT
ATTTGTCTGATCAGTTGCTATTACTGCTTTACTTTTATTACTTTCACTAC
CAGTACTAGCTGGAGCTATTACTATATTATTAACAGATCGAAACTTAAAT
ACATCATTTTTTGACCCAGCCGGAGGAGGAGATCCAATTTTATACCAACA
TCTATAC
>Eristalinus_eclara_Benin_106D01
ACATTATATTTTGTATTTGGAACATGAGCAGGAATAATTGGTACTTCATT
AAGAGTATTAATTCGAGCTGAATTAGGTCATCCCGGTGCTTTAATTGGAG
ATGACCAAATTTATAATGTTATTGTAACAGCTCATGCATTTGTAATAATT
TTTTTTATAGTTATACCTATTATAATTGGAGGATTTGGAAATTGATTAGT
TCCTTTAATATTAGGAGCTCCTGATATAGCATTTCCTCGAATAAATAATA
TAAGTTTTTGATTATTACCACCCTCTTTAACTTTGTTATTAGTAAGAAGT
ATAGTAGAAAATGGAGCTGGTACTGGTTGAACAGTTTACCCCCCATTATC
AAGAAATATTGCACATAGAGGAGCTTCAGTAGATTTAGCAATTTTTTCTC
TTCATTTATCCGGTATATCATCAATTTTAGGAGCAGTAAATTTTATTACA
ACTGTAATTAATATACGTTCAACAGGAATTACATATGATCGAATACCTCT
ATTTGTCTGATCAGTTGCTATTACTGCTTTACTTTTATTACTTTCACTAC
CAGTACTAGCTGGAGCTATTACTATATTATTAACAGATCGAAACTTAAAT
ACATCATTTTTTGACCCAGCCGGAGGAGGAGATCCAATTTTATACCAACA
TCTATCT
>Eristalinus_eclara_Benin_106F03
ACATTATATTTTGTATTTGGAACATGAGCAGGAATAATTGGTACTTCATT
AAGAGTATTAATTCGAGCTGAATTAGGTCATCCCGGTGCTTTAATTGGAG
ATGACCAAATTTATAATGTTATTGTAACAGCTCATGCATTTGTAATAATT
TTTTTTATAGTTATACCTATTATAATTGGAGGATTTGGAAATTGATTAGT
TCCTTTAATATTAGGAGCTCCTGATATAGCATTTCCTCGAATAAATAATA
TAAGTTTTTGATTATTACCACCCTCTTTAACTTTGTTATTAGTAAGAAGT
ATAGTAGAAAATGGAGCTGGTACTGGTTGAACAGTTTACCCCCCATTATC
AAGAAATATTGCACATAGAGGAGCTTCAGTAGATTTAGCAATTTTTTCTC
TTCATTTATCCGGTATATCATCAATTTTAGGAGCAGTAAATTTTATTACA
ACTGTAATTAATATACGTTCAACAGGAATTACATATGATCGAATACCTCT
ATTTGTCTGATCAGTTGCTATTACTGCTTTACTTTTATTACTTTCACTAC
CAGTACTAGCTGGAGCTATTACTATATTATTAACAGATCGAAACTTAAAT
ACATCATTTTTTGACCCAGCCGGAGGAGGAGATCCAATTTTATACCAACA
TCTATCT
>Eristalinus_eclara_Benin_107A04
ACATTATATTTTGTATTTGGAACATGAGCAGGAATAATTGGTACTTCATT
AAGAGTATTAATTCGAGCTGAATTAGGTCATCCCGGTGCTTTAATTGGAG
ATGACCAAATTTATAATGTTATTGTAACAGCTCATGCATTTGTAATAATT
TTTTTTATAGTTATACCTATTATAATTGGAGGATTTGGAAATTGATTAGT
TCCTTTAATATTAGGAGCTCCTGATATAGCATTTCCTCGAATAAATAATA
TAAGTTTTTGATTATTACCACCCTCTTTAACTTTGTTATTAGTAAGAAGT
ATAGTAGAAAATGGAGCTGGTACTGGTTGAACAGTTTACCCCCCATTATC
AAGAAATATTGCACATAGAGGAGCTTCAGTAGATTTAGCAATTTTTTCTC
TTCATTTATCCGGTATATCATCAATTTTAGGAGCAGTAAATTTTATTACA
ACTGTAATTAATATACGTTCAACAGGAATTACATATGATCGAATACCTCT
ATTTGTCTGATCAGTTGCTATTACTGCTTTACTTTTATTACTTTCACTAC
CAGTACTAGCTGGAGCTATTACTATATTATTAACAGATCGAAACTTAAAT
ACATCATTTTTTGACCCAGCCGGAGGAGGAGATCCAATTTTATANNNNNN
NNNNNNN
>Eristalinus_eclara_Benin_107A07
ACATTATATTTTGTATTTGGAACATGAGCAGGAATAATTGGTACTTCATT
AAGAGTATTAATTCGAGCTGAATTAGGTCATCCCGGTGCTTTAATTGGAG
ATGACCAAATTTATAATGTTATTGTAACAGCTCATGCATTTGTAATAATT
TTTTTTATAGTTATACCTATTATAATTGGAGGATTTGGAAATTGATTAGT
TCCTTTAATATTAGGAGCTCCTGATATAGCATTTCCTCGAATAAATAATA
TAAGTTTTTGATTATTACCACCCTCTTTAACTTTGTTATTAGTAAGAAGT
ATAGTAGAAAATGGAGCTGGTACTGGTTGAACAGTTTACCCCCCATTATC
AAGAAATATTGCACATAGAGGAGCTTCAGTAGATTTAGCAATTTTTTCTC
TTCATTTATCCGGTATATCATCAATTTTAGGAGCAGTAAATTTTATTACA
ACTGTAATTAATATACGTTCAACAGGAATTACATATGATCGAATACCTCT
ATTTGTCTGATCAGTTGCTATTACTGCTTTACTTTTATTACTTTCACTAC
CAGTTCTAGCTGGAGCTATTACTATATTATTAACAGATCGAAACTTAAAT
ACATCATTTTTTGACCCAGCCGGAGGAGGAGATCCAATTTTATACCAACA
TCTATCT
>Eristalinus_eclara_Benin_418F08
ACATTATATTTTGTATTTGGAACATGAGCAGGAATAATTGGTACTTCATT
AAGAGTATTAATTCGAGCTGAATTAGGTCATCCCGGTGCTTTAATTGGAG
ATGACCAAATTTATAATGTTATTGTAACAGCTCATGCATTTGTAATAATT
TTTTTTATAGTTATACCTATTATAATTGGAGGATTTGGAAATTGATTAGT
TCCTTTAATATTAGGAGCTCCTGATATAGCATTTCCTCGAATAAATAATA
TAAGTTTTTGATTATTACCACCCTCTTTAACTTTGTTATTAGTAAGAAGT
ATAGTAGAAAATGGAGCTGGTACTGGTTGAACAGTTTACCCCCCATTATC
AAGAAATATTGCACATAGAGGAGCTTCAGTAGATTTAGCAATTTTTTCTC
TTCATTTATCCGGTATATCATCAATTTTAGGAGCAGTAAATTTTATTACA
ACTGTAATTAATATACGTTCAACAGGAATTACATATGATCGAATACCTCT
ATTTGTCTGATCAGTTGCTATTACTGCTTTACTTTTATTACTTTCACTAC
CAGTACTAGCTGGAGCTATTACTATATTATTAACAGATCGAAACTTAAAT
ACATCATTTTTTGACCCAGCCGGAGGAGGAGATCCAATTTTATACCAACA
TCTATTC
>Eristalinus_eclara_Benin_419A03
ACATTATATTTTGTATTTGGAACATGAGCAGGAATAATTGGTACTTCATT
AAGAGTATTAATTCGAGCTGAATTAGGTCATCCCGGTGCTTTAATTGGAG
ATGACCAAATTTATAATGTTATTGTAACAGCTCATGCATTTGTAATAATT
TTTTTTATAGTTATACCTATTATAATTGGAGGATTTGGAAATTGATTAGT
TCCTTTAATATTAGGAGCTCCTGATATAGCATTTCCTCGAATAAATAATA
TAAGTTTTTGATTATTACCACCCTCTTTAACTTTGTTATTAGTAAGAAGT
ATAGTAGAAAATGGAGCTGGTACTGGTTGAACAGTTTACCCCCCATTATC
AAGAAATATTGCACATAGAGGAGCTTCAGTAGATTTAGCAATTTTTTCTC
TTCATTTATCCGGTATATCATCAATTTTAGGAGCAGTAAATTTTATTACA
ACTGTAATTAATATACGTTCAACAGGAATTACATATGATCGAATACCTCT
ATTTGTCTGATCAGTTGCTATTACTGCTTTACTTTTATTACTTTCACTAC
CAGTACTAGCTGGAGCTATTACTATATTATTAACAGATCGAAACTTAAAT
ACATCATTTTTTGACCCAGCCGGAGGAGGAGATCCAATTTTATACCAACA
TCTATTC
>Eristalinus_eclara_Benin_419E02
ACATTATATTTTGTATTTGGAACATGAGCAGGAATAATTGGTACTTCATT
AAGAGTATTAATTCGAGCTGAATTAGGTCATCCCGGTGCTTTAATTGGAG
ATGACCAAATTTATAATGTTATTGTAACAGCTCATGCATTTGTAATAATT
TTTTTTATAGTTATACCTATTATAATTGGAGGATTTGGAAATTGATTAGT
TCCTTTAATATTAGGAGCTCCTGATATAGCATTTCCTCGAATAAATAATA
TAAGTTTTTGATTATTACCACCCTCTTTAACTTTGTTATTAGTAAGAAGT
ATAGTAGAAAATGGAGCTGGTACTGGTTGAACAGTTTACCCCCCATTATC
AAGAAATATTGCACATAGAGGAGCTTCAGTAGATTTAGCAATTTTTTCTC
TTCATTTATCCGGTATATCATCAATTTTAGGAGCAGTAAATTTTATTACA
ACTGTAATTAATATACGTTCAACAGGAATTACATATGATCGAATACCTCT
ATTTGTCTGATCAGTTGCTATTACTGCTTTACTTTTATTACTTTCACTAC
CAGTACTAGCTGGAGCTATTACTATATTATTAACAGATCGAAACTTAAAT
ACATCATTTTTTGACCCAGCCGGAGGAGGAGATCCAATTTTATACCAACA
TCTATTC
>Eristalinus_eclara_Benin_419F02
ACATTATATTTTGTATTTGGAACATGAGCAGGAATAATTGGTACTTCATT
AAGAGTATTAATTCGAGCTGAATTAGGTCATCCCGGTGCTTTAATTGGAG
ATGACCAAATTTATAATGTTATTGTAACAGCTCATGCATTTGTAATAATT
TTTTTTATAGTTATACCTATTATAATTGGAGGATTTGGAAATTGATTAGT
TCCTTTAATATTAGGAGCTCCTGATATAGCATTTCCTCGAATAAATAATA
TAAGTTTTTGATTATTACCACCCTCTTTAACTTTGTTATTAGTAAGAAGT
ATAGTAGAAAATGGAGCTGGTACTGGTTGAACAGTTTACCCCCCATTATC
AAGAAATATTGCACATAGAGGAGCTTCAGTAGATTTAGCAATTTTTTCTC
TTCATTTATCCGGTATATCATCAATTTTAGGAGCAGTAAATTTTATTACA
ACTGTAATTAATATACGTTCAACAGGAATTACATATGATCGAATACCTCT
ATTTGTCTGATCAGTTGCTATTACTGCTTTACTTTTATTACTTTCACTAC
CAGTACTAGCTGGAGCTATTACTATATTAATTACAGATCGAAACTTAAAT
ACATCATTTTTTGACCCAGCCGGAGGAGGAGATCCAATTTTATACCAACA
TTTATTT
>Eristalinus_eclara_Benin_422A04
ACATTATATTTTGTATTTGGAACATGAGCAGGAATAATTGGTACTTCATT
AAGAGTATTAATTCGAGCTGAATTAGGTCATCCCGGTGCTTTAATTGGAG
ATGACCAAATTTATAATGTTATTGTAACAGCTCATGCATTTGTAATAATT
TTTTTTATAGTTATACCTATTATAATTGGAGGATTTGGAAATTGATTAGT
TCCTTTAATATTAGGAGCTCCTGATATAGCATTTCCTCGAATAAATAATA
TAAGTTTTTGATTATTACCACCCTCTTTAACTTTGTTATTAGTAAGAAGT
ATAGTAGAAAATGGAGCTGGTACTGGTTGAACAGTTTACCCCCCATTATC
AAGAAATATTGCACATAGAGGAGCTTCAGTAGATTTAGCAATTTTTTCTC
TTCATTTATCCGGTATATCATCAATTTTAGGAGCAGTAAATTTTATTACA
ACTGTAATTAATATACGTTCAACAGGAATTACATATGATCGAATACCTCT
ATTTGTCTGATCAGTTGCTATTACTGCTTTACTTTTATTACTTTCACTAC
CAGTACTAGCTGGAGCTATTACTATATTATTAACAGATCGAAACTTAAAT
ACATCATTTTTTGACCCAGCCGGAGGAGGAGATCCAATTTTATACCAACA
TTATTCT
>Eristalinus_eclara_Benin_422C04
ACATTATATTTTGTATTTGGAACATGAGCAGGAATAATTGGTACTTCATT
AAGAGTATTAATTCGAGCTGAATTAGGTCATCCCGGTGCTTTAATTGGAG
ATGACCAAATTTATAATGTTATTGTAACAGCTCATGCATTTGTAATAATT
TTTTTTATAGTTATACCTATTATAATTGGAGGATTTGGAAATTGATTAGT
TCCTTTAATATTAGGAGCTCCTGATATAGCATTTCCTCGAATAAATAATA
TAAGTTTTTGATTATTACCACCCTCTTTAACTTTGTTATTAGTAAGAAGT
ATAGTAGAAAATGGAGCTGGTACTGGTTGAACAGTTTACCCCCCATTATC
AAGAAATATTGCACATAGAGGAGCTTCAGTAGATTTAGCAATTTTTTCTC
TTCATTTATCCGGTATATCATCAATTTTAGGAGCAGTAAATTTTATTACA
ACTGTAATTAATATACGTTCAACAGGAATTACATATGATCGAATACCTCT
ATTTGTCTGATCAGTTGCTATTACTGCTTTACTTTTATTACTTTCACTAC
CAGTACTAGCTGGAGCTATTACTATATTATTAACAGATCGAAACTTAAAT
ACATCATTTTTTGATCCAGCCGGAGGAGGAGATCCAATTTNNNNNNNNNN
NNNNNNN
>Eristalinus_eclara_Benin_422F06
ACATTATATTTTGTATTTGGAACATGAGCAGGAATAATTGGTACTTCATT
AAGAGTATTAATTCGAGCTGAATTAGGTCATCCCGGTGCTTTAATTGGAG
ATGACCAAATTTATAATGTTATTGTAACAGCTCATGCATTTGTAATAATT
TTTTTTATAGTTATACCTATTATAATTGGAGGATTTGGAAATTGATTAGT
TCCTTTAATATTAGGAGCTCCTGATATAGCATTTCCTCGAATAAATAATA
TAAGTTTTTGATTATTACCACCCTCTTTAACTTTGTTATTAGTAAGAAGT
ATAGTAGAAAATGGAGCTGGTACTGGTTGAACAGTTTACCCCCCATTATC
AAGAAATATTGCACATAGAGGAGCTTCAGTAGATTTAGCAATTTTTTCTC
TTCATTTATCCGGTATATCATCAATTTTAGGAGCAGTAAATTTTATTACA
ACTGTAATTAATATACGTTCAACAGGAATTACATATGATCGAATACCTCT
ATTTGTCTGATCAGTTGCTATTACTGCTTTACTTTTATTACTTTCACTAC
CAGTACTAGCTGGAGCTATTACTATATTATTAACAGATCGAAACTTAAAT
ACATCATTTTTTGACCCAGCCGGAGGAGGAGATCCAATTTTATACCAACA
TCTATTC
>Eristalinus_eclara_Benin_425C06
ACATTATATTTTGTATTTGGAACATGAGCAGGAATAATTGGTACTTCATT
AAGAGTATTAATTCGAGCTGAATTAGGTCATCCCGGTGCTTTAATTGGAG
ATGACCAAATTTATAATGTTATTGTAACAGCTCATGCATTTGTAATAATT
TTTTTTATAGTTATACCTATTATAATTGGAGGATTTGGAAATTGATTAGT
TCCTTTAATATTAGGAGCTCCTGATATAGCATTTCCTCGAATAAATAATA
TAAGTTTTTGATTATTACCACCCTCTTTAACTTTGTTATTAGTAAGAAGT
ATAGTAGAAAATGGAGCTGGTACTGGTTGAACAGTTTACCCCCCATTATC
AAGAAATATTGCACATAGAGGAGCTTCAGTAGATTTAGCAATTTTTTCTC
TTCATTTATCCGGTATATCATCAATTTTAGGAGCAGTAAATTTTATTACA
ACTGTAATTAATATACGTTCAACAGGAATTACATATGATCGAATACCTCT
ATTTGTCTGATCAGTTGCTATTACTGCTTTACTTTTATTACTTTCACTAC
CAGTACTAGCTGGAGCTATTACTATATTATTAACAGATCGAAACTTAAAT
ACATCATTTTTTGACCCAGCCGGAGGAGGAGATCCAATTTTATACCAACA
TNNNNNN
>Eristalinus_eclara_Benin_425D06
ACATTATATTTTGTATTTGGAACATGAGCAGGAATAATTGGTACTTCATT
AAGAGTATTAATTCGAGCTGAATTAGGTCATCCCGGTGCTTTAATTGGAG
ATGACCAAATTTATAATGTTATTGTAACAGCTCATGCATTTGTAATAATT
TTTTTTATAGTTATACCTATTATAATTGGAGGATTTGGAAATTGATTAGT
TCCTTTAATATTAGGAGCTCCTGATATAGCATTTCCTCGAATAAATAATA
TAAGTTTTTGATTATTACCACCCTCTTTAACTTTGTTATTAGTAAGAAGT
ATAGTAGAAAATGGAGCTGGTACTGGTTGAACAGTTTACCCCCCATTATC
AAGAAATATTGCACATAGAGGAGCTTCAGTAGATTTAGCAATTTTTTCTC
TTCATTTATCCGGTATATCATCAATTTTAGGAGCAGTAAATTTTATTACA
ACTGTAATTAATATACGTTCAACAGGAATTACATATGATCGAATACCTCT
ATTTGTCTGATCAGTTGCTATTACTGCTTTACTTTTATTACTTTCACTAC
CAGTACTAGCTGGAGCTATTACTATATTATTAACAGATCGAAACTTAAAT
ACATCATTTTTTGACCCAGCCGGAGGAGGAGANNNNNNNNNNNNNNNNNN
NNNNNNN
>Eristalinus_eclara_Benin_425E06
ACATTATATTTTGTATTTGGAACATGAGCAGGAATAATTGGTACTTCATT
AAGAGTATTAATTCGAGCTGAATTAGGTCATCCCGGTGCTTTAATTGGAG
ATGACCAAATTTATAATGTTATTGTAACAGCTCATGCATTTGTAATAATT
TTTTTTATAGTTATACCTATTATAATTGGAGGATTTGGAAATTGATTAGT
TCCTTTAATATTAGGAGCTCCTGATATAGCATTTCCTCGAATAAATAATA
TAAGTTTTTGATTATTACCACCCTCTTTAACTTTGTTATTAGTAAGAAGT
ATAGTAGAAAATGGAGCTGGTACTGGTTGAACAGTTTACCCCCCATTATC
AAGAAATATTGCACATAGAGGAGCTTCAGTAGATTTAGCAATTTTTTCTC
TTCATTTATCCGGTATATCATCAATTTTAGGAGCAGTAAATTTTATTACA
ACTGTAATTAATATACGTTCAACAGGAATTACATATGATCGAATACCTCT
ATTTGTCTGATCAGTTGCTATTACTGCTTTACTTTTATTACTTTCACTAC
CAGTACTAGCTGGAGCTATTACTATATTATTAACAGATCGAAACTTAAAT
ACATCATTTTTTGACCCAGCCGGAGGAGGAGATCCAATTTTATACCAACA
TNNNNNN
>Eristalinus_eclara_Benin_426C04
ACATTATATTTTGTATTTGGAACATGAGCAGGAATAATTGGTACTTCATT
AAGAGTATTAATTCGAGCTGAATTAGGTCATCCCGGTGCTTTAATTGGAG
ATGACCAAATTTATAATGTTATTGTAACAGCTCATGCATTTGTAATAATT
TTTTTTATAGTTATACCTATTATAATTGGAGGATTTGGAAATTGATTAGT
TCCTTTAATATTAGGAGCTCCTGATATAGCATTTCCTCGAATAAATAATA
TAAGTTTTTGATTATTACCACCCTCTTTAACTTTGTTATTAGTAAGAAGT
ATAGTAGAAAATGGAGCTGGTACTGGTTGAACAGTTTACCCCCCATTATC
AAGAAATATTGCACATAGAGGAGCTTCAGTAGATTTAGCAATTTTTTCTC
TTCATTTATCCGGTATATCATCAATTTTAGGAGCAGTAAATTTTATTACA
ACTGTAATTAATATACGTTCAACAGGAATTACATATGATCGAATACCTCT
ATTTGTCTGATCAGTTGCTATTACTGCTTTACTTTTATTACTTTCACTAC
CAGTACTAGCTGGAGCTATTACTATATTATTAACAGATCGAAACTTAAAT
ACATCATTTTTTGACCCAGCCGGAGGAGGAGATCCAATTTTATACCAACA
TCTATCN
>Eristalinus_eclara_Togo_419B03
ACATTATATTTTGTATTTGGAACATGAGCAGGAATAATTGGTACTTCATT
AAGAGTATTAATTCGAGCTGAATTAGGTCATCCCGGTGCTTTAATTGGAG
ATGACCAAATTTATAATGTTATTGTAACAGCTCATGCATTTGTAATAATT
TTTTTTATAGTTATACCTATTATAATTGGAGGATTTGGAAATTGATTAGT
TCCTTTAATATTAGGAGCTCCTGATATAGCATTTCCTCGAATAAATAATA
TAAGTTTTTGATTATTACCACCCTCTTTAACTTTGTTATTAGTAAGAAGT
ATAGTAGAAAATGGAGCTGGTACTGGTTGAACAGTTTACCCCCCATTATC
AAGAAATATTGCACATAGAGGAGCTTCAGTAGATTTAGCAATTTTTTCTC
TTCATTTATCCGGTATATCATCAATTTTAGGAGCAGTAAATTTTATTACA
ACTGTAATTAATATACGTTCAACAGGAATTACATATGATCGAATACCTCT
ATTTGTCTGATCAGTTGCTATTACTGCTTTACTTTTATTACTTTCACTAC
CAGTACTAGCTGGAGCTATTACTATATTATTAACAGATCGAAACTTAAAT
ACATCATTTTTTGACCCAGCCGGAGGAGGAGATCCAATTTTATACCAACA
TCTATTT
>Eristalinus_flaveolus_Benin_418B08
ACATTATATTTTGTATTTGGAACATGAGCAGGAATAGTTGGTACTTCACT
AAGAGTATTAATTCGAGCTGAATTAGGTCATCCAGGTGCTTTAATTGGAG
ATGATCAAATTTATAATGTTATTGTAACAGCTCATGCTTTTGTAATAATT
TTTTTTATAGTTATACCTATTATAATTGGTGGATTTGGAAATTGATTAGT
TCCTTTAATATTAGGGGCTCCAGATATAGCATTCCCACGAATAAATAATA
TAAGTTTTTGACTTTTACCTCCTTCTTTAACTTTATTATTAGTAAGAAGT
ATAGTAGAAAATGGAGCTGGAACTGGTTGAACAGTTTACCCTCCATTATC
AAGTAATATTGCTCATGGAGGAGCTTCAGTTGATTTAGCAATTTTTTCTC
TTCATTTATCTGGTATATCTTCAATTTTAGGAGCAGTAAATTTTATTACC
ACTGTAATTAATATACGTTCAACAGGTATTACCTATGATCGAATACCTTT
ATTTGTTTGATCTGTTGCTATTACAGCTCTTTTACTTTTATTATCACTTC
CTGTATTAGCAGGTGCTATTACTATATGATTAACAGATCGAAATTTAAAT
ACTTCATTCTTTGACCCAGCCGGAGGAGGAGANNNNNNNNNNNNNNNNNN
NNNNNNN
>Eristalinus_flaveolus_Benin_426D02
ACATTATATTTTGTATTTGGAACATGAGCAGGAATAGTTGGTACTTCACT
AAGAGTATTAATTCGAGCTGAATTAGGTCATCCAGGTGCTTTAATTGGAG
ATGATCAAATTTATAATGTTATTGTAACAGCTCATGCTTTTGTAATAATT
TTTTTTATAGTTATACCTATTATAATTGGTGGATTTGGAAATTGATTAGT
TCCTTTAATATTAGGGGCTCCAGATATAGCATTCCCACGAATAAATAATA
TAAGTTTTTGACTTTTACCTCCTTCTTTAACTTTATTATTAGTAAGAAGT
ATAGTAGAAAATGGAGCTGGAACTGGTTGAACAGTTTACCCTCCATTATC
AAGTAATATTGCTCATGGAGGAGCTTCAGTTGATTTAGCAATTTTTTCTC
TTCATTTATCTGGTATATCTTCAATTTTAGGAGCTGTAAATTTTATTACC
ACTGTAATTAATATACGTTCAACAGGTATTACCTATGATCGAATACCTTT
ATTTGTTTGATCTGTTGCTATTACAGCTCTTTTACTTTTATTATCACTTC
CTGTATTAGCAGGTGCTATTACTATATTATTAACAGATCGAAATTTAAAT
ACTTCATTCTTTGACCCAGCCGGAGGAGGAGACCCAATTTTATATCAACA
CTTATTT
>Eristalinus_flaveolus_Togo_419C02
ACATTATATTTTGTATTTGGAACATGAGCAGGAATAGTTGGTACTTCACT
AAGAGTATTAATTCGAGCTGAATTAGGTCATCCAGGTGCTTTAATTGGAG
ATGATCAAATTTATAATGTTATTGTAACAGCTCATGCTTTTGTAATAATT
TTTTTTATAGTTATACCTATTATAATTGGTGGATTTGGAAATTGATTAGT
TCCTTTAATATTAGGGGCTCCAGATATAGCATTCCCACGAATAAATAATA
TAAGTTTTTGACTTTTACCTCCTTCTTTAACTTTATTATTAGTAAGAAGT
ATAGTAGAAAATGGAGCTGGAACTGGTTGAACAGTTTACCCTCCATTATC
AAGTAATATTGCTCATGGAGGAGCTTCAGTTGATTTAGCAATTTTTTCTC
TTCATTTATCTGGTATATCTTCAATTTTAGGAGCAGTAAATTTTATTACC
ACTGTAATTAATATACGTTCAACAGGTATTACCTATGATCGAATACCTTT
ATTTGTTTGATCTGTTGCTATTACAGCTCTTTTACTTTTATTATCACTTC
CTGTATTAGCAGGTGCTATTACTATATTATTAACAGATCGAAATTTAAAT
ACTTCATTCTTTGANNNNNNNNNNNNNNNNNNNNNNNNNNNNNNNNNNNN
NNNNNNN
>Eristalinus_smaragdinus_Benin_418A07
ACTTTATACTTTGTATTTGGAACATGAGCAGGAATAGTAGGTACTTCATT
AAGAATCTTAATTCGAGCTGAATTAGGACACCCAGGTGCATTAATTGGTG
ATGACCAAATTTATAATGTTATTGTAACAGCTCATGCATTTGTAATAATT
TTTTTTATAGTTATACCCATTATAATTGGAGGATTTGGAAATTGATTAGT
TCCATTAATATTAGGAGCTCCTGATATAGCATTCCCTCGAATAAATAATA
TAAGTTTTTGACTATTACCTCCTTCTTTAACTTTATTATTAATAAGAAGT
ATAGTAGAAAATGGAGCTGGAACTGGATGAACAGTTTATCCACCATTATC
AAGTAATATTGCTCATGGTGGAGCTTCAGTTGATTTAGCTATTTTCTCCT
TACATTTATCTGGTATATCATCAATTTTAGGAGCTGTAAATTTTATTACA
ACTGTAATTAATATACGTTCAACAGGTATTACTTATGATCGAATACCTTT
ATTTGTTTGATCTGTTGCTATTACAGCTCTTTTATTACTTTTATCACTTC
CTGTATTAGCCGGAGCTATTACTATATTACTAACAGATCGAAATTTAAAT
ACATCATTTTTTGATCCAGCAGGAGGTGGAGACCCAATTTTATATCAACA
TTTATTT
>Eristalinus_smaragdinus_Benin_418B07
ACTTTATACTTTGTATTTGGAACATGAGCAGGAATAGTAGGTACTTCATT
AAGAATCTTAATTCGAGCTGAATTAGGACACCCAGGTGCATTAATTGGTG
ATGACCAAATTTATAATGTTATTGTAACAGCTCATGCATTTGTAATAATT
TTTTTTATAGTTATACCCATTATAATTGGAGGATTTGGAAATTGATTAGT
TCCATTAATATTAGGAGCTCCTGATATAGCATTCCCTCGAATAAATAATA
TAAGTTTTTGACTATTACCTCCTTCTTTAACTTTATTATTAATAAGAAGT
ATAGTAGAAAATGGAGCTGGAACTGGATGAACAGTTTATCCACCATTATC
AAGTAATATTGCTCATGGTGGAGCTTCAGTTGATTTAGCTATTTTCTCCT
TACATTTATCTGGTATATCATCAATTTTAGGAGCTGTAAATTTTATTACA
ACTGTAATTAATATACGTTCAACAGGTATTACTTATGATCGAATACCTTT
ATTTGTTTGATCTGTTGCTATTACAGCTCTTTTATTACTTTTATCACTTC
CTGTATTAGCCGGAGCTATTACTATATTACTAACAGATCGAAATTTAAAT
ACATCATTTTTTGATCCAGCAGGAGGTGGAGACCCAATTTTATATCAACA
TTTATTT
>Eristalinus_smaragdinus_Benin_418C07
ACTTTATACTTTGTATTTGGAACATGAGCAGGAATAGTAGGTACTTCATT
AAGAATCTTAATTCGAGCTGAATTAGGACACCCAGGTGCATTAATTGGTG
ATGACCAAATTTATAATGTTATTGTAACAGCTCATGCATTTGTAATAATT
TTTTTTATAGTTATACCCATTATAATTGGAGGATTTGGAAATTGATTAGT
TCCATTAATATTAGGAGCTCCTGATATAGCATTCCCTCGAATAAATAATA
TAAGTTTTTGACTATTACCTCCTTCTTTAACTTTATTATTAATAAGAAGT
ATAGTAGAAAATGGAGCTGGAACTGGATGAACAGTTTATCCACCATTATC
AAGTAATATTGCTCATGGTGGAGCTTCAGTTGATTTAGCTATTTTCTCCT
TACATTTATCTGGTATATCATCAATTTTAGGAGCTGTAAATTTTATTACA
ACTGTAATTAATATACGTTCAACAGGTATTACTTATGATCGAATACCTTT
ATTTGTTTGATCTGTTGCTATTACAGCTCTTTTATTACTTTTATCACTTC
CTGTATTAGCCGGAGCTATTACTATATTACTAACAGATCGAAATTTAAAT
ACATCATTTTTTGATCCAGCAGGAGGTGGAGACCCAATTTTATATCAACA
TTTATTT
>Eristalinus_smaragdinus_Benin_423A05
ACTTTATACTTTGTATTTGGAACATGAGCAGGAATAGTAGGTACTTCATT
AAGAATCTTAATTCGAGCTGAATTAGGACACCCAGGTGCATTAATTGGTG
ATGATCAAATTTATAATGTTATTGTAACAGCTCATGCATTTGTAATAATT
TTTTTTATAGTTATACCCATTATAATTGGAGGATTTGGAAATTGATTAGT
TCCATTAATATTAGGAGCTCCTGATATAGCATTCCCTCGAATAAATAATA
TAAGTTTTTGACTATTACCTCCTTCTTTAACTTTATTATTAATAAGAAGT
ATAGTAGAAAATGGAGCTGGAACTGGATGAACAGTTTATCCACCATTATC
AAGTAATATTGCTCATGGTGGAGCTTCAGTTGATTTAGCTATTTTCTCCT
TACATTTATCTGGTATATCATCAATTTTAGGAGCTGTAAATTTTATTACA
ACTGTAATTAATATACGTTCAACAGGTATTACTTATGATCGAATACCTTT
ATTTGTTTGATCTGTTGCTATTACAGCTCTTTTATTACTTTTATCACTTC
CTGTATTAGCCGGAGCTATTACTATATTACTAACAGATCGAAATTTAAAT
ACATCATTTTTTGATCCAGCAGGAGGTGGAGACCCAATTTTATATCAACA
TTTATTT
>Eristalinus_smaragdinus_Benin_423A06
ACTTTATACTTTGTATTTGGAACATGAGCAGGAATAGTAGGTACTTCATT
AAGAATCTTAATTCGAGCTGAATTAGGACACCCAGGTGCATTAATTGGTG
ATGACCAAATTTATAATGTTATTGTAACAGCTCATGCATTTGTAATAATT
TTTTTTATAGTTATACCCATTATAATTGGAGGATTTGGAAATTGATTAGT
TCCATTAATATTAGGAGCTCCTGATATAGCATTCCCTCGAATAAATAATA
TAAGTTTTTGACTATTACCTCCTTCTTTAACTTTATTATTAATAAGAAGT
ATAGTAGAAAATGGAGCTGGAACTGGATGAACAGTTTATCCACCATTATC
AAGTAATATTGCTCATGGTGGAGCTTCAGTTGATTTAGCTATTTTCTCCT
TACATTTATCTGGTATATCATCAATTTTAGGAGCTGTAAATTTTATTACA
ACTGTAATTAATATACGTTCAACAGGTATTACTTATGATCGAATACCTTT
ATTTGTTTGATCTGTTGCTATTACAGCTCTTTTATTACTTTTATCACTTC
CTGTATTAGCCGGAGCTATTACTATATTACTAACAGATCGAAATTTAAAT
ACATCATTTTTTGATCCAGCAGGAGGTGGAGACCCAATTTTATATCAACA
TTTATTT
>Eristalinus_smaragdinus_Benin_423B04
ACTTTATACTTTGTATTTGGAACATGAGCAGGAATAGTAGGTACTTCATT
AAGAATCTTAATTCGAGCTGAATTAGGACACCCAGGTGCATTAATTGGTG
ATGACCAAATTTATAATGTTATTGTAACAGCTCATGCATTTGTAATAATT
TTTTTTATAGTTATACCCATTATAATTGGAGGATTTGGAAATTGATTAGT
TCCATTAATATTAGGAGCTCCTGATATAGCATTCCCTCGAATAAATAATA
TAAGTTTTTGACTATTACCTCCTTCTTTAACTTTATTATTAATAAGAAGT
ATAGTAGAAAATGGAGCTGGAACTGGATGAACAGTTTATCCACCATTATC
AAGTAATATTGCTCATGGTGGAGCTTCAGTTGATTTAGCTATTTTCTCCT
TACATTTATCTGGTATATCATCAATTTTAGGAGCTGTAAATTTTATTACA
ACTGTAATTAATATACGTTCAACAGGTATTACTTATGATCGAATACCTTT
ATTTGTTTGATCTGTTGCTATTACAGCTCTTTTATTACTTTTATCACTTC
CTGTATTAGCCGGAGCTATTACTATATTACTAACAGATCGAAATTTAAAT
ACATCATTTTTTGATCCAGCAGGAGGTGGAGACCCAATTTTATATCAACA
TTTATTT
>Eristalinus_smaragdinus_Benin_423B05
ACTTTATACTTTGTATTTGGAACATGAGCAGGAATAGTAGGTACTTCATT
AAGAATCTTAATTCGAGCTGAATTAGGACACCCAGGTGCATTAATTGGTG
ATGACCAAATTTATAATGTTATTGTAACAGCTCATGCATTTGTAATAATT
TTTTTTATAGTTATACCCATTATAATTGGAGGATTTGGAAATTGATTAGT
TCCATTAATATTAGGAGCTCCTGATATAGCATTCCCTCGAATAAATAATA
TAAGTTTTTGACTATTACCTCCTTCTTTAACTTTATTATTAATAAGAAGT
ATAGTAGAAAATGGAGCTGGAACTGGATGAACAGTTTATCCACCATTATC
AAGTAATATTGCTCATGGTGGAGCTTCAGTTGATTTAGCTATTTTCTCCT
TACATTTATCTGGTATATCATCAATTTTAGGAGCTGTAAATTTTATTACA
ACTGTAATTAATATACGTTCAACAGGTATTACTTATGATCGAATACCTTT
ATTTGTTTGATCTGTTGCTATTACAGCTCTTTTATTACTTTTATCACTTC
CTGTATTAGCCGGAGCTATTACTATATTATTAACAGATCGAAATTTAAAT
ACATCATTTTTTGATCCAGCAGGAGGTGGAGACCCAATTTTATATCAACA
TTTATTT
>Eristalinus_smaragdinus_Benin_423C04
ACTTTATACTTTGTATTTGGAACATGAGCAGGAATAGTAGGTACTTCATT
AAGAATCTTAATTCGAGCTGAATTAGGACACCCAGGTGCATTAATTGGTG
ATGACCAAATTTATAATGTTATTGTAACAGCTCATGCATTTGTAATAATT
TTTTTTATAGTTATACCCATTATAATTGGAGGATTTGGAAATTGATTAGT
TCCATTAATATTAGGAGCTCCTGATATAGCATTCCCTCGAATAAATAATA
TAAGTTTTTGACTATTACCTCCTTCTTTAACTTTATTATTAATAAGAAGT
ATAGTAGAAAATGGAGCTGGAACTGGATGAACAGTTTATCCACCATTATC
AAGTAATATTGCTCATGGTGGAGCTTCAGTTGATTTAGCTATTTTCTCCT
TACATTTATCTGGTATATCATCAATTTTAGGAGCTGTAAATTTTATTACA
ACTGTAATTAATATACGTTCAACAGGTATTACTTATGATCGAATACCTTT
ATTTGTTTGATCTGTTGCTATTACAGCTCTTTTATTACTTTTATCACTTC
CTGTATTAGCCGGAGCTATTACTATATTACTAACAGATCGAAATTTAAAT
ACATCATTTTTTGATCCAGCAGGAGGTGGAGACCCAATTTTATATCAACA
TTTATTT
>Eristalinus_smaragdinus_Benin_423C05
ACTTTATACTTTGTATTTGGAACATGAGCAGGAATAGTAGGTACTTCATT
AAGAATCTTAATTCGAGCTGAATTAGGACACCCAGGTGCATTAATTGGTG
ATGACCAAATTTATAATGTTATTGTAACAGCTCATGCATTTGTAATAATT
TTTTTTATAGTTATACCCATTATAATTGGAGGATTTGGAAATTGATTAGT
TCCATTAATATTAGGAGCTCCTGATATAGCATTCCCTCGAATAAATAATA
TAAGTTTTTGACTATTACCTCCTTCTTTAACTTTATTATTAATAAGAAGT
ATAGTAGAAAATGGAGCTGGAACTGGATGAACAGTTTATCCACCATTATC
AAGTAATATTGCTCATGGTGGAGCTTCAGTTGATTTAGCTATTTTCTCCT
TACATTTATCTGGTATATCATCAATTTTAGGAGCTGTAAATTTTATTACA
ACTGTAATTAATATACGTTCAACAGGTATTACTTATGACCGAATACCTTT
ATTTGTTTGATCTGTTGCTATTACAGCTCTTTTATTACTTTTATCACTTC
CTGTATTAGCCGGAGCTATTACTATATTACTAACAGATCGAAATTTAAAT
ACATCATTTTTTGATCCAGCAGGAGGTGGAGACCCAATTTTATATCAACA
TTTATTT
>Eristalinus_smaragdinus_Benin_423D04
ACTTTATACTTTGTATTTGGAACATGAGCAGGAATAGTAGGTACTTCATT
AAGAATCTTAATTCGAGCTGAATTAGGACACCCAGGTGCATTAATTGGTG
ATGATCAAATTTATAATGTTATTGTAACAGCTCATGCATTTGTAATAATT
TTTTTTATAGTTATACCCATTATAATTGGAGGATTTGGAAATTGATTAGT
TCCATTAATATTAGGAGCTCCTGATATAGCATTCCCTCGAATAAATAATA
TAAGTTTTTGACTATTACCTCCTTCTTTAACTTTATTATTAATAAGAAGT
ATAGTAGAAAATGGAGCTGGAACTGGATGAACAGTTTATCCACCATTATC
AAGTAATATTGCTCATGGTGGAGCTTCAGTTGATTTAGCTATTTTCTCCT
TACATTTATCTGGTATATCATCAATTTTAGGAGCTGTAAATTTTATTACA
ACTGTAATTAATATACGTTCAACAGGTATTACTTATGATCGAATACCTTT
ATTTGTTTGATCTGTTGCTATTACAGCTCTTTTATTACTTTTATCACTTC
CTGTATTAGCCGGAGCTATTACTATATTACTAACAGATCGAAATTTAAAT
ACATCATTTTTTGATCCAGCAGGAGGTGGAGACCCAATTTTATATCAACA
TTTATTT
>Eristalinus_smaragdinus_Benin_423D05
ACTTTATACTTTGTATTTGGAACATGAGCAGGAATAGTAGGTACTTCATT
AAGAATCTTAATTCGAGCTGAATTAGGACACCCAGGTGCATTAATTGGTG
ATGACCAAATTTATAACGTTATTGTAACAGCTCATGCATTTGTAATAATT
TTTTTTATAGTTATACCCATTATAATTGGAGGATTTGGAAATTGATTAGT
TCCATTAATATTAGGAGCTCCTGATATAGCATTCCCTCGAATAAATAATA
TAAGTTTTTGACTATTACCTCCTTCTTTAACTTTATTATTAATAAGAAGT
ATAGTAGAAAATGGAGCTGGAACTGGATGAACAGTTTATCCACCATTATC
AAGTAATATTGCTCATGGTGGAGCTTCAGTTGATTTAGCTATTTTCTCCT
TACATTTATCTGGTATATCATCAATTTTAGGAGCTGTAAATTTTATTACA
ACTGTAATTAATATACGTTCAACAGGTATTACTTATGATCGAATACCTTT
ATTTGTTTGATCTGTTGCTATTACAGCTCTTTTATTACTTTTATCACTTC
CTGTATTAGCCGGAGCTATTACTATATTACTAACAGATCGAAATTTAAAT
ACATCATTTTTTGATCCAGCAGGAGGTGGAGACCCAATTTTATATCAACA
TTTATTT
>Eristalinus_smaragdinus_Benin_423E03
ACTTTATACTTTGTATTTGGAACATGAGCAGGAATAGTAGGTACTTCATT
AAGAATCTTAATTCGAGCTGAATTAGGACACCCAGGTGCATTAATTGGTG
ATGACCAAATTTATAATGTTATTGTAACAGCTCATGCATTTGTAATAATT
TTTTTTATAGTTATACCCATTATAATTGGAGGATTTGGAAATTGATTAGT
TCCATTAATATTAGGAGCTCCTGATATAGCATTCCCTCGAATAAATAATA
TAAGTTTTTGACTATTACCTCCTTCTTTAACTTTATTATTAATAAGAAGT
ATAGTAGAAAATGGAGCTGGAACTGGATGAACAGTTTATCCACCATTATC
AAGTAATATTGCTCATGGTGGAGCTTCAGTTGATTTAGCTATTTTCTCCT
TACATTTATCTGGTATATCATCAATTTTAGGAGCTGTAAATTTTATTACA
ACTGTAATTAATATACGTTCAACAGGTATTACTTATGATCGAATACCTTT
ATTTGTTTGATCTGTTGCTATTACAGCTCTTTTATTACTTTTATCACTTC
CTGTATTAGCCGGAGCTATTACTATATTACTAACAGATCGAAATTTAAAT
ACATCATTTTTTGATCCAGCAGGAGGTGGAGACCCAATTTTATATCAACA
TTTATTT
>Eristalinus_smaragdinus_Benin_423E04
ACTTTATACTTTGTATTTGGAACATGAGCAGGAATAGTAGGTACTTCATT
AAGAATCTTAATTCGAGCTGAATTAGGACACCCAGGTGCATTAATTGGTG
ATGATCAAATTTATAATGTTATTGTAACAGCTCATGCATTTGTAATAATT
TTTTTTATAGTTATACCCATTATAATTGGAGGATTTGGAAATTGATTAGT
TCCATTAATATTAGGAGCTCCTGATATAGCATTCCCTCGAATAAATAATA
TAAGTTTTTGACTATTACCTCCTTCTTTAACTTTATTATTAATAAGAAGT
ATAGTAGAAAATGGAGCTGGAACTGGATGAACAGTTTATCCACCATTATC
AAGTAATATTGCTCATGGTGGAGCTTCAGTTGATTTAGCTATTTTCTCCT
TACATTTATCTGGTATATCATCAATTTTAGGAGCTGTAAATTTTATTACA
ACTGTAATTAATATACGTTCAACAGGTATTACTTATGATCGAATACCTTT
ATTTGTTTGATCTGTTGCTATTACAGCTCTTTTATTACTTTTATCACTTC
CTGTATTAGCCGGAGCTATTACTATATTACTAACAGATCGAAATTTAAAT
ACATCATTTTTTGATCCAGCAGGAGGTGGAGACCCAATTTTATATCAACA
TTTATTT
>Eristalinus_smaragdinus_Benin_423E05
ACTTTATACTTTGTATTTGGAACATGAGCAGGAATAGTAGGTACTTCATT
AAGAATCTTAATTCGAGCTGAATTAGGACACCCAGGTGCATTAATTGGTG
ATGACCAAATTTATAATGTTATTGTAACAGCTCATGCATTTGTAATAATT
TTTTTTATAGTTATACCCATTATAATTGGAGGATTTGGAAATTGATTAGT
TCCATTAATATTAGGAGCTCCTGATATAGCATTCCCTCGAATAAATAATA
TAAGTTTTTGACTATTACCTCCTTCTTTAACTTTATTATTAATAAGAAGT
ATAGTAGAAAATGGAGCTGGAACTGGATGAACAGTTTATCCACCATTATC
AAGTAATATTGCTCATGGTGGAGCTTCAGTTGATTTAGCTATTTTCTCCT
TACATTTATCTGGTATATCATCAATTTTAGGAGCTGTAAATTTTATTACA
ACTGTAATTAATATACGTTCAACAGGTATTACTTATGATCGAATACCTTT
ATTTGTTTGATCTGTTGCTATTACAGCTCTTTTATTACTTTTATCACTTC
CTGTATTAGCCGGAGCTATTACTATATTACTAACAGATCGAAATTTAAAT
ACATCATTTTTTGATCCAGCAGGAGGTGGAGACCCAATTTTATATCAACA
TTTATTT
>Eristalinus_smaragdinus_Benin_423F03
ACTTTATACTTTGTATTTGGAACATGAGCAGGGATAGTAGGTACTTCATT
AAGAATCTTAATTCGAGCTGAATTAGGACACCCAGGTGCATTAATTGGTG
ATGACCAAATTTATAATGTTATTGTAACAGCTCATGCATTTGTAATAATT
TTTTTTATAGTTATACCCATTATAATTGGAGGATTTGGAAATTGATTAGT
TCCATTAATATTAGGAGCTCCTGATATAGCATTCCCTCGAATAAATAATA
TAAGTTTTTGACTATTACCTCCTTCTTTAACTTTATTATTAATAAGAAGT
ATAGTAGAAAATGGAGCTGGAACTGGATGAACAGTTTATCCACCATTATC
AAGTAATATTGCTCATGGTGGAGCTTCAGTTGATTTAGCTATTTTCTCCT
TACATTTATCTGGTATATCATCAATTTTAGGAGCTGTAAATTTTATTACA
ACTGTAATTAATATACGTTCAACAGGTATTACTTATGATCGAATACCTTT
ATTTGTTTGATCTGTTGCTATTACAGCTCTTTTATTACTTTTATCACTTC
CTGTATTAGCCGGAGCTATTACTATATTACTAACAGATCGAAATTTAAAT
ACATCATTTTTTGATCCAGCAGGAGGTGGAGACCCAATTTTATATCAACA
TTTATTT
>Eristalinus_smaragdinus_Benin_423F04
ACTTTATACTTTGTATTTGGAACATGAGCAGGAATAGTAGGTACTTCATT
AAGAATCTTAATTCGAGCTGAATTAGGACACCCAGGTGCATTAATTGGTG
ATGATCAAATTTATAATGTTATTGTAACAGCTCATGCATTTGTAATAATT
TTTTTTATAGTTATACCCATTATAATTGGAGGATTTGGAAATTGATTAGT
TCCATTAATATTAGGAGCTCCTGATATAGCATTCCCTCGAATAAATAATA
TAAGTTTTTGACTATTACCTCCTTCTTTAACTTTATTATTAATAAGAAGT
ATAGTAGAAAATGGAGCTGGAACTGGATGAACAGTTTATCCACCATTATC
AAGTAATATTGCTCATGGTGGAGCTTCAGTTGATTTAGCTATTTTCTCCT
TACATTTATCTGGTATATCATCAATTTTAGGAGCTGTAAATTTTATTACA
ACTGTAATTAATATACGTTCAACAGGTATTACTTATGATCGAATACCTTT
ATTTGTTTGATCTGTTGCTATTACAGCTCTTTTATTACTTTTATCACTTC
CTGTATTAGCCGGAGCTATTACTATATTACTAACAGATCGAAATTTAAAT
ACATCATTTTTTGATCCAGCAGGAGGTGGAGACCCAATTTTATATCAACA
TTTATTT
>Eristalinus_smaragdinus_Benin_423F05
ACTTTATACTTTGTATTTGGAACATGAGCAGGAATAGTAGGTACTTCATT
AAGAATCTTAATTCGAGCTGAATTAGGACACCCAGGTGCATTAATTGGTG
ATGACCAAATTTATAATGTTATTGTAACAGCTCATGCATTTGTAATAATT
TTTTTTATAGTTATACCCATTATAATTGGAGGATTTGGAAATTGATTAGT
TCCATTAATATTAGGAGCTCCTGATATAGCATTCCCTCGAATAAATAATA
TAAGTTTTTGACTATTACCTCCTTCTTTAACTTTATTATTAATAAGAAGT
ATAGTAGAAAATGGAGCTGGAACTGGATGAACAGTTTATCCACCATTATC
AAGTAATATTGCTCATGGTGGAGCTTCAGTTGATTTAGCTATTTTCTCCT
TACATTTATCTGGTATATCATCAATTTTAGGAGCTGTAAATTTTATTACA
ACTGTAATTAATATACGTTCAACAGGTATTACTTATGATCGAATACCTTT
ATTTGTTTGATCTGTTGCTATTACAGCTCTTTTATTACTTTTATCACTTC
CTGTATTAGCCGGAGCTATTACTATATTACTAACAGATCGAAATTTAAAT
ACATCATTTTTTGATCCAGCAGGAGGTGGAGACCCAATTTTATATCAACA
TTTATTT
>Eristalinus_smaragdinus_Benin_426B01
NNNNNNNNNNNNNNNNNNNNNNNNNNNNNNNNNATAGTAGGTACTTCATT
AAGAATCTTAATTCGAGCTGAATTAGGACACCCAGGTGCATTAATTGGTG
ATGACCAAATTTATAATGTTATTGTAACAGCTCATGCATTTGTAATAATT
TTTTTTATAGTTATACCCATTATAATTGGAGGATTTGGAAATTGATTAGT
TCCATTAATATTAGGAGCTCCTGATATAGCATTCCCTCGAATAAATAATA
TAAGTTTTTGACTATTACCTCCTTCTTTAACTTTATTATTAATAAGAAGT
ATAGTAGAAAATGGAGCTGGAACTGGATGAACAGTTTATCCACCATTATC
AAGTAATATTGCTCATGGTGGAGCTTCAGTTGATTTAGCTATTTTCTCCT
TACATTTATCTGGTATATCATCAATTTTAGGAGCTGTAAATTTTATTACA
ACTGTAATTAATATACGTTCAACAGGTATTACTTATGATCGAATACCTTT
ATTTGTTTGATCTGTTGCTATTACAGCTCTTTTATTACTTTTATCACTTC
CTGTATTAGCCGGAGCTATTACTATATTACTAACAGATCGAAATTTAAAT
ACATCATTTTTTGATCCAGCCGGAGGGGGAGACCCAATTTTATATCAACA
TTTATTT
>Eristalinus_smaragdinus_Ghana_418F06
ACTTTATACTTTGTATTTGGAACATGAGCGGGAATAGTAGGTACTTCATT
AAGAATCTTAATTCGAGCTGAATTAGGACACCCAGGTGCATTAATTGGTG
ATGACCAAATTTATAATGTTATTGTAACAGCTCATGCATTTGTAATAATT
TTTTTTATAGTTATACCCATTATAATTGGAGGATTTGGAAATTGATTAGT
TCCATTAATATTAGGAGCTCCTGATATAGCATTCCCTCGAATAAATAATA
TAAGTTTTTGACTATTACCTCCTTCTTTAACTTTATTATTAATAAGAAGT
ATAGTAGAAAATGGAGCTGGAACTGGATGAACAGTTTATCCACCATTATC
AAGTAATATCGCTCATGGTGGAGCTTCAGTTGATTTAGCTATTTTCTCCT
TACATTTATCTGGTATATCATCAATTTTAGGAGCTGTAAATTTTATTACA
ACTGTAATTAATATACGTTCAACAGGTATTACTTATGATCGAATACCTTT
ATTTGTTTGATCTGTTGCTATTACAGCTCTTTTATTACTTTTATCACTTC
CTGTATTAGCCGGAGCTATTACTATATTACTAACAGATCGAAATTTAAAT
ACATCATTTTTTGATCCAGCAGGAGGTGGAGACCCAATTTTATATCAACA
TTTATTT
>Eristalinus_smaragdinus_Togo_415F04
NNNNNNNNNNNNNNNNNNNNNNNNNNNNNNNNNNNNNNNNNNNCTTCATT
AAGAATCTTAATTCGAGCTGAATTAGGACACCCAGGTGCATTAATTGGTG
ATGACCAAATTTATAATGTTATTGTAACAGCTCATGCATTTGTAATAATT
TTTTTTATAGTTATACCCATTATAATTGGAGGATTTGGAAATTGATTAGT
TCCATTAATATTAGGAGCCCCTGATATAGCATTCCCTCGAATAAATAATA
TAAGTTTTTGACTATTACCTCCTTCTTTAACTTTATTATTAATAAGAAGT
ATAGTAGAAAATGGAGCTGGAACTGGATGAACAGTTTATCCACCATTATC
AAGAAATATTGCTCATGGGGGAGCTTCAGTTGATTTAGCTATTTTCTCCT
TACATTTATCTGGTATATCATCAATTTTAGGAGCTGTAAATTTTATTACA
ACTGTAATTAATATACGTTCAACAGGTATTACTTATGATCGAATACCTTT
ATTTGTTTGATCTGTTGCTATTACAGCTCTTTTATTACTTTTATCACTTC
CTGTATTAGCCGGAGCTATTACTATATTACTAACAGATCGAAATTTAAAT
ACATCATTTTTTGATCCAGCAGGAGGTGGAGACCCAATTTTATATCAACA
TTTATTT
>Eristalinus_sp.1_Togo_418A06
ACCTTATATTTTGTATTTGGTACATGAGCTGGAATAGTAGGTACTTCTTT
AAGAGTTCTAATTCGAGCTGAATTAGGTCACCCTGGAGCATTAAATGGAG
ATGACCAAATTTATAATGTTATTGTCACAGCCCATGCTTTTGTAATAATT
TTTTTTATAGTTATACCCATCATAATTGGAGGATTCGGAAACTGATTAGT
TCCATTAATATTAGGAGCTCCAGATATAGCATTTCCTCGAATAAATAATA
TAAGTTTTTGATTATTACCCCCTTCTTTAACTTTACTATTAGTAAGAAGT
ATAGTAGAAAATGGAGCAGGAACTGGATGAACAGTTTACCCACCATTATC
AAGTAATATCGCTCATGGTGGAGCTTCTGTTGATCTAGCCATTTTTTCTC
TTCATTTATCAGGAATATCATCAATTTTAGGTGCTGTAAATTTTATTACT
ACAGTAATTAATATACGTTCAACAGGAATTACTTATGATCGAATACCTTT
ATTTGTATGATCTGTAGCAATTACAGCTCTTTTATTACTTTTATCACTAC
CAGTATTAGCCGGTGGTNNNNNNNNNNNNNNNNNNNNNNNNNNNNNNNNN
NNNNNNNNNNNNNNNNNNNNNNNNNNNNNNNNNNNNNNNNNNNNNNNNNN
NNNNNNN
>Eristalinus_sp.1_Togo_418B06
ACCTTATACTTTGTATTTGGTACATGAGCTGGAATAGTAGGTACTTCTTT
AAGAGTTCTAATTCGAGCTGAATTAGGTCACCCTGGAGCATTAATTGGAG
ATGACCAAATTTATAATGTTATTGTCACAGCCCATGCTTTTGTAATAATT
TTTTTTATAGTTATACCCATCATAATTGGAGGATTCGGAAACTGATTAGT
TCCATTAATATTAGGAGCTCCAGATATAGCATTTCCTCGAATAAATAATA
TAAGTTTTTGATTATTACCCCCTTCTTTAACTTTACTATTAGTAAGAAGT
ATAGTAGAAAATGGAGCAGGAACTGGATGAACAGTTTACCCACCATTATC
AAGTAATATTGCTCATGGTGGAGCTTCTGTTGATCTAGCCATTTTTTCTC
TTCATTTATCAGGAATATCATCAATTTTAGGGGCTGTAAATTTTATTACT
ACAGTAATTAATATACGTTCAACAGGAATTACTTATGATCGAATACCTTT
ATTTGTATGATCTGTAGCAATTACAGCTCTTTTATTACTTTTATCACTAC
CAGTATTAGCCGGGGGTNNNNNNNNNNNNNNNNNNNNNNNNNNNNNNNNN
NNNNNNNNNNNNNNNNNNNNNNNNNNNNNNNNNNNNNNNNNNNNNNNNNN
NNNNNNN
>Eristalinus_sp.1_Togo_418C06
ACCTTATATTTTGTATTTGGTACATGAGCTGGAATAGTAGGTACTTCTTT
AAGAGTTCTAATTCGAGCTGAATTAGGTCACCCTGGAGCATTAATTGGAG
ATGACCAAATTTATAATGTTATTGTCACAGCCCATGCTTTTGTAATAATT
TTTTTTATAGTTATACCCATCATAATTGGAGGATTCGGAAACTGATTAGT
TCCATTAATATTAGGAGCTCCAGATATAGCATTTCCTCGAATAAATAATA
TAAGTTTTTGATTATTACCCCCTTCTTTAACTTTACTATTAGTAAGAAGT
ATAGTAGAAAATGGGGCAGGAACTGGATGAACAGTTTACCCACCATTATC
AAGTAATATCGCTCATGGTGGAGCTTCTGTTGATCTAGCCATTTTTTCTC
TTCATTTATCAGGAATATCATCAATTTTAGGGGCTGTAAATTTTATTACT
ACAGTAATTAATATACGTTCAACAGGAATTACTTATGATCGAATACCTTT
ATTTGTATGATCTGTAGCAATTACAGCTCTTTTATTACTTTTATCACTAC
CAGTATTAGCCGGNNNNNNNNNNNNNNNNNNNNNNNNNNNNNNNNNNNNN
NNNNNNNNNNNNNNNNNNNNNNNNNNNNNNNNNNNNNNNNNNNNNNNNNN
NNNNNNN
>Eristalinus_sp.1_Togo_418D06
ACCTTATATTTTGTATTTGGTACATGAGCTGGAATAGTAGGTACTTCTTT
AAGAGTTCTAATTCGAGCTGAATTTGGTCACCCTGGAGCATTAAATGGAG
ATGACCAAATTTATAATGTTATTGTCACAGCCCATGCTTTTGTAATAATT
TTTTTTATAGTTATACCCATCATAATTGGAGGATTCGGAAACTGATTAGT
TCCATTAATATTAGGAGCTCCAGATATAGCATTTCCTCGAATAAATAATA
TAAGTTTTTGATTATTACCCCCTTCTTTAACTTTACTATTAGTAAGAAGT
ATAGTAGAAAATGGAGCAGGAACTGGATGAACAGTTTACCCACCATTATC
AAGTAATATCGCTCATGGTGGAGCTTCTGTTGATCTAGCCATTTTTTCTC
TTCATTTATCAGGAATATCATCAATTTTAGGTGCTGTAAATTTTATTACT
ACAGTAATTAATATACGTTCAACAGGAATTACTTATGATCGAATACCTTT
ATTTGTATGATCTGTAGCAATTACAGCTCTTTTATTACTTTTATCACTAC
CAGTATTAGCCGGAGCTATTACAATATTATTAACAGATCGAAATTTAAAC
ACCTCATTCTTTGACCCAGCCGGAGGAGGAGATCCTATTTTATACCAACA
TTTATTC
>Eristalinus_sp.1_Togo_418E06
ACCTTATATTTTGTATTTGGTACATGAGCTGGAATAGTAGGTACTTCTTT
AAGAGTTCTAATTCGAGCTGATTTTGGTCACCCTGGAGCATTAAATGGAG
ATGACCAAATTTATAATGTTATTGTCACAGCCCATGCTTTTGTAATAATT
TTTTTTATAGTTATACCCATCATAATTGGAGGATTCGGAAACTGATTAGT
TCCATTAATATTAGGAGCTCCAGATATAGCATTTCCTCGAATAAATAATA
TAAGTTTTTGATTATTACCCCCTTCTTTAACTTTACTATTAGTAAGAAGT
ATAGTAGAAAATGGAGCAGGAACTGGATGAACAGTTTACCCACCATTATC
AAGTAATATCGCTCATGGTGGAGCTTCTGTTGATCTAGCCATTTTTTCTC
TTCATTTATCAGGAATATCATCAATTTTAGGTGCTGTAAATTTTATTACT
ACAGTAATTAATATACGTTCAACAGGAATTACTTATGATCGAATACCTTT
ATTTGTATGATCTGTAGCAATTACAGCTCTTTTATTACTTTTATCACTAC
CAGTATTAGCCGGAGCTATTACAATATTATTAACAGATCGAAATTTAAAC
ACCTCATTCTTTGACCCAGCCGGAGGAGGAGATCCTATTTTATACCAACA
TTTATTC
>Eristalinus_tabanoides_Benin_106C07
ACTCTATATTTTGTATTTGGAACATGAGCTGGAATAGTAGGTACTTCTTT
AAGAGTACTAATTCGAGCTGAATTAGGTCATCCAGGAGCTTTAATTGGAG
ATGATCAAATTTATAATGTTATTGTTACAGCTCATGCTTTTGTTATAATT
TTCTTTATAGTAATACCTATTATAATTGGTGGATTTGGAAATTGATTAGT
TCCTTTAATATTAGGAGCTCCTGATATAGCATTTCCTCGAATAAATAATA
TAAGTTTTTGATTATTACCTCCTTCTTTAACTTTACTATTAGTAAGAAGT
ATAGTAGAAAATGGAGCTGGAACTGGTTGAACAGTTTATCCTCCATTATC
AAGTAATATTGCTCATGGAGGAGCATCAGTTGATTTAGCAATTTTCTCTC
TTCATTTATCTGGTATATCCTCAATTTTAGGAGCAGTAAATTTTATTACA
ACTGTAATTAATATACGATCAACAGGAATTACATACGATCGAATACCTTT
ATTTGTTTGATCTGTTGCTATTACAGCTCTTTTACTTCTTTTATCATTAC
CAGTATTAGCCGGAGCTATTACTATACTATTAACAGATCGAAATTTAAAT
ACTTCATTTTTCGATCCAGCTGGAGGAGGAGACCCAATTTTATATCAACA
TTTATTT
>Eristalinus_tabanoides_Benin_106E01
ACTCTATATTTTGTATTTGGAACATGAGCTGGAATAGTAGGTACTTCTTT
AAGAGTACTAATTCGAGCTGAATTAGGTCATCCAGGAGCTTTAATTGGAG
ATGATCAAATTTATAATGTTATTGTTACAGCTCATGCTTTTGTTATAATT
TTCTTTATAGTAATACCTATTATAATTGGTGGATTTGGAAATTGATTAGT
TCCTTTAATATTAGGAGCTCCTGATATAGCATTTCCTCGAATAAATAATA
TAAGTTTTTGATTATTACCTCCTTCTTTAACTTTACTATTAGTAAGAAGT
ATAGTAGAAAATGGAGCTGGAACTGGTTGAACAGTTTATCCTCCATTATC
AAGTAATATTGCTCATGGAGGAGCATCAGTTGATTTAGCAATTTTCTCTC
TTCATTTATCTGGTATATCCTCAATTTTAGGAGCAGTAAATTTTATTACA
ACTGTAATTAATATACGATCAACAGGAATTACATACGATCGAATACCTTT
ATTTGTTTGATCTGTTGCTATTACAGCTCTTTTACTTCTTTTATCATTAC
CAGTATTAGCCGGAGCTATTACTATACTATTAACAGATCGAAATTTAAAT
ACTTCATTTTTCGATCCAGCTGGAGGAGGAGACCCAATTTTATATCAACA
TTTATTT
>Eristalinus_tabanoides_Benin_419B05
ACTCTATATTTTGTATTTGGAACATGAGCCTGAATAGTAGGTACTTCTTT
AAGAGTACTAATTCGAGCTGAATTAGGTCATCCAGGAGCTTTAATTGGAG
ATGATCAAATTTATAATGTTATTGTTACAGCTCATGCTTTTGTTATAATT
TTCTTTATAGTAATACCTATTATAATTGGTGGATTTGGAAATTGATTAGT
TCCTTTAATATTAGGAGCTCCTGATATAGCATTTCCTCGAATAAATAATA
TAAGTTTTTGATTATTACCTCCTTCTTTAACTTTACTATTAGTAAGAAGT
ATAGTAGAAAATGGAGCTGGAACTGGTTGAACAGTTTATCCTCCATTATC
AAGTAATATTGCTCATGGAGGAGCATCAGTTGATTTAGCAATTTTCTCTC
TTCATTTATCTGGTATATCCTCAATTTTAGGAGCAGTAAATTTTATTACA
ACTGTAATTAATATACGATCAACAGGAATTACATACGATCGAATACCTTT
ATTTGTTTGATCTGTTGCTATTACAGCTCTTTTACTTCTTTTATCATTAC
CAGTATTAGCCGGAGCTATTACTATACTATTAACAGATCGAAATTTAAAT
ACTTCATTTTTCGATCCAGCTGGAGGAGGAGATCCAATTTTATATCAACA
TTTNNNN
>Eristalinus_tabanoides_Benin_419E04
ACCCTATATTTTGTATTTGGAACATGAGCTGGAATAGTAGGTACTTCTTT
AAGAGTACTAATTCGAGCTGAATTAGGTCATCCAGGAGCTTTAATTGGAG
ATGATCAAATTTATAATGTTATTGTTACAGCTCATGCTTTTGTTATAATT
TTTTTTATAGTAATACCTATTATAATTGGTGGATTTGGAAATTGATTAGT
TCCTTTAATATTAGGAGCTCCTGATATAGCATTTCCTCGAATAAATAATA
TAAGTTTTTGATTATTACCTCCTTCTTTAACTTTACTATTAGTAAGAAGT
ATAGTAGAAAATGGGGCTGGAACTGGTTGAACAGTTTATCCTCCATTATC
AAGTAATATTGCTCATGGAGGGGCATCGGTTGATTTAGCAATTTTCTCTC
TTCATTTATCTGGTATATCTTCAATTTTAGGAGCAGTAAATTTTATTACA
ACTGTAATTAATATACGATCAACAGGAATTACATATGATCGAATACCTTT
ATTTGTTTGATCTGTTGCTATTACAGCTCTTTTACTTCTTTTATCATTAC
CAGTATTAGCCGGAGCTATTACTATATTATTAACAGATCGAAATTTAAAT
ACTTCATTTTTCGATCCAGCTGGAGGAGGAGATCCAATTTTATATCAACA
TTTATTT
>Eristalinus_tabanoides_Benin_422A07
ACTCTATATTTTGTATTTGGAACATGAGCTGGAATAGTAGGTACTTCTTT
AAGAGTACTAATTCGAGCTGAATTAGGTCATCCAGGAGCTTTAATTGGAG
ATGATCAAATTTATAATGTTATTGTTACAGCTCATGCTTTTGTTATAATT
TTCTTTATAGTAATACCTATTATAATTGGTGGATTTGGAAATTGATTAGT
TCCTTTAATATTAGGAGCTCCTGATATAGCATTTCCTCGAATAAATAATA
TAAGTTTTTGATTATTACCTCCTTCTTTAACTTTACTATTAGTAAGAAGT
ATAGTAGAAAATGGAGCTGGAACTGGTTGAACAGTTTATCCTCCATTATC
AAGTAATATTGCTCATGGAGGAGCATCAGTTGATTTAGCAATTTTCTCTC
TTCATTTATCTGGTATATCCTCAATTTTAGGAGCAGTAAATTTTATTACA
ACTGTAATTAATATACGATCAACAGGAATTACATACGATCGAATACCTTT
ATTTGTTTGATCTGTTGCTATTACAGCTCTTTTACTTCTTTTATCATTAC
CAGTATTAGCCGGAGCTATTACTATACTATTAACAGATCGAAATTTAAAT
ACTTCATTTTTCGATCCAGCTGGAGGAGGAGACCCAATTTTATATCAACA
TTTATTT
>Eristalinus_tabanoides_Benin_422A08
ACTCTATATTTTGTATTTGGAACATGAGCCGGGATAGTAGGTACTTCTTT
AAGAGTACTAATTCGAGCTGAATTAGGTCATCCAGGAGCTTTAATTGGAG
ATGATCAAATTTATAATGTTATTGTTACAGCTCATGCTTTTGTTATAATT
TTCTTTATAGTAATACCTATTATAATTGGTGGATTTGGAAATTGATTAGT
TCCTTTAATATTAGGAGCTCCTGATATAGCATTTCCTCGAATAAATAATA
TAAGTTTTTGATTATTACCTCCTTCTTTAACTTTACTATTAGTAAGAAGT
ATAGTAGAAAATGGAGCTGGAACTGGTTGAACAGTTTATCCTCCATTATC
AAGTAATATTGCTCATGGAGGAGCATCAGTTGATTTAGCAATTTTCTCTC
TTCATTTATCTGGTATATCCTCAATTTTAGGAGCAGTAAATTTTATTACA
ACTGTAATTAATATACGATCAACAGGAATTACATACGATCGAATACCTTT
ATTTGTTTGATCTGTTGCTATTACAGCTCTTTTACTTCTTTTATCATTAC
CAGTATTAGCCGGAGCTATTACTATACTATTAACAGATCGAAATTTAAAT
ACTTCATTTTTCGATCCAGCTGGAGGAGGAGACCCAATTTTATATCAACA
TTTATTT
>Eristalinus_tabanoides_Benin_422B04
ACTCTATATTTTGTATTTGGAACATGAGCTGGAATAGTAGGTACTTCTTT
AAGAGTACTAATTCGAGCTGAATTAGGTCATCCAGGAGCTTTAATTGGAG
ATGATCAAATTTATAATGTTATTGTTACAGCTCATGCTTTTGTTATAATT
TTCTTTATAGTAATACCTATTATAATTGGTGGATTTGGAAATTGATTAGT
TCCTTTAATATTAGGAGCTCCTGATATAGCATTTCCTCGAATAAATAATA
TAAGTTTTTGATTATTACCTCCTTCTTTAACTTTACTATTAGTAAGAAGT
ATAGTAGAAAATGGAGCTGGAACTGGTTGAACAGTTTATCCTCCATTATC
AAGTAATATTGCTCATGGAGGAGCATCAGTTGATTTAGCAATTTTCTCTC
TTCATTTATCTGGTATATCCTCAATTTTAGGAGCAGTAAATTTTATTACA
ACTGTAATTAATATACGATCAACAGGAATTACATACGATCGAATACCTTT
ATTTGTTTGATCTGTTGCTATTACAGCTCTTTTACTTCTTTTATCATTAC
CAGTATTAGCCGGAGCTATTACTATACTATTAACAGATCGAAATTTAAAT
ACTTCATTTTTCGATCCAGCTGGAGGAGGAGACCCAATTTTATATCAACA
TTTATTT
>Eristalinus_tabanoides_Benin_422B05
TCTCTATATTTTGTATTTGGAACATGAGCTGGAATAGTAGGTACTTCTTT
AAGAGTACTAATTCGAGCTGAATTAGGTCATCCAGGAGCTTTAATTGGAG
ATGATCAAATTTATAATGTTATTGTTACAGCTCATGCTTTTGTTATAATT
TTCTTTATAGTAATACCTATTATAATTGGTGGATTTGGAAATTGATTAGT
TCCTTTAATATTAGGAGCTCCTGATATAGCATTTCCTCGAATAAATAATA
TAAGTTTTTGATTATTACCTCCTTCTTTAACTTTACTATTAGTAAGAAGT
ATAGTAGAAAATGGAGCTGGAACTGGTTGAACAGTTTATCCTCCATTATC
AAGTAATATTGCTCATGGAGGAGCATCAGTTGATTTAGCAATTTTCTCTC
TTCATTTATCTGGTATATCCTCAATTTTAGGAGCAGTAAATTTTATTACA
ACTGTAATTAATATACGATCAACAGGAATTACATACGATCGAATACCTTT
ATTTGTTTGATCTGTTGCTATTACAGCTCTTTTACTTCTTTTATCATTAC
CAGTATTAGCCGGAGCTATTACTATACTATTAACAGATCGAAATTTAAAT
ACTTCATTTTTCGATCCAGCTGGAGGAGGAGACCCAATTTTATATCAACA
TTTATTT
>Eristalinus_tabanoides_Benin_422B07
ACTCTATATTTTGTATTTGGAACATGAGCTGGAATAGTAGGTACTTCTTT
AAGAGTACTAATTCGAGCTGAATTAGGTCATCCAGGAGCTTTAATTGGAG
ATGATCAAATTTATAATGTTATTGTTACAGCTCATGCTTTTGTTATAATT
TTCTTTATAGTAATACCTATTATAATTGGTGGATTTGGAAATTGATTAGT
TCCTTTAATATTAGGAGCTCCTGATATAGCATTTCCTCGAATAAATAATA
TAAGTTTTTGATTATTACCTCCTTCTTTAACTTTACTATTAGTAAGAAGT
ATAGTAGAAAATGGAGCTGGAACTGGTTGAACAGTTTATCCTCCATTATC
AAGTAATATTGCTCATGGAGGAGCATCAGTTGATTTAGCAATTTTCTCTC
TTCATTTATCTGGTATATCCTCAATTTTAGGAGCAGTAAATTTTATTACA
ACTGTAATTAATATACGATCAACAGGAATTACATACGATCGAATACCTTT
ATTTGTTTGATCTGTTGCTATTACAGCTCTTTTACTTCTTTTATCATTAC
CAGTATTAGCCGGAGCTATTACTATACTATTAACAGATCGAAATTTAAAT
ACTTCATTTTTCGATCCAGCTGGAGGAGGAGACCCAATTTTATATCAACA
TCTATTT
>Eristalinus_tabanoides_Benin_422C05
ACTCTATATTTTGTATTTGGAACATGAGCCTGAATAGTAGGTACTTCTTT
AAGAGTACTAATTCGAGCTGAATTAGGTCATCCAGGAGCTTTAATTGGAG
ATGATCAAATTTATAATGTTATTGTTACAGCTCATGCTTTTGTTATAATT
TTCTTTATAGTAATACCTATTATAATTGGTGGATTTGGAAATTGATTAGT
TCCTTTAATATTAGGAGCTCCTGATATAGCATTTCCTCGAATAAATAATA
TAAGTTTTTGATTATTACCTCCTTCTTTAACTTTACTATTAGTAAGAAGT
ATAGTAGAAAATGGAGCTGGAACTGGTTGAACAGTTTATCCTCCATTATC
AAGTAATATTGCTCATGGAGGAGCATCAGTTGATTTAGCAATTTTCTCTC
TTCATTTATCTGGTATATCCTCAATTTTAGGAGCAGTAAATTTTATTACA
ACTGTAATTAATATACGATCAACAGGAATTACATACGATCGAATACCTTT
ATTTGTTTGATCTGTTGCTATTACAGCTCTTTTACTTCTTTTATCATTAC
CAGTATTAGCCGGAGCTATTACTATACTATTAACAGATCGAAATTTAAAT
ACTTCATTTTTCGATCCAGCTGGAGGAGGAGACCCAATTTTATATCAACA
TTTATTT
>Eristalinus_tabanoides_Benin_422C07
ACTCTATATTTTGTATTTGGAACATGAGCCGGAATAGTAGGTACTTCTTT
AAGAGTACTAATTCGAGCTGAATTAGGTCATCCAGGAGCTTTAATTGGAG
ATGATCAAATTTATAATGTTATTGTTACAGCTCATGCTTTTGTTATAATT
TTCTTTATAGTAATACCTATTATAATTGGTGGATTTGGAAATTGATTAGT
TCCTTTAATATTAGGAGCTCCTGATATAGCATTTCCTCGAATAAATAATA
TAAGTTTTTGATTATTACCTCCTTCTTTAACTTTACTATTAGTAAGAAGT
ATAGTAGAAAATGGAGCTGGAACTGGTTGAACAGTTTATCCTCCATTATC
AAGTAATATTGCTCATGGAGGAGCATCAGTTGATTTAGCAATTTTCTCTC
TTCATTTATCTGGTATATCCTCAATTTTAGGAGCAGTAAATTTTATTACA
ACTGTAATTAATATACGATCAACAGGAATTACATACGATCGAATACCTTT
ATTTGTTTGATCTGTTGCTATTACAGCTCTTTTACTTCTTTTATCATTAC
CAGTATTAGCCGGAGCTATTACTATACTATTAACAGATCGAAATTTAAAT
ACTTCATTTTTCGATCCAGCTGGAGGAGGAGACCCAATTTTATATCAACA
TTTATTT
>Eristalinus_tabanoides_Benin_422C08
ACTCTATATTTTGTATTTGGAACATGAGCTGGAATAGTAGGTACTTCTTT
AAGAGTACTAATTCGAGCTGAATTAGGTCATCCAGGAGCTTTAATTGGAG
ATGATCAAATTTATAATGTTATTGTTACAGCTCATGCTTTTGTTATAATT
TTCTTTATAGTAATACCTATTATAATTGGTGGATTTGGAAATTGATTAGT
TCCTTTAATATTAGGAGCTCCTGATATAGCATTTCCTCGAATAAATAATA
TAAGTTTTTGATTATTACCTCCTTCTTTAACTTTACTATTAGTAAGAAGT
ATAGTAGAAAATGGAGCTGGAACTGGTTGAACAGTTTATCCTCCATTATC
AAGTAATATTGCTCATGGAGGAGCATCAGTTGATTTAGCAATTTTCTCTC
TTCATTTATCTGGTATATCCTCAATTTTAGGAGCAGTAAATTTTATTACA
ACTGTAATTAATATACGATCAACAGGAATTACATACGATCGAATACCTTT
ATTTGTTTGATCTGTTGCTATTACAGCTCTTTTACTTCTTTTATCATTAC
CAGTATTAGCCGGAGCTATTACTATACTATTAACAGATCGAAATTTAAAT
ACTTCATTTTTCGATCCAGCTGGAGGAGGAGACCCAATTTTATATCAACA
TTTATTT
>Eristalinus_tabanoides_Benin_422D08
ACTCTATATTTTGTATTTGGAACATGAGCTGGAATAGTAGGTACTTCTTT
AAGAGTACTAATTCGAGCTGAATTAGGTCATCCAGGAGCTTTAATTGGAG
ATGATCAAATTTATAATGTTATTGTTACAGCTCATGCTTTTGTTATAATT
TTCTTTATAGTAATACCTATTATAATTGGTGGATTTGGAAATTGATTAGT
TCCTTTAATATTAGGAGCTCCTGATATAGCATTTCCTCGAATAAATAATA
TAAGTTTTTGATTATTACCTCCTTCTTTAACTTTACTATTAGTAAGAAGT
ATAGTAGAAAATGGAGCTGGAACTGGTTGAACAGTTTATCCTCCATTATC
AAGTAATATTGCTCATGGAGGAGCATCAGTTGATTTAGCAATTTTCTCTC
TTCATTTATCTGGTATATCCTCAATTTTAGGAGCAGTAAATTTTATTACA
ACTGTAATTAATATACGATCAACAGGAATTACATACGATCGAATACCTTT
ATTTGTTTGATCTGTTGCTATTACAGCTCTTTTACTTCTTTTATCATTAC
CAGTATTAGCCGGAGCTATTACTATACTATTAACAGATCGAAATTTAAAT
ACTTCATTTTTCGATCCAGCTGGAGGAGGAGACCCAATTTTATATCAACA
TTTATTT
>Eristalinus_tabanoides_Benin_422E04
NNNNNNNNNNNNNNNNNNNNNNNNNNNNNCTGGATAGTAGGTACTTCTTT
AAGAGTACTAATTCGAGCTGAATTAGGTCATCCAGGAGCTTTAATTGGAG
ATGATCAAATTTATAATGTTATTGTTACAGCTCATGCTTTTGTTATAATT
TTCTTTATAGTAATACCTATTATAATTGGTGGATTTGGAAATTGATTAGT
TCCTTTAATATTAGGAGCTCCTGATATAGCATTTCCTCGAATAAATAATA
TAAGTTTTTGATTATTACCTCCTTCTTTAACTTTACTATTAGTAAGAAGT
ATAGTAGAAAATGGAGCTGGAACTGGTTGAACAGTTTATCCTCCATTATC
AAGTAATATTGCTCATGGAGGAGCATCAGTTGATTTAGCAATTTTCTCTC
TTCATTTATCTGGTATATCCTCAATTTTAGGAGCAGTAAATTTTATTACA
ACTGTAATTAATATACGATCAACAGGAATTACATACGATCGAATACCTTT
ATTTGTTTGATCTGTTGCTATAACAGCTCTTTTACTTCTTTTATCATTAC
CAGTATTAGCCGGAGCTATTACTATACTATTAACAGATCGAAATTTAAAT
ACTTCATTTTTCGATCCAGCTGGAGGAGGAGACCCAATTTTATATCAACA
TTTANNN
>Eristalinus_tabanoides_Benin_422E07
ACTCTATATTTTGTATTTGGAACATGAGCCGGAATAGTAGGTACTTCTTT
AAGAGTACTAATTCGAGCTGAATTAGGTCATCCAGGAGCTTTAATTGGAG
ATGATCAAATTTATAATGTTATTGTTACAGCTCATGCTTTTGTTATAATT
TTCTTTATAGTAATACCTATTATAATTGGTGGATTTGGAAATTGATTAGT
TCCTTTAATATTAGGAGCTCCTGATATAGCATTTCCTCGAATAAATAATA
TAAGTTTTTGATTATTACCTCCTTCTTTAACTTTACTATTAGTAAGAAGT
ATAGTAGAAAATGGAGCTGGAACTGGTTGAACAGTTTATCCTCCATTATC
AAGTAATATTGCTCATGGAGGAGCATCAGTTGATTTAGCAATTTTCTCTC
TTCATTTATCTGGTATATCCTCAATTTTAGGAGCAGTAAATTTTATTACA
ACTGTAATTAATATACGATCAACAGGAATTACATACGATCGAATACCTTT
ATTTGTTTGATCTGTTGCTATTACAGCTCTTTTACTTCTTTTATCATTAC
CAGTATTAGCCGGAGCTATTACTATACTATTAACAGATCGAAATTTAAAT
ACTTCATTTTTCGATCCAGCTGGAGGAGGAGACCCAATTTTATATCAACA
TTTATTT
>Eristalinus_tabanoides_Benin_422F04
ACTCTATATTTTGTATTTGGAACATGAGCTGGAATAGTAGGTACTTCTTT
AAGAGTACTAATTCGAGCTGAATTAGGTCATCCAGGAGCTTTAATTGGAG
ATGATCAAATTTATAATGTTATTGTTACAGCTCATGCTTTTGTTATAATT
TTCTTTATAGTAATACCTATTATAATTGGTGGATTTGGAAATTGATTAGT
TCCTTTAATATTAGGAGCTCCTGATATAGCATTTCCTCGAATAAATAATA
TAAGTTTTTGATTATTACCTCCTTCTTTAACTTTACTATTAGTAAGAAGT
ATAGTAGAAAATGGAGCTGGAACTGGTTGAACAGTTTATCCTCCATTATC
AAGTAATATTGCTCATGGAGGAGCATCAGTTGATTTAGCAATTTTCTCTC
TTCATTTATCTGGTATATCCTCAATTTTAGGAGCAGTAAATTTTATTACA
ACTGTAATTAATATACGATCAACAGGAATTACATACGATCGAATACCTTT
ATTTGTTTGATCTGTTGCTATTACAGCTCTTTTACTTCTTTTATCATTAC
CAGTATTAGCCGGAGCTATTACTATACTATTAACAGATCGAAATTTAAAT
ACTTCATTTTTCGATCCAGCTGGAGGAGGAGACCCAATTTTATATCAACA
TTTATTT
>Eristalinus_tabanoides_Benin_422F07
ACTCTATATTTTGTATTTGGAACATGAGCTGGAATAGTAGGTACTTCTTT
AAGAGTACTAATTCGAGCTGAATTAGGTCATCCAGGAGCTTTAATTGGAG
ATGATCAAATTTATAATGTTATTGTTACAGCTCATGCTTTTGTTATAATT
TTCTTTATAGTAATACCTATTATAATTGGTGGATTTGGAAATTGATTAGT
TCCTTTAATATTAGGAGCTCCTGATATAGCATTTCCTCGAATAAATAATA
TAAGTTTTTGATTATTACCTCCTTCTTTAACTTTACTATTAGTAAGAAGT
ATAGTAGAAAATGGAGCTGGAACTGGTTGAACAGTTTATCCTCCATTATC
AAGTAATATTGCTCATGGAGGAGCATCAGTTGATTTAGCAATTTTCTCTC
TTCATTTATCTGGTATATCCTCAATTTTAGGAGCAGTAAATTTTATTACA
ACTGTAATTAATATACGATCAACAGGAATTACATACGATCGAATACCTTT
ATTTGTTTGATCTGTTGCTATTACAGCTCTTTTACTTCTTTTATCATTAC
CAGTATTAGCCGGAGCTATTACTATACTATTAACAGATCGAAATTTAAAT
ACTTCATTTTTCGATCCAGCTGGAGGAGGAGACCCAATTTTATATCAACA
TTTATTT
>Eristalinus_tabanoides_Benin_423A01
ACTCTATATTTTGTATTTGGAACATGAGCTGGAATAGTAGGTACTTCTTT
AAGAGTACTAATTCGAGCTGAATTAGGTCATCCAGGAGCTTTAATTGGAG
ATGATCAAATTTATAATGTTATTGTTACAGCTCATGCTTTTGTTATAATT
TTCTTTATAGTAATACCTATTATAATTGGTGGATTTGGAAATTGATTAGT
TCCTTTAATATTAGGAGCTCCTGATATAGCATTTCCTCGAATAAATAATA
TAAGTTTTTGATTATTACCTCCTTCTTTAACTTTACTATTAGTAAGAAGT
ATAGTAGAAAATGGAGCTGGAACTGGTTGAACAGTTTATCCTCCATTATC
AAGTAATATTGCTCATGGAGGAGCATCAGTTGATTTAGCAATTTTCTCTC
TTCATTTATCTGGTATATCCTCAATTTTAGGAGCAGTAAATTTTATTACA
ACTGTAATTAATATACGATCAACAGGAATTACATACGATCGAATACCTTT
ATTTGTTTGATCTGTTGCTATTACAGCTCTTTTACTTCTTTTATCATTAC
CAGTATTAGCCGGAGCTATTACTATACTATTAACAGATCGAAATTTAAAT
ACTTCATTTTTCGATCCAGCTGGAGGAGGAGACCCAATTTTATATCAACA
TTTATTT
>Eristalinus_tabanoides_Benin_423B01
ACTCTATATTTTGTATTTGGAACATGAGCCGGAATAGTAGGTACTTCTTT
AAGAGTACTAATTCGAGCTGAATTAGGTCATCCAGGAGCTTTAATTGGAG
ATGATCAAATTTATAATGTTATTGTTACAGCTCATGCTTTTGTTATAATT
TTCTTTATAGTAATACCTATTATAATTGGTGGATTTGGAAATTGATTAGT
TCCTTTAATATTAGGAGCTCCTGATATAGCATTTCCTCGAATAAATAATA
TAAGTTTTTGATTATTACCTCCTTCTTTAACTTTACTATTAGTAAGAAGT
ATAGTAGAAAATGGAGCTGGAACTGGTTGAACAGTTTATCCTCCATTATC
AAGTAATATTGCTCATGGAGGAGCATCAGTTGATTTAGCAATTTTCTCTC
TTCATTTATCTGGTATATCCTCAATTTTAGGAGCAGTAAATTTTATTACA
ACTGTAATTAATATACGATCAACAGGAATTACATACGATCGAATACCTTT
ATTTGTTTGATCTGTTGCTATTACAGCTCTTTTACTTCTTTTATCATTAC
CAGTATTAGCCGGAGCTATTACTATACTATTAACAGATCGAAATTTAAAT
ACTTCATTTTTCGATCCAGCTGGAGGAGGAGACCCAATTTTATATCAACA
TTTATTT
>Eristalinus_tabanoides_Benin_423D01
ACTCTATATTTTGTATTTGGAACATGAGCTGGAATAGTAGGTACTTCTTT
AAGAGTACTAATTCGAGCTGAATTAGGTCATCCAGGAGCTTTAATTGGAG
ATGATCAAATTTATAATGTTATTGTTACAGCTCATGCTTTTGTTATAATT
TTCTTTATAGTAATACCTATTATAATTGGTGGATTTGGAAATTGATTAGT
TCCTTTAATATTAGGAGCTCCTGATATAGCATTTCCTCGAATAAATAATA
TAAGTTTTTGATTATTACCTCCTTCTTTAACTTTACTATTAGTAAGAAGT
ATAGTAGAAAATGGAGCTGGAACTGGTTGAACAGTTTATCCTCCATTATC
AAGTAATATTGCTCATGGAGGAGCATCAGTTGATTTAGCAATTTTCTCTC
TTCATTTATCTGGTATATCCTCAATTTTAGGAGCAGTAAATTTTATTACA
ACTGTAATTAATATACGATCAACAGGAATTACATACGATCGAATACCTTT
ATTTGTTTGATCTGTTGCTATTACAGCTCTTTTACTTCTTTTATCATTAC
CAGTATTAGCCGGAGCTATTACTATACTATTAACAGATCGAAATTTAAAT
ACTTCATTTTTCGATCCAGCTGGAGGAGGAGACCCAATTTTATATCAACA
TTTATTT
>Eristalinus_tabanoides_Benin_425A04
ACTCTATATTTTGTATTTGGAACATGAGCTGGAATAGTAGGTACTTCTTT
AAGAGTACTAATTCGAGCTGAATTAGGTCATCCAGGAGCTTTAATTGGAG
ATGATCAAATTTATAATGTTATTGTTACAGCTCATGCTTTTGTTATAATT
TTCTTTATAGTAATACCTATTATAATTGGTGGATTTGGAAATTGATTAGT
TCCTTTAATATTAGGAGCTCCTGATATAGCATTTCCTCGAATAAATAATA
TAAGTTTTTGATTATTACCTCCTTCTTTAACTTTACTATTAGTAAGAAGT
ATAGTAGAAAATGGAGCTGGAACTGGTTGAACAGTTTATCCTCCATTATC
AAGTAATATTGCTCATGGAGGAGCATCAGTTGATTTAGCAATTTTCTCTC
TTCATTTATCTGGTATATCCTCAATTTTAGGAGCAGTAAATTTTATTACA
ACTGTAATTAATATACGATCAACAGGAATTACATACGATCGAATACCTTT
ATTTGTTTGATCTGTTGCTATTACAGCTCTTTTACTTCTTTTATCATTAC
CAGTATTAGCCGGAGCTATTACTATACTATTAACAGATCGAAATTTAAAT
ACTTCATTTTTCGATCCAGCTGGAGGAGGAGACCCAATTTTATATCAACA
TTTATTT
>Eristalinus_tabanoides_Benin_425B04
ACTCTATATTTTGTATTTGGAACATGAGCTGGAATAGTAGGTACTTCTTT
AAGAGTACTAATTCGAGCTGAATTAGGTCATCCAGGAGCTTTAATTGGAG
ATGATCAAATTTATAATGTTATTGTTACAGCTCATGCTTTTGTTATAATT
TTCTTTATAGTAATACCTATTATAATTGGTGGATTTGGAAATTGATTAGT
TCCTTTAATATTAGGAGCTCCTGATATAGCATTTCCTCGAATAAATAATA
TAAGTTTTTGATTATTACCTCCTTCTTTAACTTTACTATTAGTAAGAAGT
ATAGTAGAAAATGGAGCTGGAACTGGTTGAACAGTTTATCCTCCATTATC
AAGTAATATTGCTCATGGAGGAGCATCAGTTGATTTAGCAATTTTCTCTC
TTCATTTATCTGGTATATCCTCAATTTTAGGAGCAGTAAATTTTATTACA
ACTGTAATTAATATACGATCAACAGGAATTACATACGATCGAATACCTTT
ATTTGTTTGATCTGTTGCTATTACAGCTCTTTTACTTCTTTTATCATTAC
CAGTATTAGCCGGAGCTATTACTATACTATTAACAGATCGAAATTTAAAT
ACTTCATTTTTCGATCCAGCTGGAGGAGGAGACCCAATTTTATATCAACA
TTTATTT
>Eristalinus_tabanoides_Benin_427A02
ACTCTATATTTTGTATTTGGAACATGAGCCTGGATAGTAGGTACTTCTTT
AAGAGTACTAATTCGAGCTGAATTAGGTCATCCAGGAGCTTTAATTGGAG
ATGATCAAATTTATAATGTTATTGTTACAGCTCATGCTTTTGTTATAATT
TTCTTTATAGTAATACCTATTATAATTGGTGGATTTGGAAATTGATTAGT
TCCTTTAATATTAGGAGCTCCTGATATAGCATTTCCTCGAATAAATAATA
TAAGTTTTTGATTATTACCTCCTTCTTTAACTTTACTATTAGTAAGAAGT
ATAGTAGAAAATGGAGCTGGAACTGGTTGAACAGTTTATCCTCCATTATC
AAGTAATATTGCTCATGGAGGAGCATCAGTTGATTTAGCAATTTTCTCTC
TTCATTTATCTGGTATATCCTCAATTTTAGGAGCAGTAAATTTTATTACA
ACTGTAATTAATATACGATCAACAGGAATTACATACGATCGAATACCTTT
ATTTGTTTGATCTGTTGCTATTACAGCTCTTTTACTTCTTTTATCATTAC
CAGTATTAGCCGGAGCTATTACTATACTATTAACAGATCGAAATTTAAAT
ACTTCATTTTTCGATCCAGCTGGAGGAGGAGACCCAATTTTATATCAACA
TTTATTT
>Eristalinus_tabanoides_Benin_427F01
NNNNTATATTTTGTATTTGGAACATGAGCTGGAATAGTAGGTACTTCTTT
AAGAGTACTAATTCGAGCTGAATTAGGTCATCCAGGAGCTTTAATTGGAG
ATGATCAAATTTATAATGTTATTGTTACAGCTCATGCTTTTGTTATAATT
TTCTTTATAGTAATACCTATTATAATTGGTGGATTTGGAAATTGATTAGT
TCCTTTAATATTAGGAGCTCCTGATATAGCATTTCCTCGAATAAATAATA
TAAGTTTTTGATTATTACCTCCTTCTTTAACTTTACTATTAGTAAGAAGT
ATAGTAGAAAATGGAGCTGGAACTGGTTGAACAGTTTATCCTCCATTATC
AAGTAATATTGCTCATGGAGGAGCATCAGTTGATTTAGCAATTTTCTCTC
TTCATTTATCTGGTATATCCTCAATTTTAGGAGCAGTAAATTTTATTACA
ACTGTAATTAATATACGATCAACAGGAATTACATACGATCGAATACCTTT
ATTTGTTTGATCTGTTGCTATTACAGCTCTTTTACTTCTTTTATCATTAC
CAGTATTAGCCGGAGCTATTACTATACTATTAACAGATCGAAATTTAAAT
ACTTCATTTTTCGATCCAGCTGGAGGAGGAGACCCAATTTTATATCAACA
TTTATTT
>Eristalinus_vicarians_Benin_106D05
ACATTATATTTTGTATTTGGAACATGAGCAGGAATAGTAGGTACTTCCTT
AAGAGTACTAATTCGAGCTGAATTAGGTCATCCAGGTGCTTTAATTGGTG
ATGATCAAATTTATAATGTTATTGTAACAGCTCATGCATTTGTTATAATT
TTTTTTATAGTAATACCTATTATAATTGGAGGATTTGGAAATTGATTAGT
TCCTTTAATACTAGGAGCTCCTGATATAGCATTTCCTCGAATAAATAATA
TAAGTTTTTGATTATTACCACCTTCTTTAACTTTATTATTAGTAAGAAGT
ATAGTAGAAAATGGAGCAGGAACTGGTTGAACAGTTTATCCTCCCTTATC
AAGTAACATTGCTCATGGAGGAGCTTCAGTTGATTTAGCAATTTTTTCCT
TACATTTATCTGGTATATCTTCAATTTTAGGTGCTGTAAATTTTATTACA
ACTGTAATTAATATACGTTCAACAGGTATTACATATGATCGAATACCTTT
ATTTGTTTGATCTGTTGCTATTACAGCTCTTTTACTTCTTTTATCACTTC
CAGTATTAGCAGGAGCTATTACTATATTATTAACAGATCGAAATTTAAAT
ACTTCATTCTTTGACCCAGCAGGAGGAGGAGATCCTATTTTATATCAACA
TTTATTT
>Eristalinus_vicarians_Benin_106D07
ACATTATATTTTGTATTTGGAACATGAGCAGGAATAGTAGGTACTTCCTT
AAGAGTACTAATTCGAGCTGAATTAGGTCATCCAGGTGCTTTAATTGGTG
ATGATCAAATTTATAATGTTATTGTAACAGCTCATGCATTTGTTATAATT
TTTTTTATAGTAATACCTATTATAATTGGAGGATTTGGAAATTGATTAGT
TCCTTTAATACTAGGAGCTCCTGATATAGCATTTCCTCGAATAAATAATA
TAAGTTTTTGATTATTACCACCTTCTTTAACTTTATTATTAGTAAGAAGT
ATAGTAGAAAATGGAGCAGGAACTGGTTGAACAGTTTATCCTCCCTTATC
AAGTAACATTGCTCATGGAGGAGCTTCAGTTGATTTAGCAATTTTTTCCT
TACATTTATCTGGTATATCTTCAATTTTAGGTGCTGTAAATTTCATTACA
ACTGTAATTAATATACGTTCAACAGGTATTACATATGATCGAATACCTTT
ATTTGTTTGATCTGTTGCTATTACAGCTCTTTTACTTCTTTTATCACTTC
CAGTATTAGCAGGAGCTATTACTATATTATTAACAGATCGAAATTTAAAT
ACTTCATTCTTTGACCCAGCAGGAGGAGGAGATCCTATTTTATATCAACA
TTTATTT
>Eristalinus_vicarians_Benin_106E05
ACATTATATTTTGTATTTGGAACATGAGCAGGAATAGTAGGTACTTCCTT
AAGAGTACTAATTCGAGCTGAATTAGGTCATCCAGGTGCTTTAATTGGTG
ATGACCAAATTTATAATGTTATTGTAACAGCTCATGCATTTGTTATAATT
TTTTTTATAGTAATACCTATTATAATTGGAGGATTTGGAAATTGATTAGT
TCCTTTAATACTAGGAGCTCCTGATATAGCATTTCCTCGAATAAACAATA
TAAGTTTTTGATTATTACCACCTTCTTTAACTTTATTATTAGTAAGAAGT
ATAGTAGAAAATGGGGCAGGAACTGGTTGAACAGTTTATCCTCCCTTATC
AAGTAACATTGCTCATGGAGGAGCTTCAGTTGATTTAGCAATTTTTTCCT
TACATTTATCTGGTATATCTTCAATTTTAGGTGCTGTAAATTTCATTACA
ACTGTAATTAATATACGTTCAACAGGTATTACATATGATCGAATACCTTT
ATTTGTTTGATCTGTTGCTATTACAGCTCTTTTACTTCTTTTATCACTTC
CAGTATTAGCAGGAGCTATTACTATATTATTAACAGATCGAAATTTAAAT
ACTTCATTCTTTGACCCAGCAGGAGGAGGNNNNNNNNNNNNNNNNNNNNN
NNNNNNN
>Eristalinus_vicarians_Benin_106E06
ACATTATATTTTGTATTTGGAACATGAGCAGGAATAGTAGGTACTTCCTT
AAGAGTACTAATTCGAGCTGAATTAGGTCATCCAGGTGCTTTAATTGGTG
ATGATCAAATTTATAATGTTATTGTAACAGCTCATGCATTTGTTATAATT
TTTTTTATAGTAATACCTATTATAATTGGAGGATTTGGAAATTGATTAGT
TCCTTTAATACTAGGAGCTCCTGATATAGCATTTCCTCGAATAAATAATA
TAAGTTTTTGATTATTACCACCTTCTTTAACTTTATTATTAGTAAGAAGT
ATAGTAGAAAATGGAGCAGGAACTGGTTGAACAGTTTATCCTCCCTTATC
AAGTAACATTGCTCATGGAGGAGCTTCAGTTGATTTAGCAATTTTTTCCT
TACATTTATCTGGTATATCTTCAATTTTAGGTGCTGTAAATTTCATTACA
ACTGTAATTAATATACGTTCAACAGGTATTACATATGATCGAATACCTTT
ATTTGTTTGATCTGTTGCTATTACAGCTCTTTTACTTCTTTTATCACTTC
CAGTATTAGCAGGAGCTATTACTATATTATTAACAGATCGAAATTTAAAT
ACTTCATTCTTTGACCCAGCAGGAGGAGGAGATCCTATTTTATATCAACA
TTTATTT
>Eristalinus_vicarians_Benin_106F01
ACATTATATTTTGTATTTGGAACATGAGCAGGAATAGTAGGTACTTCCTT
AAGAGTACTAATTCGAGCTGAATTAGGTCATCCAGGTGCTTTAATTGGTG
ATGATCAAATTTATAATGTTATTGTAACAGCTCATGCATTTGTTATAATT
TTTTTTATAGTAATACCTATTATAATTGGAGGATTTGGAAATTGATTAGT
TCCTTTAATACTAGGAGCTCCTGATATAGCATTTCCTCGAATAAATAATA
TAAGTTTTTGATTATTACCACCTTCTTTAACTTTATTATTAGTAAGAAGT
ATAGTAGAAAATGGAGCAGGAACTGGTTGAACAGTTTATCCTCCCTTATC
AAGTAACATTGCTCATGGAGGAGCTTCAGTTGATTTAGCAATTTTTTCCT
TACATTTATCTGGTATATCTTCAATTTTAGGTGCTGTAAATTTCATTACA
ACTGTAATTAATATACGTTCAACAGGTATTACATATGATCGAATACCTTT
ATTTGTTTGATCTGTTGCTATTACAGCTCTTTTACTTCTTTTATCACTTC
CAGTATTAGCAGGAGCTATTACTATATTATTAACAGATCGAAATTTAAAT
ACTTCATTCTTTGACCCAGCAGGATGANNNNNNNNNNNNNNNNNNNNNNN
NNNNNNN
>Eristalinus_vicarians_Benin_106F06
ACATTATATTTTGTATTTGGAACATGAGCAGGAATAGTAGGTACTTCCTT
AAGAGTACTAATTCGAGCTGAATTAGGTCATCCAGGTGCTTTAATTGGTG
ATGATCAAATTTATAATGTTATTGTAACAGCTCATGCATTTGTTATAATT
TTTTTTATAGTAATACCTATTATAATTGGAGGATTTGGAAATTGATTAGT
TCCTTTAATACTAGGAGCTCCTGATATAGCATTTCCTCGAATAAATAATA
TAAGTTTTTGATTATTACCACCTTCTTTAACTTTACTATTAGTAAGAAGT
ATAGTAGAAAATGGAGCAGGAACTGGTTGAACAGTTTATCCTCCCTTATC
AAGTAACATTGCTCATGGAGGAGCTTCAGTTGATTTAGCAATTTTTTCCT
TACATTTATCTGGTATATCTTCAATTTTAGGTGCTGTAAATTTCATTACA
ACTGTAATTAATATGCGTTCAACAGGCATTACATATGATCGAATACCTTT
ATTTGTTTGATCTGTTGCTATTACAGCTCTTTTACTTCTTTTATCACTTC
CAGTATTAGCAGGAGCTATTACTATATTATTAACAGATCGAAATTTAAAT
ACTTCATTCTTTGACCCAGCAGGAGGAGGGGATCCTATTTTATATCAACA
TTTATTT
>Eristalinus_vicarians_Benin_106F08
ACATTATATTTTGTATTTGGAACATGAGCAGGAATAGTAGGTACTTCCTT
AAGAGTACTAATTCGAGCTGAATTAGGTCATCCAGGTGCTTTAATTGGTG
ATGATCAAATTTATAATGTTATTGTAACAGCTCATGCATTTGTTATAATT
TTTTTTATAGTAATACCTATTATAATTGGAGGATTTGGAAATTGATTAGT
TCCTTTAATACTAGGAGCTCCTGATATAGCATTTCCTCGAATAAATAATA
TAAGTTTTTGATTATTACCACCTTCTTTAACTTTATTATTAGTAAGAAGT
ATAGTAGAAAATGGAGCAGGAACTGGTTGAACAGTTTATCCTCCCTTATC
AAGTAACATTGCTCATGGAGGAGCTTCAGTTGATTTAGCAATTTTTTCCT
TACATTTATCTGGTATATCTTCAATTTTAGGTGCTGTAAATTTCATTACA
ACTGTAATTAATATACGTTCAACAGGTATTACATATGATCGAATACCTTT
ATTTGTTTGATCTGTTGCTATTACAGCTCTTTTACTTCTTTTATCACTTC
CAGTATTAGCAGGAGCTATTACTATATTATTAACAGATCGAAATTTAAAT
ACTTCATTCTTTGACCCAGCAGGAGGAGGAGATCCTATTTTATATCAACA
TTTATTT
>Eristalinus_vicarians_Benin_107A02
ACATTATATTTTGTATTTGGAACATGAGCAGGAATAGTAGGTACTTCCTT
AAGAGTACTAATTCGAGCTGAATTAGGTCATCCAGGTGCTTTAATTGGTG
ATGATCAAATTTATAATGTTATTGTAACAGCTCATGCATTTGTTATAATT
TTTTTTATAGTAATACCTATTATAATTGGAGGATTTGGAAATTGATTAGT
TCCTTTAATACTAGGAGCTCCTGATATAGCATTTCCTCGAATAAATAATA
TAAGTTTTTGATTATTACCACCTTCTTTAACTTTATTATTAGTAAGAAGT
ATAGTAGAAAATGGAGCAGGAACTGGTTGAACAGTTTATCCTCCCTTATC
AAGTAACATTGCTCATGGAGGAGCTTCAGTTGATTTAGCAATTTTTTCCT
TACATTTATCTGGTATATCTTCAATTTTAGGTGCTGTAAATTTTATTACA
ACTGTAATTAATATACGTTCAACAGGTATTACATATGATCGAATACCTTT
ATTTGTTTGATCTGTTGCTATTACAGCTCTTTTACTTCTTTTATCACTTC
CAGTATTAGCAGGAGCTATTACTATATTATTAACAGATCGAAATTTAAAT
ACTTCATTCTTTGACCCAGCAGGAGGAGGAGATCCTATTTTATACCAACA
TTTATTT
>Eristalinus_vicarians_Benin_107B07
ACATTATATTTTGTATTTGGAACATGAGCAGGAATAGTAGGTACTTCCTT
AAGAGTACTAATTCGAGCTGAATTAGGTCATCCAGGTGCTTTAATTGGTG
ATGATCAAATTTATAATGTTATTGTAACAGCTCATGCATTTGTTATAATT
TTTTTTATAGTAATACCTATTATAATTGGAGGATTTGGAAATTGATTAGT
TCCTTTAATACTAGGAGCTCCTGATATAGCATTTCCTCGAATAAATAATA
TAAGTTTTTGATTATTACCACCTTCTTTAACTTTATTATTAGTAAGAAGT
ATAGTAGAAAATGGAGCAGGAACTGGTTGAACAGTTTATCCTCCCTTATC
AAGTAACATTGCTCATGGAGGAGCTTCAGTTGATTTAGCAATTTTTTCCT
TACATTTATCTGGTATATCTTCAATTTTAGGTGCTGTAAATTTCATTACA
ACTGTAATTAATATACGTTCAACAGGTATTACATATGATCGAATACCTTT
ATTTGTTTGATCTGTTGCTATTACAGCTCTTTTACTTCTTTTATCACTTC
CAGTATTAGCAGGAGCTATTACTATATTATTAACAGATCGAAATTTAAAT
ACTTCATTCTTTGACCCAGCAGGAGGAGGAGATCCTATTTTATATCAACA
TTTATTT
>Eristalinus_vicarians_Benin_107C04
ACATTATATTTTGTATTTGGAACATGAGCAGGAATAGTAGGTACTTCCTT
AAGAGTACTAATTCGAGCTGAATTAGGTCATCCAGGTGCTTTAATTGGTG
ATGATCAAATTTATAATGTTATTGTAACAGCTCATGCATTTGTTATAATT
TTTTTTATAGTAATACCTATTATAATTGGAGGATTTGGAAATTGATTAGT
TCCTTTAATACTAGGAGCTCCTGATATAGCATTTCCTCGAATAAATAATA
TAAGTTTTTGATTATTACCACCTTCTTTAACTTTATTATTAGTAAGAAGT
ATAGTAGAAAATGGAGCAGGAACTGGTTGAACAGTTTATCCTCCCTTATC
AAGTAACATTGCTCATGGAGGAGCTTCAGTTGATTTAGCAATTTTTTCCT
TACATTTATCTGGTATATCTTCAATTTTAGGTGCTGTAAATTTTATTACA
ACTGTAATTAATATACGTTCAACAGGTATTACATATGATCGAATACCTTT
ATTTGTTTGATCTGTTGCTATTACAGCTCTTTTACTTCTTTTATCACTTC
CAGTATTAGCAGGAGCTATTACTATATTATTAACAGATCGAAATTTAAAT
ACTTCATTCTTTGACCCAGCAGGAGGAGGAGATCCTATTTTATATCAACA
TTTATTT
>Eristalinus_vicarians_Benin_418A08
ACATTATATTTTGTATTTGGAACATGAGCAGGAATAGTAGGTACTTCCTT
AAGAGTACTAATTCGAGCTGAATTAGGTCATCCAGGTGCTTTAATTGGTG
ATGATCAAATTTATAATGTTATTGTAACAGCTCATGCATTTGTTATAATT
TTTTTTATAGTAATACCTATTATAATTGGAGGATTTGGAAATTGATTAGT
TCCTTTAATACTAGGAGCTCCTGATATAGCATTTCCTCGAATAAATAATA
TAAGTTTTTGATTATTACCACCTTCTTTAACTTTATTATTAGTAAGAAGT
ATAGTAGAAAATGGAGCAGGAACTGGTTGAACAGTTTATCCTCCCTTATC
AAGTAACATTGCTCATGGAGGAGCTTCAGTTGATTTAGCAATTTTTTCCT
TACATTTATCTGGTATATCTTCAATTTTAGGTGCTGTAAATTTTATTACA
ACTGTAATTAATATACGTTCAACAGGTATTACATATGATCGAATACCTTT
ATTTGTTTGATCTGTTGCTATTACAGCTCTTTTACTTCTTTTATCACTTC
CAGTATTAGCAGGAGCTATTACTATATTATTAACAGATCGAAATTTAAAT
ACTTCATTCTTTGACCCAGCAGGAGGAGGAGATCCTATTTTATATCAACA
TTTATTT
>Eristalinus_vicarians_Benin_419D05
ACATTATATTTTGTATTTGGTACATGAGCAGGAATAGTAGGTACTTCACT
AAGAGTACTAATTCGAGCTGAATTAGGTCATCCAGGTGCTTTAATTGGCG
ATGATCAAATTTATAATGTTATTGTAACAGCTCATGCATTTGTTATAATT
TTTTTTATAGTAATACCTATTATAATTGGAGGATTTGGAAATTGATTAGT
TCCCTTAATATTAGGAGCTCCTGATATAGCATTTCCTCGAATAAATAATA
TAAGTTTTTGATTATTACCACCTTCTTTAACTTTATTATTAGTAAGAAGT
ATAGTAGAAAACGGAGCAGGAACTGGTTGAACAGTTTATCCTCCTCTATC
AAGTAATATTGCTCATGGAGGAGCTTCAGTTGATTTAGCAATTTTTTCTT
TACATCTATCTGGTATATCTTCAATTTTAGGTGCAGTAAATTTTATTACA
ACTGTAATTAATATACGTTCAACAGGTATTACATATGATCGAATACCTTT
ATTTGTTTGATCTGTTGCTATTACAGCTCTTTTACTTCTTTTATCACTTC
CAGTATTAGCAGGAGCTATTACTATATTATTAACAGATCGAAATTTAAAT
ACTTCATTCTTTGACCCAGCAGGAGGGGGAGATCCAATTCTATACCAACA
CCTATTC
>Eristalinus_vicarians_Benin_419E05
ACATTATATTTTGTATTTGGTACATGAGCAGGAATAGTAGGTACTTCACT
AAGAGTACTAATTCGAGCTGAATTAGGTCATCCAGGTGCTTTAATTGGCG
ATGATCAAATTTATAATGTTATTGTAACAGCTCATGCATTTGTTATAATT
TTTTTTATAGTAATACCTATTATAATTGGAGGATTTGGAAATTGATTAGT
TCCCTTAATATTAGGAGCTCCTGATATAGCATTTCCTCGAATAAATAATA
TAAGTTTTTGATTATTACCACCTTCTTTAACTTTATTATTAGTAAGAAGT
ATAGTAGAAAACGGAGCAGGAACTGGTTGAACAGTTTATCCTCCTCTATC
AAGTAATATTGCTCATGAAGGAGCTTCAGTTGATTTAGCAATTTTTTCTT
TACATCTATCTGGTATATCTTCAATTTTAGGTGCAGTAAATTTTATTACA
ACTGTAATTAATATACGTTCAACAGGTATTACATATGATCGAATACCTTT
ATTTGTTTGATCTGTTGCTATTACAGCTCTTTTACTTCTTTTATCACTTC
CAGTATTAGCAGGAGCTATTACTATATTATTAACAGATCGAAATTTAAAT
ACTTCATTCTTTGACCCAGCAGGAGGGGGAGATCCAATTCTATACCAACA
CCTATTC
>Eristalinus_vicarians_Benin_424A02
ACATTATATTTTGTATTTGGAACATGAGCAGGAATAGTAGGTACTTCCTT
AAGAGTACTAATTCGAGCCGAATTAGGTCATCCAGGTGCTTTAATTGGTG
ATGATCAAATTTATAATGTTATTGTAACAGCTCATGCATTTGTTATAATT
TTTTTTATAGTAATACCTATTATAATTGGAGGATTTGGAAATTGATTAGT
TCCTTTAATACTAGGAGCTCCTGATATAGCATTTCCTCGAATAAATAATA
TAAGTTTTTGATTATTACCACCTTCTTTAACTTTATTATTAGTAAGAAGT
ATAGTAGAAAATGGAGCAGGAACTGGTTGAACAGTTTATCCTCCCTTATC
AAGTAACATTGCTCATGGAGGAGCTTCAGTTGATTTAGCAATTTTTTCCT
TACATTTATCTGGTATATCTTCAATTTTAGGTGCTGTAAATTTCATTACA
ACTGTAATTAATATACGTTCAACAGGTATTACATATGATCGAATACCTTT
ATTTGTTTGATCTGTTGCTATTACAGCTCTTTTACTTCTTTTATCACTTC
CAGTATTAGCAGGAGCTATTACTATATTATTAACAGATCGAAATTTAAAT
ACTTCATTCTTTGACCCAGCAGGAGGAGGAGATCCTATTTTATATCAACA
TTTATTT
>Eristalinus_vicarians_Benin_424A04
ACATTATATTTTGTATTTGGAACATGAGCAGGAATAGTAGGTACTTCCTT
AAGAGTACTAATTCGAGCTGAATTAGGTCACCCAGGCGCTTTAATTGGTG
ATGATCAAATTTATAATGTTATTGTAACAGCTCATGCATTTGTCATAATT
TTTTTTATAGTAATACCTATTATAATTGGAGGATTTGGAAATTGATTAGT
TCCTTTAATATTAGGAGCTCCTGATATAGCATTTCCTCGAATAAATAATA
TAAGTTTTTGATTATTACCACCTTCCTTAACTTTATTATTAGTAAGAAGT
ATAGTAGAAAATGGGGCAGGAACTGGTTGAACAGTTTACCCTCCCTTATC
AAGCAATATTGCTCATGGCGGGGCTTCAGTTGATTTAGCAATTTTTTCCT
TACATTTATCTGGTATATCTTCAATTTTAGGTGCTGTAAATTTCATTACA
ACTGTAATTAATATACGTTCAACAGGTATTACATATGATCGAATACCTTT
ATTTGTTTGATCTGTTGCTATTACAGCTCTTTTACTTCTTTTATCACTTC
CAGTATTAGCAGGAGCTATTACTATATTATTAACAGATCGAAATTTAAAT
ACTTCATTCTTTGACCCAGCAGGAGGAGGAGATCCTATTTTATATCAACA
TTTATTT
>Eristalinus_vicarians_Benin_424B01
ACATTATATTTTGTATTTGGAACATGAGCAGGAATAGTAGGTACTTCCTT
AAGAGTACTAATTCGAGCTGAATTAGGTCATCCAGGTGCTTTAATTGGTG
ATGATCAAATTTATAATGTTATTGTAACAGCTCATGCATTTGTTATAATT
TTTTTTATAGTAATACCTATTATAATTGGAGGATTTGGAAATTGATTAGT
TCCTTTAATACTAGGAGCTCCTGATATAGCATTTCCTCGAATAAATAATA
TAAGTTTTTGATTATTACCACCTTCTTTAACTTTATTATTAGTAAGAAGT
ATAGTAGAAAATGGAGCAGGAACTGGTTGAACAGTTTATCCTCCCTTATC
AAGTAACATTGCTCATGGAGGAGCTTCAGTTGATTTAGCAATTTTTTCCT
TACATTTATCTGGTATATCTTCAATTTTAGGTGCTGTAAATTTCATTACA
ACTGTAATTAATATACGTTCAACAGGTATTACATATGATCGAATACCTTT
ATTTGTTTGATCTGTTGCTATTACAGCTCTTTTACTTCTTTTATCACTTC
CAGTATTAGCAGGAGCTATTACTATATTATTAACAGATCGAAATTTAAAT
ACTTCATTCTTTGACCCAGCAGGAGGAGGAGATCCTATTTTATATCAACA
TTTATTT
>Eristalinus_vicarians_Benin_424B02
ACATTATATTTTGTATTTGGAACATGAGCAGGAATAGTAGGTACTTCCTT
AAGAGTACTGATTCGAGCTGAATTAGGTCATCCAGGTGCTTTAATTGGTG
ATGATCAAATTTATAATGTTATTGTAACAGCTCATGCATTTGTTATAATT
TTTTTTATAGTAATACCTATTATAATTGGAGGATTTGGAAATTGATTAGT
TCCTTTAATACTAGGAGCTCCTGATATAGCATTTCCTCGAATAAATAATA
TAAGTTTTTGATTATTACCACCTTCTTTAACTTTATTATTAGTAAGAAGT
ATAGTAGAAAATGGAGCAGGAACTGGTTGAACAGTTTATCCTCCCTTATC
AAGTAATATTGCTCATGGAGGAGCTTCAGTTGATTTAGCAATTTTTTCCT
TACATTTATCTGGTATATCTTCAATTTTAGGTGCTGTAAATTTCATTACA
ACTGTAATTAATATACGTTCAACAGGTATTACATATGATCGAATACCTTT
ATTTGTTTGATCTGTTGCTATTACAGCTCTTTTACTTCTTTTATCACTTC
CAGTATTAGCAGGAGCTATTACTATATTATTAACAGATCGAAATTTAAAT
ACTTCATTCTTTGACCCAGCAGGAGGAGGGGATCCTATTTTATATCAACA
TTTATTT
>Eristalinus_vicarians_Benin_424C01
ACATTATATTTTGTATTTGGAACATGAGCAGGAATAGTAGGTACTTCCTT
AAGAGTACTAATTCGAGCTGAATTAGGTCATCCAGGTGCTTTAATTGGTG
ATGATCAAATTTATAATGTTATTGTAACAGCTCATGCATTTGTTATAATT
TTTTTTATAGTAATACCTATTATAATTGGAGGATTTGGAAATTGATTAGT
TCCTTTAATACTAGGAGCTCCTGATATAGCATTTCCTCGAATAAATAATA
TAAGTTTTTGATTATTACCACCTTCTTTAACTTTATTATTAGTAAGAAGT
ATAGTAGAAAATGGAGCAGGAACTGGTTGAACAGTTTATCCTCCCTTATC
AAGTAACATTGCTCATGGAGGAGCTTCAGTTGATTTAGCAATTTTTTCCT
TACATTTATCTGGTATATCTTCAATTTTAGGTGCTGTAAATTTCATTACA
ACTGTAATTAATATACGTTCAACAGGTATTACATATGATCGAATACCTTT
ATTTGTTTGATCTGTTGCTATTACAGCTCTTTTACTTCTTTTATCACTTC
CAGTATTAGCAGGAGCTATTACTATATTATTAACAGATCGAAATTTAAAT
ACTTCATTCTTTGACCCAGCAGGAGGAGGAGATCCTATTTTATATCAACA
TTTATTT
>Eristalinus_vicarians_Benin_424C02
ACATTATATTTTGTATTTGGAACATGAGCAGGAATAGTAGGTACTTCCTT
AAGAGTACTAATTCGAGCTGAATTAGGTCATCCAGGTGCTTTAATTGGTG
ATGATCAAATTTATAATGTTATTGTAACAGCTCATGCATTTGTTATAATT
TTTTTTATAGTAATACCTATTATAATTGGAGGATTTGGAAATTGATTAGT
TCCTTTAATACTAGGAGCTCCTGATATAGCATTTCCTCGAATAAATAATA
TAAGTTTTTGATTATTACCACCTTCTTTAACTTTATTATTAGTAAGAAGT
ATAGTAGAAAATGGAGCAGGAACTGGTTGAACAGTTTATCCTCCCTTATC
AAGTAACATTGCTCATGGAGGAGCTTCAGTTGATTTAGCAATTTTTTCCT
TACATTTATCTGGTATATCTTCAATTTTAGGTGCTGTAAATTTCATTACA
ACTGTAATTAATATACGTTCAACAGGTATTACATATGATCGAATACCTTT
ATTTGTTTGATCTGTTGCTATTACAGCTCTTTTACTTCTTTTATCACTTC
CAGTATTAGCAGGAGCTATTACTATATTATTAACAGATCGAAATTTAAAT
ACTTCATTCTTTGACCCAGCAGGAGGAGGAGATCCTATTTTATATCAACA
TTTATTT
>Eristalinus_vicarians_Benin_424C03
ACATTATATTTTGTATTTGGAACATGAGCAGGAATAGTAGGTACTTCCTT
AAGAGTACTAATTCGAGCTGAATTAGGTCATCCAGGTGCTTTAATTGGTG
ATGATCAAATTTATAATGTTATTGTAACAGCTCATGCATTTGTTATAATT
TTTTTTATAGTAATACCTATTATAATTGGAGGATTTGGAAATTGATTAGT
TCCTTTAATACTAGGAGCTCCTGATATAGCATTTCCTCGAATAAATAATA
TAAGTTTTTGATTATTACCACCTTCTTTAACTTTATTATTAGTAAGAAGT
ATAGTAGAAAATGGAGCAGGAACTGGTTGAACAGTTTATCCTCCCTTATC
AAGTAATATTGCTCATGGAGGAGCTTCAGTTGATTTAGCAATTTTTTCCT
TACATTTATCTGGTATATCTTCAATTTTAGGTGCTGTAAATTTCATTACA
ACTGTAATTAATATACGTTCAACAGGTATTACATATGATCGAATACCTTT
ATTTGTTTGATCTGTTGCTATTACAGCTCTTTTACTTCTTTTATCACTTC
CAGTATTAGCAGGAGCTATTACTATATTATTAACAGATCGAAATTTAAAT
ACTTCATTCTTTGACCCAGCAGGAGGAGGAGATCCTATTTTATATCAACA
TTTATTT
>Eristalinus_vicarians_Benin_424C06
ACATTATATTTTGTATTTGGAACATGAGCAGGAATAGTAGGTACTTCCTT
AAGAGTACTAATTCGAGCTGAATTAGGTCATCCAGGTGCTTTAATTGGTG
ATGATCAAATTTATAATGTTATTGTAACAGCTCATGCATTTGTTATAATT
TTTTTTATAGTAATACCTATTATAATTGGAGGATTTGGAAATTGATTAGT
TCCTTTAATACTAGGAGCTCCTGATATAGCATTTCCTCGAATAAATAATA
TAAGTTTTTGATTATTACCACCTTCTTTAACTTTATTATTAGTAAGAAGT
ATAGTAGAAAATGGAGCAGGAACTGGTTGAACAGTTTATCCTCCCTTATC
AAGTAACATTGCTCATGGAGGAGCTTCAGTTGATTTAGCAATTTTTTCCT
TACATTTATCTGGTATATCTTCAATTTTAGGTGCTGTAAATTTCATTACA
ACTGTAATTAATATACGTTCAACAGGTATTACATATGATCGAATACCTTT
ATTTGTTTGATCTGTTGCTATTACAGCTCTTTTACTTCTTTTATCACTTC
CAGTATTAGCAGGAGCTATTACTATATTATTAACAGATCGAAATTTAAAT
ACTTCATTCTTTGACCCAGCAGGAGGAGGAGATCCTATTTTATATCAACA
TTTATTT
>Eristalinus_vicarians_Benin_424D01
ACATTATATTTTGTATTTGGAACATGAGCAGGAATAGTAGGTACTTCCTT
AAGAGTACTAATTCGAGCTGAATTAGGTCATCCAGGTGCTTTAATTGGTG
ATGATCAAATTTATAATGTTATTGTAACAGCTCATGCATTTGTTATAATT
TTTTTTATAGTAATACCTATTATAATTGGAGGATTTGGAAATTGATTAGT
TCCTTTAATACTAGGAGCTCCTGATATAGCATTTCCTCGAATAAATAATA
TAAGTTTTTGATTATTACCACCTTCTTTAACTTTATTATTAGTAAGAAGT
ATAGTAGAAAATGGAGCAGGAACTGGTTGAACAGTTTATCCTCCCTTATC
AAGTAACATTGCTCATGGAGGAGCTTCAGTTGATTTAGCAATTTTTTCCT
TACATTTATCTGGTATATCTTCAATTTTAGGTGCTGTAAATTTCATTACA
ACTGTAATTAATATACGTTCAACAGGTATTACATATGATCGAATACCTTT
ATTTGTTTGATCTGTTGCTATTACAGCTCTTTTACTTCTTTTATCACTTC
CGGTATTAGCAGGAGCTATTACTATATTATTAACAGATCGAAATTTAAAT
ACTTCATTCTTTGACCCAGCAGGAGGAGGAGATCCTATTTTATATCAACA
TTTATTT
>Eristalinus_vicarians_Benin_424D03
ACATTATATTTTGTATTTGGAACATGAGCCGGGATAGTAGGTACTTCCTT
AAGAGTACTAATTCGAGCTGAATTAGGTCATCCAGGTGCTTTAATTGGTG
ATGATCAAATTTATAATGTTATTGTAACAGCTCATGCATTTGTTATAATT
TTTTTTATAGTAATACCTATTATAATTGGAGGATTTGGAAATTGATTAGT
TCCTTTAATACTAGGAGCTCCTGATATAGCATTTCCCCGAATAAATAATA
TAAGTTTTTGATTATTACCACCTTCTTTAACTTTATTATTAGTAAGAAGT
ATAGTAGAAAATGGAGCAGGAACTGGTTGAACAGTTTATCCTCCCTTATC
AAGTAATATTGCTCATGGAGGAGCTTCAGTTGATTTAGCAATTTTTTCCT
TACATTTATCTGGTATATCTTCAATTTTAGGTGCTGTAAATTTCATTACA
ACTGTAATTAATATACGTTCAACAGGTATTACATATGATCGAATACCTTT
ATTTGTTTGATCTGTTGCTATTACAGCTCTTTTACTTCTTTTATCACTTC
CAGTATTAGCAGGAGCTATTACTATATTATTAACAGATCGAAATTTAAAT
ACTTCATTCTTTGACCCAGCAGGAGGAGGAGATCCTATTTTATATCAACA
TTTATTT
>Eristalinus_vicarians_Benin_424D07
ACATTATATTTTGTATTTGGAACATGAGCCGGGATAGTAGGTACTTCCTT
AAGAGTACTAATTCGAGCTGAATTAGGTCATCCAGGTGCTTTAATTGGTG
ATGATCAAATTTATAATGTTATTGTAACAGCTCATGCATTTGTTATAATT
TTTTTTATAGTAATACCTATTATAATTGGAGGATTTGGAAATTGATTAGT
TCCTTTAATACTAGGAGCTCCTGATATAGCATTTCCTCGAATAAATAATA
TAAGTTTTTGATTATTACCACCTTCTTTAACTTTATTATTAGTAAGAAGT
ATAGTAGAAAATGGAGCAGGAACTGGTTGAACAGTTTATCCTCCCTTATC
AAGTAACATTGCTCATGGAGGAGCTTCAGTTGATTTAGCAATTTTTTCCT
TACATTTATCTGGTATATCTTCAATTTTAGGTGCTGTAAATTTCATTACA
ACTGTAATTAATATACGTTCAACAGGTATTACATATGATCGAATACCTTT
ATTTGTTTGATCTGTTGCTATTACAGCTCTTTTACTTCTTTTATCACTTC
CAGTATTAGCAGGAGCTATTACTATATTATTAACAGATCGAAATTTAAAT
ACTTCATTCTTTGACCCAGCAGGAGGGGGGGATCCTATTTTATATCAACA
TTTATTT
>Eristalinus_vicarians_Benin_424E01
ACATTATATTTTGTATTTGGAACATGAGCAGGAATAGTAGGTACTTCCTT
AAGAGTACTAATTCGAGCTGAATTAGGTCATCCAGGTGCTTTAATTGGTG
ATGATCAAATTTATAATGTTATTGTAACAGCTCATGCATTTGTTATAATT
TTTTTTATAGTAATACCTATTATAATTGGAGGATTTGGAAATTGATTAGT
TCCTTTAATACTAGGAGCTCCTGATATAGCATTTCCTCGAATAAATAATA
TAAGTTTTTGATTATTACCACCTTCTTTAACTTTATTATTAGTAAGAAGT
ATAGTAGAAAATGGAGCAGGAACTGGTTGAACAGTTTATCCTCCCTTATC
AAGTAACATTGCTCATGGAGGAGCTTCAGTTGATTTAGCAATTTTTTCCT
TACATTTATCTGGTATATCTTCAATTTTAGGTGCTGTAAATTTCATTACA
ACTGTAATTAATATACGTTCAACAGGTATTACATATGATCGAATACCTTT
ATTTGTTTGATCTGTTGCTATTACAGCTCTTTTACTTCTTTTATCACTTC
CAGTATTAGCAGGAGCTATTACTATATTATTAACAGATCGAAATTTAAAT
ACTTCATTCTTTGACCCAGCAGGAGGAGGAGATCCTATTTTATATCAACA
TTTATTT
>Eristalinus_vicarians_Benin_424E02
ACATTATATTTTGTATTTGGAACATGAGCAGGAATAGTAGGTACTTCCTT
AAGAGTACTAATTCGAGCTGAATTAGGTCATCCAGGTGCTTTAATTGGTG
ATGATCAAATTTATAATGTTATTGTAACAGCTCATGCATTTGTTATAATT
TTTTTTATAGTAATACCTATTATAATTGGAGGATTTGGAAATTGATTAGT
TCCTTTAATACTAGGAGCTCCTGATATAGCATTTCCTCGAATAAATAATA
TAAGTTTTTGATTATTACCACCTTCTTTAACTTTATTATTAGTAAGAAGT
ATAGTAGAAAATGGAGCAGGAACTGGTTGAACAGTTTATCCTCCCTTATC
AAGTAACATTGCTCATGGAGGAGCTTCAGTTGATTTAGCAATTTTTTCCT
TACATTTATCTGGTATATCTTCAATTTTAGGTGCTGTAAATTTCATTACA
ACTGTAATTAATATACGTTCAACAGGTATTACATATGATCGAATACCTTT
ATTTGTTTGATCTGTTGCTATTACAGCTCTTTTACTTCTTTTATCACTTC
CAGTATTAGCAGGAGCTATTACTATATTATTAACAGATCGAAATTTAAAT
ACTTCATTCTTTGACCCAGCAGGAGGAGGAGATCCTATTTTATATCAACA
TTTATTT
>Eristalinus_vicarians_Benin_424F01
ACATTATATTTTGTATTTGGAACATGAGCAGGAATAGTAGGTACTTCCTT
AAGAGTACTAATTCGAGCTGAATTAGGTCATCCAGGTGCTTTAATTGGTG
ATGATCAAATTTATAATGTTATTGTAACAGCTCATGCATTTGTTATAATT
TTTTTTATAGTAATACCTATTATAATTGGAGGATTTGGAAATTGATTAGT
TCCTTTAATACTAGGAGCTCCTGATATAGCATTTCCTCGAATAAATAATA
TAAGTTTTTGATTATTACCACCTTCTTTAACTTTATTATTAGTAAGAAGT
ATAGTAGAAAATGGAGCAGGAACTGGTTGAACAGTTTATCCTCCCTTATC
AAGTAACATTGCTCATGGAGGAGCTTCAGTTGATTTAGCAATTTTTTCCT
TACATTTATCTGGTATATCTTCAATTTTAGGTGCTGTAAATTTCATTACA
ACTGTAATTAATATACGTTCAACAGGTATTACATATGATCGAATACCTTT
ATTTGTTTGATCTGTTGCTATTACAGCTCTTTTACTTCTTTTATCACTTC
CAGTATTAGCAGGAGCTATTACTATATTATTAACAGATCGAAATTTAAAT
ACTTCATTCTTTGACCCAGCAGGAGGAGGAGATCCTATTTTATATCAACA
TTTATTT
>Eristalinus_vicarians_Nigeria_248B02
ACATTATATTTTGTATTTGGAACATGAGCAGGAATAGTAGGTACTTCCTT
AAGAGTACTAATTCGAGCTGAATTAGGTCATCCAGGTGCTTTAATTGGTG
ATGATCAAATTTATAATGTTATTGTAACAGCTCATGCATTTGTTATAATT
TTTTTTATAGTAATACCTATTATAATTGGAGGATTTGGAAATTGATTAGT
TCCTTTAATACTAGGAGCTCCTGATATAGCATTTCCTCGAATAAATAATA
TAAGTTTTTGATTATTACCACCTTCTTTAACTTTATTATTAGTAAGAAGT
ATAGTAGAAAATGGAGCAGGAACTGGTTGAACAGTTTATCCTCCCTTGTC
AAGTAACATTGCTCATGGAGGAGCTTCAGTTGATTTAGCAATTTTTTCAT
TACATTTATCTGGTATATCTTCAATTTTAGGTGCTGTAAATTTTATTACA
ACTGTAATTAATATACGTTCAACAGGTATTACATATGATCGAATACCTTT
ATTTGTTTGATCTGTTGCTATTACAGCTCTTTTACTTCTTTTATCACTTC
CAGTATTAGCAGGAGCTATTACTATATTATTAACAGATCGAAATTTAAAT
ACTTCATTCTTTGACCCAGCAGGAGGAGGAGATCCTATTTTATATCAACA
TTTATTN
>Eristalinus_vicarians_Nigeria_418C08
ACATTATATTTTGTATTTGGAACATGAGCAGGAATAGTAGGTACTTCCTT
AAGAGTACTAATTCGAGCTGAATTAGGTCATCCAGGTGCTTTAATTGGTG
ATGATCAAATTTATAATGTTATTGTAACAGCTCATGCATTTGTTATAATT
TTTTTTATAGTAATACCTATTATAATTGGAGGATTTGGAAATTGATTAGT
TCCTTTAATACTAGGAGCTCCTGATATAGCATTTCCTCGAATAAATAATA
TAAGTTTTTGATTATTACCACCTTCTTTAACTTTATTATTAGTAAGAAGT
ATAGTAGAAAATGGAGCAGGAACTGGTTGAACAGTTTATCCCCCCTTATC
AAGTAACATTGCTCATGGAGGAGCTTCAGTTGATTTAGCAATTTTTTCCT
TACATTTATCTGGTATATCTTCAATTTTAGGTGCTGTAAATTTCATTACA
ACTGTAATTAATATACGTTCAACAGGTATTACATATGATCGAATACCTTT
ATTTGTTTGATCTGTTGCTATTACAGCTCTTTTACTTCTTTTATCACTTC
CAGTATTAGCAGGAGCTATTACTATATTATTAACAGATCGAAATTTAAAT
ACTTCATTCTTTGACCCAGCAGGAGGAGGGGATCCTATTTTATATCAACA
TTTATTT
>Eristalinus_vicarians_Togo_418E07
ACATTATATTTTGTATTTGGAACATGAGCAGGAATAGTAGGTACTTCCTT
AAGAGTACTAATTCGAGCTGAATTAGGTCATCCAGGTGCTTTAATTGGTG
ATGATCAAATTTATAATGTTATTGTAACAGCTCATGCATTTGTTATAATT
TTTTTTATAGTAATACCTATTATAATTGGAGGATTTGGAAATTGATTAGT
TCCTTTAATACTAGGAGCTCCTGATATAGCATTTCCTCGAATAAATAATA
TAAGTTTTTGATTATTACCACCTTCTTTAACTTTATTATTAGTAAGAAGT
ATAGTAGAAAATGGAGCAGGAACTGGTTGAACAGTTTATCCTCCCTTATC
AAGTAACATTGCTCATGGAGGAGCTTCAGTTGATTTAGCAATTTTTTCCT
TACATTTATCTGGTATATCTTCAATTTTAGGTGCTGTAAATTTCATTACA
ACTGTAATTAATATACGTTCAACAGGTATTACATATGATCGAATACCTTT
ATTTGTTTGATCTGTTGCTATTACAGCTCTTTTACTTCTTTTATCACTTC
CAGTATTAGCAGGAGCTATTACTATATTATTAACAGATCGAAATTTAAAT
ACTTCATTCTTTGACCCAGCAGGAGGAGGGGATCCTATTTTATATCAACA
TTTATTT
>Eristalinus_vicarians_Togo_418F07
ACATTATATTTTGTATTTGGAACATGGGCAGGAATAGTAGGTACTTCCTT
AAGAGTACTAATTCGAGCTGAATTAGGTCATCCAGGTGCTTTAATTGGTG
ATGATCAAATTTATAATGTTATTGTAACAGCTCATGCATTTGTTATAATT
TTTTTTATAGTAATACCTATTATAATTGGAGGATTTGGAAATTGATTAGT
TCCTTTAATACTAGGAGCTCCTGATATAGCATTTCCTCGAATAAATAATA
TAAGTTTTTGATTATTACCACCTTCTTTAACTTTATTATTAGTAAGAAGT
ATAGTAGAAAATGGAGCAGGAACTGGTTGAACAGTTTATCCTCCCTTATC
AAGTAACATTGCTCATGGAGGAGCTTCAGTTGATTTAGCAATTTTTTCCT
TACATTTATCTGGTATATCTTCAATTTTAGGTGCTGTAAATTTCATTACA
ACTGTAATTAATATACGTTCAACAGGTATTACATATGATCGAATACCTTT
ATTTGTTTGATCTGTTGCTATTACAGCTCTTTTACTTCTTTTATCACTTC
CAGTATTAGCAGGAGCTATTACTATATTATTAACAGATCGAAATTTAAAT
ACTTCATTCTTTGACCCAGCAGGAGGAGGGGATCCTATTTTATATCAACA
TTTATTT
>Eristalis_apis_Benin_107E06
ACTTTATATTTTATTTTTGGAACATGAGCAGGAATAGTAGGAACTTCATT
AAGAGTTTTAATTCGAACAGAATTAGGTCATCCCGGAGCCTTAATTGGAG
ATGATCAAATTTATAATGTTATTGTAACTGCTCATGCCTTTGTAATAATT
TTTTTTATAGTTATACCTATTATAATTGGAGGATTCGGAAATTGATTAGT
TCCTCTTATATTAGGTGCTCCTGATATAGCTTTCCCTCGAATAAATAATA
TAAGTTTTTGACTTCTACCACCCTCATTAACTCTTTTATTAGTAAGAAGT
ATAGTAGAAAATGGAGCTGGAACAGGATGAACTGTTTACCCTCCATTATC
AAGCAATATTGCTCATGGAGGAGCCTCAGTAGATTTAGCAATTTTTTCTC
TTCACTTAGCCGGAATATCTTCAATTTTAGGAGCAGTAAATTTTATTACA
ACTGTAATTAATATACGTTCAACAGGTATTACATATGATCGAATACCTCT
ATTTGTTTGATCTGTTGTAATTACAGCTTTACTCTTACTTCTTTCACTTC
CAGTTCTAGCTGGAGCTATTACAATATTATTAACAGATCGAAATCTAAAT
ACATCTTTTTTTGATCCTGCAGGAGGAGGTGATCCCATTTTATACCAACA
TTTATTC
>Eristalis_apis_Benin_107E07
ACTTTATATTTTTTTTTTGGAACATGAGCAGGAATAGTAGGAACTTCATT
AAGAGTTTTAATTCGAACAGAATTAGGTCATCCCGGAGCCTTAATTGGAG
ATGATCAAATTTATAATGTTATTGTAACTGCTCATGCCTTTGTAATAATT
TTTTTTATAGTTATACCTATTATAATTGGAGGATTCGGAAATTGATTAGT
TCCTCTTATATTAGGTGCTCCTGATATAGCTTTCCCTCGAATAAATAATA
TAAGTTTTTGACTTCTACCACCCTCATTAACTCTTTTATTAGTAAGAAGT
ATAGTAGAAAATGGAGCTGGAACAGGATGAACTGTTTACCCTCCATTATC
AAGCAATATTGCTCATGGAGGAGCCTCAGTAGATTTAGCAATTTTTTCTC
TTCACTTAGCCGGAATATCTTCAATTTTAGGAGCAGTAAATTTTATTACA
ACTGTAATTAATATACGTTCAACAGGTATTACATATGATCGAATACCTCT
ATTTGTTTGATCTGTTGTAATTACAGCTTTACTCTTACTTCTTTCACTTC
CAGTTCTAGCTGGAGCTATTACAATATTATTAACAGATCGAAATCTAAAT
ACATCTTTTTTTGACCCTGCAGGAGGAGGGGATCCCATTTTATACCAACA
TTTATCT
>Eristalis_plumipes_Benin_418B05
ACATTATACTTTGTATTTGGAACATGAGCAGGAATAGTAGGAACTTCTAT
AAGAGTTTTAATTCGAACTGAATTAGGACATCCTGGAGCATTAATTGGAG
ATGACCAAATTTATAATGTTATTGTTACAGCTCATGCTTTTGTAATAATT
TTTTTTATAGTTATACCTATTATAATTGGAGGATTTGGAAATTGATTAGT
TCCTCTTATATTAGGTGCTCCTGATATAGCTTTTCCTCGAATAAATAATA
TAAGTTTTTGACTTTTACCACCTTCTTTAACTTTATTATTAGTAAGTAGT
ATAGTAGAAAATGGAGCTGGAACAGGTTGAACTGTTTATCCTCCTTTATC
TAGTAATATTGCTCATGGAGGAGCATCAGTAGATTTAGCAATTTTTTCTC
TTCATTTATCTGGAATATCATCAATTCTAGGTGCAGTAAATTTTATTACA
ACCGTTATTAATATACGTTCTACAGGAATTACATATGACCGTATACCTTT
ATTTGTATGATCAGTTGCTATTACAGCTTTACTTTTACTTCTTTCTTTAC
CTGTATTAGCAGGAGCTATTACAATATTACTTACTGATCGAAATTTAAAT
ACATCATTTTTTGATCCAGCAGGAGGAGGAGATCCAATTTTATATCAACA
TTTATTT
>Eristalis_plumipes_Benin_418C05
ACATTATACTTTGTATTTGGAACATGAGCAGGGATAGTAGGAACTTCTAT
AAGAGTTTTAATTCGAACTGAATTAGGACATCCTGGAGCATTAATTGGGG
ATGACCAAATTTATAATGTTATTGTTACAGCTCATGCTTTTGTAATAATT
TTTTTTATAGTTATACCTATTATAATTGGAGGATTTGGAAATTGATTAGT
TCCTCTTATATTAGGTGCTCCTGATATAGCTTTTCCTCGAATAAATAATA
TAAGTTTTTGACTTTTACCACCTTCTTTAACTTTATTATTAGTAAGTAGT
ATAGTAGAAAATGGAGCTGGAACAGGTTGAACTGTTTATCCTCCTTTATC
TAGTAATATTGCTCACGGAGGAGCATCAGTAGATTTAGCAATTTTTTCTC
TTCATTTATCTGGAATATCATCAATTCTAGGTGCAGTAAATTTTATTACA
ACCGTTATTAATATACGTTCTACAGGAATTACATATGACCGTATACCTTT
ATTTGTATGATCAGTTGCTATTACAGCTTTACTTTTACTTCTTTCTTTAC
CTGTATTAGCAGGAGCTATTACAATATTACTTACTGATCGAAATTTAAAT
ACATCATTTTTTGATCCAGCAGGAGGAGGAGATCCAATTTTATATCAACA
TTTATTT
>Eristalis_plumipes_Benin_419F04
ACATTATACTTTGTTGTTGGAACATGAGCAGGAATAGTAGGAACTTCTAT
AAGAGTTTTAATTCGAACTGAATTAGGACATCCTGGAGCATTAATTGGAG
ATGACCAAATTTATAATGTTATTGTTACAGCTCATGCTTTTGTAATAATT
TTTTTTATAGTTATACCTATTATAATTGGAGGATTTGGAAATTGATTAGT
TCCTCTTATATTAGGTGCTCCTGATATAGCTTTTCCTCGAATAAATAATA
TAAGTTTTTGACTTTTACCACCTTCTTTAACTTTATTATTAATAAGTAGT
ATAGTAGAAAATGGAGCTGGAACAGGTTGAACTGTTTATCCTCCTTTATC
TAGTAATATTGCTCATGGAGGAGCATCAGTAGATTTAGCAATTTTTTCTC
TTCATTTATCTGGAATATCATCAATTCTAGGTGCAGTAAATTTTATTACA
ACCGTTATTAATATACGTTCTACAGGAATTACATATGACCGTATACCTTT
ATTTGTATGATCAGTTGCTATTACAGCTTTACTTTTACTTCTTTCTTTAC
CTGTATTAGCAGGAGCTATTACAATATTACTTACTGATCGAAATTTAAAT
ACATCATTTTTTGATCCAGCAGGAGGAGGAGATCCAATTTTATATCAACA
TTTATTT
>Eristalis_plumipes_Benin_425C02
ACATTATACTTTGTATTTGGAACATGAGCAGGAATAGTAGGAACTTCTAT
AAGAGTTTTAATTCGAACTGAATTAGGACATCCTGGAGCATTAATTGGAG
ATGACCAAATTTATAATGTTATTGTTACAGCTCATGCTTTTGTAATAATT
TTTTTTATAGTTATACCTATTATAATTGGAGGATTTGGAAATTGATTAGT
TCCTCTTATATTAGGTGCTCCTGATATAGCTTTTCCTCGAATAAATAATA
TAAGTTTTTGACTTTTACCACCTTCTTTAACTTTATTATTAGTAAGTAGT
ATAGTAGAAAATGGAGCTGGAACAGGTTGAACTGTTTATCCTCCTTTATC
TAGTAATATTGCTCATAGAGGAGCATCAGTAGATTTAGCAATTTTTTCTC
TTCATTTATCTGGAATATCATCAATTCTAGGTGCAGTAAATTTTATTACA
ACCGTTATTAATATACGTTCTACAGGAATTACATATGACCGTATACCTTT
ATTTGTATGATCAGTTGCTATTACAGCTTTACTTTTACTTCTTTCTTTAC
CTGTATTAGCAGGAGCTATTACAATATTACTTACTGATCGAAATTTAAAT
ACATCATTTTTTGATCCAGCAGGAGGAGGAGATCCAATTTTATATCAACA
TTTATTT
>Eristalis_plumipes_Benin_425D02
ACATTATACTTTGTATTTGGAACATGAGCAGGAATAGTAGGAACTTCTAT
AAGAGTTTTAATTCGAACTGAATTAGGACATCCTGGAGCATTAATTGGAG
ATGACCAAATTTATAATGTTATTGTTACAGCTCATGCTTTTGTAATAATT
TTTTTTATAGTTATACCTATTATAATTGGAGGATTTGGAAATTGATTAGT
TCCTCTTATATTAGGTGCTCCTGATATAGCTTTTCCTCGAATAAATAATA
TAAGTTTTTGACTTTTACCACCTTCTTTAACTTTATTATTAGTAAGTAGT
ATAGTAGAAAATGGAGCTGGAACAGGTTGAACTGTTTATCCTCCTTTATC
TAGTAATATTGCTCATGGAGGAGCATCAGTAGATTTAGCAATTTTTTCTC
TTCATTTATCTGGAATATCATCAATTCTAGGTGCAGTAAATTTTATTACA
ACCGTTATTAATATACGTTCTACAGGAATTACATATGACCGTATACCTTT
ATTTGTATGATCAGTTGCTATTACAGCTTTACTTTTACTTCTTTCTTTAC
CTGTATTAGCAGGAGCTATTACAATATTACTTACTGATCGAAATTTAAAT
ACATCATTTTTTGATCCAGCAGGAGGAGGAGATCCAATTTTATATCAACA
TTTATTT
>Eristalis_plumipes_Benin_425E02
ACATTATACTTTGTATTTGGAACATGAGCAGGAATAGTAGGAACTTCTAT
AAGAGTTTTAATTCGAACTGAATTAGGACATCCTGGAGCATTAATTGGGG
ATGACCAAATTTATAATGTTATTGTTACAGCTCATGCTTTTGTAATAATT
TTTTTTATAGTTATACCTATTATAATTGGAGGATTTGGAAATTGATTAGT
TCCTCTTATATTAGGTGCTCCTGATATAGCTTTTCCTCGAATAAATAATA
TAAGTTTTTGACTTTTACCACCTTCTTTAACTTTATTATTAGTAAGTAGT
ATAGTAGAAAATGGAGCTGGAACAGGTTGAACTGTTTATCCTCCTTTATC
TAGTAATATTGCTCATGGAGGAGCATCAGTAGATTTAGCAATTTTTTCTC
TTCATTTATCTGGAATATCATCAATTCTAGGTGCAGTAAATTTTATTACA
ACCGTTATTAATATACGTTCTACAGGAATTACATATGACCGTATACCTTT
ATTTGTATGATCAGTTGCTATTACAGCTTTACTTTTACTTCTTTCTTTAC
CTGTATTAGCAGGAGCTATTACAATATTACTTACTGATCGAAATTTAAAT
ACATCATTTTTTGATCCAGCAGGAGGAGGAGATCCAATTTTATATCAACA
TTTATTT
>Eristalis_plumipes_Benin_425F02
ACATTATACTTTGTATTTGGAACATGAGCAGGAATAGTAGGAACTTCTAT
AAGAGTTTTAATTCGAACTGAATTAGGACATCCTGGAGCATTAATTGGAG
ATGACCAAATTTATAATGTTATTGTTACAGCTCATGCTTTTGTAATAATT
TTTTTTATAGTTATACCTATTATAATTGGAGGATTTGGAAATTGATTAGT
TCCTCTTATATTAGGTGCTCCTGATATAGCTTTTCCTCGAATAAATAATA
TAAGTTTTTGACTTTTACCACCTTCTTTAACTTTATTATTAGTAAGTAGT
ATAGTAGAAAATGGAGCTGGAACAGGTTGAACTGTTTATCCTCCTTTATC
TAGTAATATTGCTCATGGAGGAGCATCAGTAGATTTAGCAATTTTTTCTC
TTCATTTATCTGGAATATCATCAATTCTAGGTGCAGTAAATTTTATTACA
ACCGTTATTAATATACGTTCTACAGGAATTACATATGACCGTATACCTTT
ATTTGTATGATCAGTTGCTATTACAGCTTTACTTTTACTTCTTTCTTTAC
CTGTATTAGCAGGAGCTATTACAATATTACTTACTGATCGAAATTTAAAT
ACATCATTTTTTGATCCAGCAGGAGGAGGAGATCCAATTTTATATCAACA
TTTATTT
>Eristalis_plumipes_Togo_418D05
ACATTATACTTTGTATTTGGAACATGAGCAGGAATAGTAGGAACTTCTAT
AAGAGTTTTAATTCGAACTGAATTAGGACATCCTGGAGCATTAATTGGAG
ATGACCAAATTTATAATGTTATTGTTACAGCTCATGCTTTTGTAATAATT
TTTTTTATAGTTATACCTATTATAATTGGAGGATTTGGAAATTGATTAGT
TCCTCTTATATTAGGTGCTCCTGATATAGCTTTTCCTCGAATAAATAATA
TAAGTTTTTGACTTTTACCACCTTCTTTAACTTTATTATTAGTAAGTAGT
ATAGTAGAAAATGGAGCTGGAACAGGTTGAACTGTTTATCCTCCTTTATC
TAGTAATATTGCTCATGGAGGAGCATCAGTAGATTTAGCAATTTTTTCTC
TTCATTTATCTGGAATATCATCAATTCTAGGTGCAGTAAATTTTATTACA
ACCGTTATTAATATACGTTCTACAGGAATTACATATGACCGTATACCTTT
ATTTGTATGATCAGTTGCTATTACAGCTTTACTTTTACTTCTTTCTTTAC
CTGTATTAGCAGGAGCTATTACAATATTACTTACTGATCGAAATTTAAAT
ACATCATTTTTTGATCCAGCAGGAGGAGGAGATCCAATTTTATATCAACA
TTTATTT
>Eristalodes_fuscicornis_Benin_418A05
ACATTATATTTTGTATTTGGAACATGAGCAGGAATAGTAGGTACTTCATT
AAGAGTATTAATTCGAGCTGAACTAGGTCATCCAGGTGCTTTAATTGGAG
ATGACCAAATTTATAATGTTATTGTAACAGCTCATGCATTTGTAATAATT
TTCTTTATAGTAATACCTATTATAATTGGAGGATTTGGAAATTGATTAGT
TCCTTTAATATTAGGAGCTCCTGATATAGCATTTCCTCGAATAAATAATA
TAAGTTTTTGATTATTACCTCCTTCTTTAACTTTATTATTAGTAAGAAGT
ATAGTAGAAAATGGAGCTGGAACTGGATGAACAGTTTATCCTCCATTATC
AAGTAATATTGCTCACGGAGGAGCTTCAGTTGATTTAGCAATTTTTTCCT
TACATTTATCTGGTATATCATCAATTTTAGGAGCAGTAAATTTTATTACA
ACTGTAATTAATATACGTTCAACAGGTATTACATATGATCGAATACCTTT
ATTTGTTTGATCTGTAGCTATTACAGCTCTTTTACTTTTATTATCACTTC
CTGTATTAGCAGGAGCTATTACTATATTATTAACAGATCGAAATTTAAAT
ACTTCATTTTTTGATCCAGCAGGAGGAGGTGATCCAATTTTATATCAACA
TTTATTT
>Eristalodes_fuscicornis_Benin_425D05
ACATTATATTTTGTATTTGGAACATGAGCAGGAATAGTAGGTACTTCATT
AAGAGTATTAATTCGAGCTGAACTAGGTCATCCAGGTGCTTTAATTGGAG
ATGACCAAATTTATAATGTTATTGTAACAGCTCATGCATTTGTAATAATT
TTCTTTATAGTAATACCTATTATAATTGGAGGATTTGGAAATTGATTAGT
TCCTTTAATATTAGGAGCTCCTGATATAGCATTTCCTCGAATAAATAATA
TAAGTTTTTGATTATTACCTCCTTCTTTAACTTTATTATTAGTAAGAAGT
ATAGTAGAAAATGGAGCTGGAACTGGATGAACAGTTTATCCTCCATTATC
AAGTAATATTGCTCACGGAGGAGCTTCAGTTGATTTAGCAATTTTTTCCT
TACATTTATCTGGTATATCATCAATTTTAGGAGCAGTAAATTTTATTACA
ACTGTAATTAATATACGTTCAACAGGTATTACATATGATCGAATACCTTT
ATTTGTTTGATCTGTAGCTATTACAGCTCTTTTACTTTTATTATCACTTC
CTGTATTAGCAGGAGCTATTACTATATTATTAACAGATCGAAATTTAAAT
ACTTCATTTTTTGATCCAGCAGGAGGAGGTGATCCAATTTTATATCAACA
TTTATTT
>Eristalodes_quinquelineatus_Benin_106D03
ACATTATATTTTGTATTTGGTACATGAGCAGGAATAGTTGGTACTTCATT
AAGAGTATTAATTCGAGCTGAACTAGGTCATCCAGGTGCTTTAATTGGAG
ATGATCAAATTTATAATGTTATTGTAACAGCTCATGCATTTGTAATAATT
TTTTTTATAGTAATACCTATTATAATTGGAGGATTTGGAAATTGATTAGT
TCCTTTAATATTAGGAGCTCCTGATATAGCATTTCCTCGAATAAATAATA
TAAGTTTTTGATTATTACCTCCTTCTTTAACTTTATTATTAGTAAGAAGT
ATAGTAGAAAATGGAGCTGGAACTGGATGAACAGTTTACCCCCCATTATC
AAGTAATATTGCCCATGGAGGAGCTTCAGTTGATTTAGCAATTTTTTCCT
TACATTTATCTGGTATATCATCAATTTTAGGAGCAGTAAATTTTATTACA
ACTGTAATTAATATACGTTCAACAGGTATTACTTATGATCGAATACCTTT
ATTCGTTTGATCTGTTGCTATTACAGCTCTTTTACTTTTATTATCACTTC
CTGTATTAGCCGGAGCTATTACTATATTATTAACAGATCGAAATTTAAAT
ACTTCATTTTTTGACCCAGCTGGAGGAGGAGATCCAATTTTATACCAACA
TTTATTT
>Eristalodes_quinquelineatus_Benin_106E03
ACATTATATTTCGTATTTGGTACATGAGCAGGAATAGTTGGTACTTCATT
AAGAGTATTAATTCGAGCTGAACTAGGTCATCCAGGCGCTTTAATTGGAG
ATGATCAAATTTATAATGTTATTGTAACAGCTCATGCATTTGTAATAATT
TTTTTTATAGTAATACCTATTATAATTGGAGGATTTGGAAATTGATTAGT
TCCTTTAATATTAGGAGCTCCTGATATAGCATTTCCTCGAATAAATAATA
TAAGTTTTTGATTATTACCTCCTTCTTTAACTTTATTATTAGTAAGAAGT
ATAGTAGAAAATGGAGCTGGAACTGGATGAACAGTTTACCCTCCATTATC
AAGTAATATTGCTCATGGAGGAGCTTCAGTCGATTTAGCAATTTTTTCCT
TACATTTATCTGGTATATCATCAATTTTAGGGGCAGTAAATTTTATTACA
ACTGTAATTAATATACGTTCAACAGGTATTACTTATGACCGAATACCTTT
ATTTGTTTGATCTGTTGCTATTACAGCTCTATTACTTTTATTATCACTTC
CTGTATTAGCTGGAGCTATTACTATATTATTAACAGATCGAAATTTAAAT
ACTTCATTTTTTGACCCAGCTGGAGGAGGAGACCCAATTTTATATCAACA
TCTATTT
>Eristalodes_quinquelineatus_Benin_106F05
ACATTATATTTTGTATTTGGTACATGAGCAGGAATAGTTGGTACTTCATT
AAGAGTATTAATTCGAGCTGAACTAGGTCATCCAGGTGCTTTAATTGGAG
ATGATCAAATTTATAATGTTATTGTAACAGCTCATGCATTTGTAATAATT
TTTTTTATAGTAATACCTATTATAATTGGAGGATTTGGAAATTGATTAGT
TCCTTTAATATTAGGAGCTCCTGATATAGCATTTCCTCGAATAAATAATA
TAAGTTTTTGATTATTACCTCCTTCTTTAACTTTATTATTAGTAAGAAGT
ATAGTAGAAAATGGAGCTGGAACTGGATGAACAGTTTACCCCCCATTATC
AAGTAATATTGCCCATGGAGGAGCTTCAGTTGATTTAGCAATTTTTTCCT
TACATTTATCTGGTATATCATCAATTTTAGGAGCAGTAAATTTTATTACA
ACTGTAATTAATATACGTTCAACAGGTATTACTTATGATCGAATACCTTT
ATTCGTTTGATCTGTTGCTATTACAGCTCTTTTACTTTTATTATCACTTC
CTGTATTAGCCGGAGCTATTACTATATTATTAACAGATCGAAATTTAAAT
ACTTCATTTTTTGATCCAGCTGGAGGAGGAGATCCAATTTTATACCAACA
TTTATTT
>Eristalodes_quinquelineatus_Benin_418F04
ACATTATATTTCGTATTTGGTACATGAGCAGGAATAGTTGGTACTTCATT
AAGAGTATTAATTCGAGCTGAACTAGGTCATCCAGGCGCTTTAATTGGAG
ATGATCAAATTTATAATGTTATTGTAACAGCTCATGCATTTGTAATAATT
TTTTTTATAGTAATACCTATTATAATTGGAGGATTTGGAAATTGATTAGT
TCCTTTAATATTAGGAGCTCCTGATATAGCATTTCCTCGAATAAATAATA
TAAGTTTTTGATTATTACCTCCTTCTTTAACTTTATTATTAGTAAGAAGT
ATAGTAGAAAATGGAGCTGGAACTGGATGAACAGTTTACCCTCCATTATC
AAGTAATATTGCTCATGGAGGAGCTTCAGTCGATTTAGCAATTTTTTCCT
TACATTTATCTGGTATATCATCAATTTTAGGGGCAGTAAATTTTATTACA
ACTGTAATTAATATACGTTCAACAGGTATTACTTATGACCGAATACCTTT
ATTTGTTTGATCTGTTGCTATTACAGCTCTATTACTTTTATTATCACTTC
CTGTATTAGCTGGAGCTATTACTATATTATTAACAGATCGAAATTTAAAT
ACTTCATTTTTTGACCCAGCTGGAGGAGGAGACCCAATTTTATATCAACA
TCTATTT
>Eristalodes_quinquelineatus_Benin_423D08
NCATTATATTTTGTATTTGGTACATGAGCAGGAATAGTTGGTACTTCATT
AAGAGTATTAATTCGAGCTGAACTAGGTCATCCAGGTGCTTTAATTGGAG
ATGATCAAATTTATAATGTTATTGTAACAGCTCATGCATTTGTAATAATT
TTTTTTATAGTAATACCTATTATAATTGGAGGATTTGGAAATTGATTAGT
TCCTTTAATATTAGGAGCTCCTGATATAGCATTTCCACGAATAAATAATA
TAAGTTTTTGATTATTACCTCCTTCTTTAACTTTATTATTAGTAAGAAGT
ATAGTAGAAAATGGAGCTGGAACTGGATGAACAGTTTACCCCCCATTATC
AAGTAATATTGCTCATGGAGGAGCTTCAGTTGATTTAGCAATTTTTTCCT
TACATTTATCTGGTATGTCCTCAATTTTAGGAGCAGTAAATTTTATTACA
ACTGTAATTAATATACGTTCAACAGGTATTACTTATGATCGAATACCTTT
ATTCGTTTGATCTGTTGCTATTACAGCTCTTTTACTTTTATTATCACTTC
CTGTATTAGCCGGAGCTATTACTATATTATTAACAGATCGAAATTTAAAT
ACTTCATTTTTTGATCCAGGCGGAGGAGGAGATCCAATTTTATACCAACA
CCTATAT
>Eristalodes_quinquelineatus_Benin_424D02
ACATTATATTTTGTATTTGGTACATGAGCAGGAATAGTTGGTACTTCATT
AAGAGTATTAATTCGAGCTGAACTAGGTCATCCAGGTGCTTTAATTGGGG
ATGATCAAATTTATAATGTTATTGTAACAGCTCATGCATTTGTAATAATT
TTTTTTATAGTAATACCTATTATAATTGGAGGATTTGGAAATTGATTAGT
TCCTTTAATATTAGGAGCTCCTGATATAGCATTTCCTCGAATAAATAATA
TAAGTTTTTGATTATTACCCCCTTCTTTAACTTTATTATTAGTAAGAAGT
ATAGTAGAAAATGGAGCTGGAACTGGATGAACAGTTTATCCTCCATTATC
AAGTAATATTGCTCATGGAGGAGCTTCAGTTGATTTAGCAATTTTTTCCT
TACATTTATCTGGTATATCATCAATTTTAGGAGCAGTAAATTTTATTACA
ACTGTAATTAATATACGTTCAACAGGTATTACTTATGATCGAATACCTTT
ATTCGTTTGATCTGTTGCTATTACAGCTCTTTTACTTTTATTATCACTTC
CTGTATTAGCCGGAGCTATTACTATATTATTAACAGATCGAAATTTAAAT
ACTTCATTTTTTGATCCAGCTGGAGGAGGAGATCCAATTTTATATCAACA
TTTATTT
>Eristalodes_quinquelineatus_Benin_424E03
ACATTATATTTTGTATTTGGTACATGAGCAGGAATAGTTGGTACTTCATT
AAGAGTATTAATTCGAGCTGAACTAGGTCATCCAGGTGCTTTAATTGGAG
ATGATCAAATTTATAATGTTATTGTAACAGCTCATGCATTTGTAATAATT
TTTTTTATAGTAATACCTATTATAATTGGAGGATTTGGAAATTGATTAGT
TCCTTTAATATTAGGAGCTCCTGATATAGCATTTCCTCGAATAAATAATA
TAAGTTTTTGATTATTACCTCCTTCTTTAACTTTATTATTAGTAAGAAGT
ATAGTAGAAAATGGAGCTGGAACTGGATGAACAGTTTACCCCCCATTATC
AAGTAATATTGCCCATGGAGGAGCTTCAGTTGATTTAGCAATTTTTTCCT
TACATTTATCTGGTATATCATCAATTTTAGGAGCAGTAAATTTTATTACA
ACTGTAATTAATATACGTTCAACAGGTATTACTTATGATCGAATACCTTT
ATTCGTTTGATCTGTTGCTATTACAGCTCTTTTACTTTTATTATCACTTC
CTGTATTAGCCGGAGCTATTACTATATTATTAACAGATCGAAATTTAAAT
ACTTCATTTTTTGACCCAGCTGGAGGAGGAGATCCAATTTTATACCAACA
TTTATTT
>Eristalodes_quinquelineatus_Benin_425A06
ACATTATATTTTGTATTTGGTACATGAGCAGGAATAGTTGGTACTTCATT
AAGAGTATTAATTCGAGCTGAACTAGGTCATCCAGGTGCTTTAATTGGAG
ATGATCAAATTTATAATGTTATTGTAACAGCTCATGCATTTGTAATAATT
TTTTTTATAGTAATACCTATTATAATTGGAGGATTTGGAAATTGATTAGT
TCCTTTAATATTAGGAGCTCCTGATATAGCATTTCCACGAATAAATAATA
TAAGTTTTTGATTATTACCTCCTTCTTTAACTTTATTATTAGTAAGAAGT
ATAGTAGAAAATGGAGCTGGAACTGGATGAACAGTTTACCCCCCATTATC
AAGTAATATTGCTCATGGAGGAGCTTCAGTTGATTTAGCAATTTTTTCCT
TACATTTATCTGGTATGTCCTCAATTTTAGGAGCAGTAAATTTTATTACA
ACTGTAATTAATATACGTTCAACAGGTATTACTTATGATCGAATACCTTT
ATTCGTTTGATCTGTTGCTATTACAGCTCTTTTACTTTTATTATCACTTC
CTGTATTAGCCGGAGCTATTACTATATTATTAACAGATCGAAATTTAAAT
ACTTCATTTTTTGACCCAGCTGGAGGAGGAGATCCAATTTTATACCAACA
NNNNNNN
>Eristalodes_quinquelineatus_Benin_425C04
ACATTATATTTTGTATTTGGTACATGAGCCAGGATAGTTGGTACTTCATT
AAGAGTATTAATTCGAGCTGAACTAGGTCATCCAGGTGCTTTAATTGGAG
ATGATCAAATTTATAATGTTATTGTAACAGCTCATGCATTTGTAATAATT
TTTTTTATAGTAATACCTATTATAATTGGAGGATTTGGAAATTGATTAGT
TCCTTTAATATTAGGAGCTCCTGATATAGCATTTCCACGAATAAATAATA
TAAGTTTTTGATTATTACCTCCTTCTTTAACTTTATTATTAGTAAGAAGT
ATAGTAGAAAATGGAGCTGGAACTGGATGAACAGTTTACCCCCCATTATC
AAGTAATATTGCTCATGGAGGAGCTTCAGTTGATTTAGCAATTTTTTCCT
TACATTTATCTGGTATGTCCTCAATTTTAGGAGCAGTAAATTTTATTACA
ACTGTAATTAATATACGTTCAACAGGTATTACTTATGATCGAATACCTTT
ATTCGTTTGATCTGTTGCTATTACAGCTCTTTTACTTTTATTATCACTTC
CTGTATTAGCCGGAGCTATTACTATATTATTAACAGATCGAAATTTAAAT
ACTTCATTTTTTGATCCAGCTGGAGGAGGAGATCCAATTTTATACCAACA
NNNNNNN
>Eristalodes_quinquelineatus_Benin_425D04
ACATTATATTTTGTATTTGGTACATGAGCAGGAATAGTTGGTACTTCATT
AAGAGTATTAATTCGAGCTGAACTAGGTCATCCAGGTGCTTTAATTGGAG
ATGATCAAATTTATAATGTTATTGTAACAGCTCATGCATTTGTAATAATT
TTTTTTATAGTAATACCTATTATAATTGGAGGATTTGGAAATTGATTAGT
TCCTTTAATATTAGGAGCTCCTGATATAGCATTTCCTCGAATAAATAATA
TAAGTTTTTGATTATTACCTCCTTCTTTAACTTTATTATTAGTAAGAAGT
ATAGTAGAAAATGGAGCTGGAACTGGATGAACAGTTTACCCCCCATTATC
AAGTAATATTGCCCATGGAGGAGCTTCAGTTGATTTAGCAATTTTTTCCT
TACATTTATCTGGTATATCATCAATTTTAGGAGCAGTAAATTTTATTACA
ACTGTAATTAATATACGTTCAACAGGTATTACTTATGATCGAATACCTTT
ATTCGTTTGATCTGTTGCTATTACAGCTCTTTTACTTTTATTATCACTTC
CTGTATTAGCCGGAGCTATTACTATATTATTAACAGATCGAAATTTAAAT
ACTTCATTTTTTGACCCAGCTGGAGGAGGAGATCCAATTTTATACCAACA
TTTATTT
>Eristalodes_quinquelineatus_Benin_425E04
TCATTATATTTTGTATTTGGTACATGAGCAGGAATAGTTGGTACTTCATT
AAGAGTATTAATTCGAGCTGAACTAGGTCATCCAGGTGCTTTAATTGGAG
ATGATCAAATTTATAATGTTATTGTAACAGCTCATGCATTTGTAATAATT
TTTTTTATAGTAATACCTATTATAATTGGAGGATTTGGAAATTGATTAGT
TCCTTTAATATTAGGAGCTCCTGATATAGCATTTCCTCGAATAAATAATA
TAAGTTTTTGATTATTACCTCCTTCTTTAACTTTATTATTAGTAAGAAGT
ATAGTAGAAAATGGAGCTGGAACTGGATGAACAGTTTACCCCCCATTATC
AAGTAATATTGCCCATGGAGGAGCTTCAGTTGATTTAGCAATTTTTTCCT
TACATTTATCTGGTATATCATCAATTTTAGGAGCAGTAAATTTTATTACA
ACTGTAATTAATATACGTTCAACAGGTATTACTTATGATCGAATACCTTT
ATTCGTTTGATCTGTTGCTATTACAGCTCTTTTACTTTTATTATCACTTC
CTGTATTAGCCGGAGCTATTACTATATTATTAACAGATCGAAATTTAAAT
ACTTCATTTTTTGACCCAGCTGGAGGAGGAGATCCAATTTTATACCAACA
TTTATTT
>Eristalodes_quinquelineatus_Benin_425F03
ACATTATATTTTGTATTTGGTACATGAGCAGGAATAGTTGGTACTTCATT
AAGAGTATTAATTCGAGCTGAACTAGGTCATCCAGGTGCTTTAATTGGAG
ATGATCAAATTTATAATGTTATTGTAACAGCTCATGCATTTGTAATAATT
TTTTTTATAGTAATACCTATTATAATTGGAGGATTTGGAAATTGATTAGT
TCCTTTAATATTAGGAGCTCCTGATATAGCATTTCCTCGAATAAATAATA
TAAGTTTTTGATTATTACCTCCTTCTTTAACTTTATTATTAGTAAGAAGT
ATAGTAGAAAATGGAGCTGGAACTGGATGAACAGTTTACCCCCCATTATC
AAGTAATATTGCCCATGGAGGAGCTTCAGTTGATTTAGCAATTTTTTCCT
TACATTTATCTGGTATATCATCAATTTTAGGAGCAGTAAATTTTATTACA
ACTGTAATTAATATACGTTCAACAGGTATTACTTATGATCGAATACCTTT
ATTCGTTTGATCTGTTGCTATTACAGCTCTTTTACTTTTATTATCACTTC
CTGTATTAGCCGGAGCTATTACTATATTATTAACAGATCGAAATTTAAAT
ACTTCATTTTTTGACCCAGCTGGAGGAGGAGATCCAATTTTATACCAACA
TTTATTT
>Eristalodes_quinquelineatus_Benin_425F05
ACATTATATTTTGTATTTGGTACATGAGCAGGAATAGTTGGTACTTCATT
AAGAGTATTAATTCGAGCTGAACTAGGTCATCCAGGTGCTTTAATTGGAG
ATGATCAAATTTATAATGTTATTGTAACAGCTCATGCATTTGTAATAATT
TTTTTTATAGTAATACCTATTATAATTGGAGGATTTGGAAATTGATTAGT
TCCTTTAATATTAGGAGCTCCTGATATAGCATTTCCACGAATAAATAATA
TAAGTTTTTGATTATTACCTCCTTCTTTAACTTTATTATTAGTAAGAAGT
ATAGTAGAAAATGGAGCTGGAACTGGATGAACAGTTTACCCCCCATTATC
AAGTAATATTGCTCATGGAGGAGCTTCAGTTGATTTAGCAATTTTTTCCT
TACATTTATCTGGTATGTCCTCAATTTTAGGAGCAGTAAATTTTATTACA
ACTGTAATTAATATACGTTCAACAGGTATTACTTATGATCGAATACCTTT
ATTCGTTTGATCTGTTGCTATTACAGCTCTTTTACTTTTATTATCACTTC
CTGTATTAGCCGGAGCTATTACTATATTATTAACAGATCGAAATTTAAAT
ACTTCATTTTTTGATCCAGCTGGAGGAGGAGATCCAATTTTATACCAANN
NNNNNNN
>Eristalodes_quinquelineatus_Benin_426A04
ACATTATATTTTGTATTTGGTACATGAGCAGGAATAGTTGGTACTTCATT
AAGAGTATTAATTCGAGCTGAACTAGGTCATCCAGGTGCTTTAATTGGAG
ATGATCAAATTTATAATGTTATTGTAACAGCTCATGCATTTGTAATAATT
TTTTTTATAGTAATACCTATTATAATTGGAGGATTTGGAAATTGATTAGT
TCCTTTAATATTAGGAGCTCCTGATATAGCATTTCCACGAATAAATAATA
TAAGTTTTTGATTATTACCTCCTTCTTTAACTTTATTATTAGTAAGAAGT
ATAGTAGAAAATGGAGCTGGAACTGGATGAACAGTTTACCCCCCATTATC
AAGTAATATTGCTCATGGAGGAGCTTCAGTTGATTTAGCAATTTTTTCCT
TACATTTATCTGGTATGTCCTCAATTTTAGGAGCAGTAAATTTTATTACA
ACTGTAATTAATATACGTTCAACAGGTATTACTTATGATCGAATACCTTT
ATTCGTTTGATCTGTTGCTATTACAGCTCTTTTACTTTTATTATCACTTC
CTGTATTAGCCGGAGCTATTACTATATTATTAACAGATCGAAATTTAAAT
ACTTCATTTTTTGATCCAGCTGGAGGAGGAGATCCAATTTTATACCAACA
CCTATTT
>Eristalodes_quinquelineatus_Benin_426A05
ACATTATATTTTGTATTTGGTACATGAGCAGGAATAGTTGGTACTTCATT
AAGAGTATTAATTCGAGCTGAACTAGGTCATCCAGGTGCTTTAATTGGAG
ATGATCAAATTTATAATGTTATTGTAACAGCTCATGCATTTGTAATAATT
TTTTTTATAGTAATACCTATTATAATTGGAGGATTTGGAAATTGATTAGT
TCCTTTAATATTAGGAGCTCCTGATATAGCATTTCCACGAATAAATAATA
TAAGTTTTTGATTATTACCTCCTTCTTTAACTTTATTATTAGTAAGAAGT
ATAGTAGAAAATGGAGCTGGAACTGGATGAACAGTTTACCCCCCATTATC
AAGTAATATTGCTCATGGAGGAGCTTCAGTTGATTTAGCAATTTTTTCCT
TACATTTATCTGGTATGTCCTCAATTTTAGGAGCAGTAAATTTTATTACA
ACTGTAATTAATATACGTTCAACAGGTATTACTTATGATCGAATACCTTT
ATTCGTTTGATCTGTTGCTATTACAGCTCTTTTACTTTTATTATCACTTC
CTGTATTAGCCGGAGCTATTACTATATTATTAACAGATCGAAATTTAAAT
ACTTCATTTTTTGATCCAGCTGGAGGAGGAGATCCAATTTTATACCAACA
CCTATTT
>Eristalodes_quinquelineatus_Benin_427B02
ACATTATATTTTGTATTTGGTACATGAGCAGGAATAGTTGGTACTTCATT
AAGAGTATTAATTCGAGCTGAACTAGGTCATCCAGGTGCTTTAATTGGAG
ATGATCAAATTTATAATGTTATTGTAACAGCTCATGCATTTGTAATAATT
TTTTTTATAGTAATACCTATTATAATTGGAGGATTTGGAAATTGATTAGT
TCCTTTAATATTAGGAGCTCCTGATATAGCATTTCCTCGAATAAATAATA
TAAGTTTTTGATTATTACCTCCTTCTTTAACTTTATTATTAGTAAGAAGT
ATAGTAGAAAATGGAGCTGGAACTGGATGAACAGTTTACCCCCCATTATC
AAGTAATATTGCCCATGGAGGAGCTTCAGTTGATTTAGCAATTTTTTCCT
TACATTTATCTGGTATATCATCAATTTTAGGAGCAGTAAATTTTATTACA
ACTGTAATTAATATACGTTCAACAGGTATTACTTATGATCGAATACCTTT
ATTCGTTTGATCTGTTGCTATTACAGCTCTTTTACTTTTATTATCACTTC
CTGTATTAGCCGGAGCTATTACTATATTATTAACAGATCGAAATTTAAAT
ACTTCATTTTTTGACCCAGCTGGAGGAGGAGATCCAATTTTATACCAACA
TTTATTT
>Eristalodes_quinquelineatus_Togo_419A01
ACATTATATTTCGTATTTGGTACATGAGCAGGAATAGTTGGTACTTCATT
AAGAGTATTAATTCGAGCTGAACTAGGTCATCCAGGCGCTTTAATTGGAG
ATGATCAAATTTATAACGTTATTGTAACAGCTCATGCATTTGTAATAATT
TTTTTTATAGTAATACCTATTATAATTGGAGGATTTGGAAATTGATTAGT
TCCTTTAATATTAGGAGCTCCTGATATAGCATTTCCTCGAATAAATAATA
TAAGTTTTTGATTATTACCTCCTTCTTTAACTTTATTATTAGTAAGAAGT
ATAGTAGAAAATGGAGCTGGAACTGGATGAACAGTTTACCCTCCATTATC
AAGTAATATTGCTCATGGAGGAGCTTCAGTCGATTTAGCAATTTTTTCCT
TACATTTATCTGGTATATCATCAATTTTAGGGGCAGTAAATTTTATTACA
ACTGTAATTAATATACGTTCAACAGGTATTACTTATGACCGAATACCTTT
ATTTGTTTGATCTGTTGCTATTACAGCTCTATTACTTTTATTATCACTTC
CTGTATTAGCTGGAGCTATTACTATATTATTAACAGATCGAAATTTAAAT
ACTTCATTTTTTGACCCAGCTGGAGGAGGAGACCCAATTTTATATCAACA
TCTATTT
>Eristalodes_quinquelineatus_Togo_419C04
ACATTATATTTTGTATTTGGTACATGAGCCAGGATAGTTGGTACTTCATT
AAGAGTATTAATTCGAGCTGAACTAGGTCATCCAGGTGCTTTAATTGGAG
ATGATCAAATTTATAATGTTATTGTAACAGCTCATGCATTTGTAATAATT
TTTTTTATAGTAATACCTATTATAATTGGAGGATTTGGAAATTGATTAGT
TCCTTTAATATTAGGAGCTCCTGATATAGCATTTCCTCGAATAAATAATA
TAAGTTTTTGATTATTACCTCCTTCTTTAACTTTATTATTAGTAAGAAGT
ATAGTAGAAAATGGAGCTGGAACTGGATGAACAGTTTATCCCCCATTATC
AAGTAATATTGCTCATGGAGGAGCTTCAGTTGATTTAGCAATTTTTTCCT
TACATTTATCTGGTATATCATCAATTTTAGGAGCAGTAAATTTTATTACA
ACTGTAATTAATATACGTTCAACAGGTATTACTTATGATCGAATACCTTT
ATTCGTTTGATCTGTTGCTATTACAGCTCTTTTACTTTTATTATCACTTC
CTGTATTAGCCGGAGCTATTACTATATTATTAACAGATCGAAATTTAAAT
ACTTCATTTTTTGATCCAGCTGGAGGAGGAGATCCAATTTTATATCAACA
TTTATTT
>Eristalodes_quinquelineatus_Togo_419E03
ACATTATATTTCGTATTTGGTACATGAGCAGGAATAGTTGGTACTTCATT
AAGAGTATTAATTCGAGCTGAACTAGGTCATCCAGGCGCTTTAATTGGAG
ATGATCAAATTTATAATGTTATTGTAACAGCTCATGCATTTGTAATAATT
TTTTTTATAGTAATACCTATTATAATTGGAGGATTTGGAAATTGATTAGT
TCCTTTAATATTAGGAGCTCCTGATATAGCATTTCCTCGAATAAATAATA
TAAGTTTTTGATTATTACCTCCTTCTTTAACTTTATTATTAGTAAGAAGT
ATAGTAGAAAATGGAGCTGGAACTGGATGAACAGTTTACCCTCCATTATC
AAGTAATATTGCTCATGGAGGAGCTTCAGTCGATTTAGCAATTTTTTCCT
TACATTTATCTGGTATATCATCAATTTTAGGGGCAGTAAATTTTATTACA
ACTGTAATTAATATACGTTCAACAGGTATTACTTATGACCGAATACCTTT
ATTTGTTTGATCTGTTGCTATTACAGCTCTATTACTTTTATTATCACTTC
CTGTATTAGCTGGAGCTATTACTATATTATTAACAGATCGAAATTTAAAT
ACTTCATTTTTTGACCCAGCTGGAGGAGGAGACCCAATTTTATATCAACA
TCTATTT
>Eristalodes_quinquelineatus_Togo_419F03
ACATTATATTTCGTATTTGGTACATGAGCAGGAATAGTTGGTACTTCATT
AAGAGTATTAATTCGAGCTGAACTAGGTCATCCAGGCGCTTTAATTGGAG
ATGATCAAATTTATAATGTTATTGTAACAGCTCATGCATTTGTAATAATT
TTTTTTATAGTAATACCTATTATAATTGGAGGATTTGGAAATTGATTAGT
TCCTTTAATATTAGGAGCTCCTGATATAGCATTTCCTCGAATAAATAATA
TAAGTTTTTGATTATTACCTCCTTCTTTAACTTTATTATTAGTAAGAAGT
ATAGTAGAAAATGGAGCTGGAACTGGATGAACAGTTTACCCTCCATTATC
AAGTAATATTGCTCATGGAGGAGCTTCAGTTGATTTAGCAATTTTTTCCT
TACATTTATCTGGTATATCATCAATTTTAGGGGCAGTAAATTTTATTACA
ACTGTAATTAATATACGTTCAACAGGTATTACTTATGACCGAATACCTTT
ATTTGTTTGATCTGTTGCTATTACAGCTCTATTACTTTTATTATCACTTC
CTGTATTAGCTGGAGCTATTACTATATTATTAACAGATCGAAATTTAAAT
ACTTCATTTTTTGACCCAGCTGGAGGAGGAGACCCAATTTTATATCAACA
TCTATTT
>Eristalodes_surcoufi_Benin_419D03
TCATTATATTTTGTATTTGGTACATGAGCAGGAATAGTTGGTACTTCATT
AAGAGTATTAATTCGAGCTGAACTAGGTCATCCAGGTGCTTTAATTGGAG
ATGATCAAATTTATAATGTTATTGTAACAGCTCATGCATTTGTAATAATT
TTTTTTATAGTAATACCTATTATAATTGGAGGATTTGGAAATTGATTAGT
TCCTTTAATATTAGGAGCTCCTGATATAGCATTTCCTCGAATAAATAATA
TAAGTTTTTGATTATTACCTCCTTCTTTAACTTTATTATTAGTAAGAAGT
ATAGTAGAAAATGGAGCTGGAACTGGATGAACAGTTTACCCCCCATTATC
AAGTAATATTGCCCATGGAGGAGCTTCAGTTGATTTAGCAATTTTTTCCT
TACATTTATCTGGTATATCATCAATTTTAGGAGCAGTAAATTTTATTACA
ACTGTAATTAATATACGTTCAACAGGTATTACTTATGATCGAATACCTTT
ATTCGTTTGATCTGTTGCTATTACAGCTCTTTTACTTTTATTATCACTTC
CTGTATTAGCCGGAGCTATTACTATATTATTAACAGATCGAAATTTAAAT
ACTTCATTTTTTGATCCAGCTGGAGGAGGAGATCCAATTTNNNNNNNNNN
NNNNNNN
>Graptomyza_suavissima_Togo_413A03
ACATTATACTTTTTATTTGGTACTTGAGCTGGTATAGTAGGAACTTCTTT
AAGAATTTTAATTCGAGCTGAATTAGGACACCCTGGAGCTTTAATTGGTG
ATGACCAAATTTATAACGTAATTGTTACAGCTCATGCTTTTGTAATAATT
TTTTTTATAGTTATACCAATTATAATTGGAGGATTTGGAAATTGACTAGT
CCCATTAATACTAGGTGCTCCAGATATAGCATTTCCTCGAATAAATAATT
TAAGTTTTTGACTATTACCTCCTTCATTAACATTATTATTAGTAAGCAGT
ATAGTAGAAAATGGAGCTGGTACAGGATGAACTGTTTACCCTCCTCTATC
AACAAATATTGCACATGCAGGGGCATCAGTTGATTTAGCTATTTTTTCTC
TTCATTTAGCAGGTATATCCTCTATTTTAGGGGCTGTAAATTTTATTACA
ACAGTAATTAATATACGATCTATCGGAATTACTTTTGATCGAATACCTTT
ATTTGTATGATCAGTAGTTATTACAGCTTTACTATTACTTTTATCTCTAC
CAGTATTAGCAGGTGCTATTACTATATTATTAACAGATCGAAATTTAAAC
ACTTCATTTTTTGACCCAGCAGGAGGAGGAGATCCTATTCTTTATCAACA
TTTATTT
>Graptomyza_suavissima_Togo_413C03
ACATTATACTTTTTATTTGGTACTTGAGCTGGTATAGTAGGAACTTCTTT
AAGAATTTTAATTCGAGCTGAATTAGGACACCCTGGAGCTTTAATTGGTG
ATGACCAAATTTATAACGTAATTGTTACAGCTCATGCTTTTGTAATAATT
TTTTTTATAGTTATACCAATTATAATTGGAGGATTTGGAAATTGACTAGT
CCCATTAATACTAGGTGCTCCAGATATAGCATTTCCTCGAATAAATAATT
TAAGTTTTTGACTATTACCTCCTTCATTAACATTATTATTAGTAAGCAGT
ATAGTAGAAAATGGAGCTGGTACAGGATGAACTGTTTACCCTCCTCTATC
AACAAATATTGCACATGCAGGGGCATCAGTTGATTTAGCTATTTTTTCTC
TTCATTTAGCAGGTATATCCTCTATTTTAGGGGCTGTAAATTTTATTACA
ACAGTAATTAATATACGATCTATCGGAATTACTTTTGATCGAATACCTTT
ATTTGTATGATCAGTAGTTATTACAGCTTTACTATTACTTTTATCTCTAC
CAGTATTAGCAGGTGCTATTACTATATTATTAACAGATCGAAATTTAAAC
ACTTCATTTTTTGACCCAGCAGGAGGAGGAGATCCTATTCTTTATCAACA
TTTATTT
>Graptomyza_suavissima_Togo_413D03
ACATTATACTTTTTATTTGGTACTTGAGCTGGTATAGTAGGAACTTCTTT
AAGAATTTTAATTCGAGCTGAATTAGGGCACCCTGGAGCTTTAATTGGTG
ATGACCAAATTTATAACGTAATTGTTACAGCTCATGCTTTTGTAATAATT
TTTTTTATAGTTATACCAATTATAATTGGAGGATTTGGAAATTGACTAGT
CCCATTAATACTAGGTGCTCCAGATATAGCATTTCCTCGAATAAATAATT
TAAGTTTTTGACTATTACCTCCTTCATTAACATTATTATTAGTAAGCAGT
ATAGTAGAAAATGGAGCTGGTACAGGATGAACTGTTTACCCTCCTCTATC
AACAAATATTGCACATGCAGGGGCATCAGTTGATTTAGCTATTTTTTCTC
TTCATTTAGCAGGTATATCCTCTATTTTAGGGGCTGTAAATTTTATTACA
ACAGTAATTAATATACGATCTATCGGAATTACTTTTGATCGAATACCTTT
ATTTGTATGATCAGTAGTTATTACAGCTTTACTATTACTTTTATCTCTAC
CAGTATTAGCAGGTGCTATTACTATATTATTAACAGATCGAAATTTAAAC
ACTTCATTTTTTGACCCAGCAGGAGGAGGAGATCCTATTCTTTATCAACA
TTTATTT
>Graptomyza_suavissima_Togo_413E03
ACATTATACTTTTTATTTGGTACTTGAGCTGGTATAGTAGGAACTTCTTT
AAGAATTTTAATTCGAGCTGAATTAGGACACCCTGGAGCTTTAATTGGTG
ATGACCAAATTTATAACGTAATTGTTACAGCTCATGCTTTTGTAATAATT
TTTTTTATAGTTATACCAATTATAATTGGAGGATTTGGAAATTGACTAGT
CCCATTAATACTAGGTGCTCCAGATATAGCATTTCCTCGAATAAATAATT
TAAGTTTTTGACTATTACCTCCTTCATTAACATTATTATTAGTAAGCAGT
ATAGTAGAAAATGGAGCTGGTACAGGATGAACTGTTTACCCTCCTCTATC
AACAAATATTGCACATGCAGGGGCATCAGTTGATTTAGCTATTTTTTCTC
TTCATTTAGCAGGTATATCCTCTATTTTAGGGGCTGTAAATTTTATTACA
ACAGTAATTAATATACGATCTATCGGAATTACTTTTGATCGAATACCTTT
ATTTGTATGATCAGTAGTTATTACAGCTTTACTATTACTTTTATCTCTAC
CAGTATTAGCAGGNNNNNNNNNNNNNNNNNNNNNNNNNNNNNNNNNNNNN
NNNNNNNNNNNNNNNNNNNNNNNNNNNNNNNNNNNNNNNNNNNNNNNNNN
NNNNNNN
>Graptomyza_suavissima_Togo_413F02
ACATTATACTTTTTATTTGGTACTTGAGCTGGTATAGTAGGAACTTCTTT
AAGAATTTTAATTCGAGCTGAATTAGGACACCCTGGAGCTTTAATTGGTG
ATGACCAAATTTATAACGTAATTGTTACAGCTCATGCTTTTGTAATAATT
TTTTTTATAGTTATACCAATTATAATTGGAGGATTTGGAAATTGACTAGT
CCCATTAATACTAGGTGCTCCAGATATAGCATTTCCTCGAATAAATAATT
TAAGTTTTTGACTATTACCTCCTTCATTAACATTATTATTAGTAAGCAGT
ATAGTAGAAAATGGAGCTGGTACAGGATGAACTGTTTACCCTCCTCTATC
AACAAATATTGCACATACAGGGGCATCAGTTGATTTAGCTATTTTTTCTC
TTCATTTAGCAGGTATATCCTCTATTTTAGGGGCTGTAAATTTTATTACA
ACAGTAATTAATATACGATCTATCGGAATTACTTTTGATCGAATACCTTT
ATTTGTATGATCAGTAGTTATTACAGCTTTACTATTACTTTTATCTCTAC
CAGTATTAGCAGGTGNNNNNNNNNNNNNNNNNNNNNNNNNNNNNNNNNNN
NNNNNNNNNNNNNNNNNNNNNNNNNNNNNNNNNNNNNNNNNNNNNNNNNN
NNNNNNN
>Graptomyza_triangulifera_Benin_413D04
ACTTTATATTTTATATTTGGAACTTGAGCTGGTATAGTAGGAACATCTCT
TAGAATTTTAATCCGAGCTGAACTAGGACATCCAGGAGCTCTAATTGGTG
ATGACCAAATTTATAATGTAATTGTTACAGCACATGCTTTTGTAATAATT
TTCTTTATAGTAATACCTATTATAATTGGAGGATTTGGTAATTGATTAGT
TCCATTAATATTAGGAGCTCCGGATATAGCATTTCCACGAATAAATAATT
TAAGTTTTTGATTATTACCTCCTTCACTAACATTACTATTAGTTAGAAGT
ATAGTAGAAAACGGAGCTGGAACAGGATGAACTGTTTACCCACCTTTATC
TACAAATATTGCTCATATAGGAGCATCTGTAGATTTAGCTATTTTTTCTT
TACATTTAGCTGGGATATCTTCTATTTTAGGAGCAGTAAATTTTATTACA
ACAGTAATTAATATACGATCAATTGGTATTACATATGATCGAATACCTTT
ATTTGTATGATCAGTAGTTATTACAGCTCTCTTATTACTTTTATCTTTAC
CAGTTTTAGCAGGTGCAATTACTATATTATTAACTGATCGAAATTTAAAT
ACTTCATTTTTTGACCCTGCAGGAGGAGGAGATCCAATTTTATATCAACA
TTTATTC
>Graptomyza_triangulifera_Ghana_413A02
ACTTTATATTTTATATTTGGAACTTGAGCTGGTATAGTAGGAACATCTCT
TAGAATTTTAATCCGAGCTGAACTAGGACATCCAGGAGCTCTAATTGGTG
ATGACCAAATTTATAATGTAATTGTTACAGCACATGCTTTTGTAATAATT
TTCTTTATAGTAATACCTATTATAATTGGAGGATTTGGTAATTGATTAGT
TCCATTAATATTAGGAGCTCCGGATATAGCATTTCCACGAATAAATAATT
TAAGTTTTTGATTATTACCTCCTTCACTAACATTACTATTAGTTAGAAGT
ATAGTAGAAAACGGAGCTGGAACAGGATGAACTGTTTACCCACCTTTATC
TACAAATATTGCTCATATAGGAGCATCTGTAGATTTAGCTATTTTTTCTT
TACATTTAGCTGGGATATCTTCTATTTTAGGAGCAGTAAATTTTATTACA
ACAGTAATTAATATACGATCAATTGGTATTACATATGATCGAATACCTTT
ATTTGTATGATCAGTAGTTATTACAGCTCTCTTATTACTTTTATCTTTAC
CAGTTTTAGCAGGTGCAATTACTATATTATTAACTGATCGAAATTTAAAT
ACTTCATTTTTTGACCCTGCAGGAGGAGGAGACCCAATTTTATATCAACA
TTTATTC
>Graptomyza_triangulifera_Togo_413E01
ACTTTATATTTTATATTTGGAACTTGAGCTGGTATAGTAGGAACATCTCT
TAGAATTTTAATCCGAGCTGAACTAGGACATCCAGGAGCTCTAATTGGTG
ATGACCAAATTTATAATGTAATTGTTACAGCACATGCTTTTGTAATAATT
TTCTTTATAGTAATACCTATTATAATTGGAGGATTTGGTAATTGATTAGT
TCCATTAATATTAGGAGCTCCGGATATAGCATTTCCACGAATAAATAATT
TAAGTTTTTGATTATTACCTCCTTCACTAACATTACTATTAGTTAGAAGT
ATAGTAGAAAACGGAGCTGGAACAGGATGAACTGTTTACCCACCTTTATC
TACAAATATTGCTCATATAGGAGCATCTGTAGATTTAGCTATTTTTTCTT
TACATTTAGCTGGGATATCTTCTATTTTAGGAGCAGTAAATTTTATTACA
ACAGTAATTAATATACGATCAATTGGTATTACATATGATCGAATACCTTT
ATTTGTATGATCAGTAGTTATTACAGCTCTCTTATTACTTTTATCTTTAC
CAGTTTTAGCAGGTGCAATTACTATATTATTAACTGATCGAAATTTAAAT
ACTTCATTTTTTGACCCTGCAGGAGGAGGAGACCCAATTTTATATCAACA
TTTATTC
>Graptomyza_triangulifera_Togo_413F01
ACTTTATACTTTATATTTGGAACTTGAGCTGGTATAGTAGGAACATCTCT
TAGAATTTTAATTCGAGCTGAACTAGGACACCCAGGAGCTCTAATTGGTG
ACGACCAAATTTATAATGTAATTGTTACAGCACATGCCTTTGTAATAATT
TTCTTTATAGTTATACCTATTATAATTGGAGGATTTGGTAATTGATTAGT
TCCATTAATATTAGGAGCACCAGATATAGCATTTCCACGAATAAATAATT
TAAGTTTTTGATTACTACCTCCTTCATTAACATTATTATTAGTTAGAAGT
ATAGTAGAAAATGGAGCTGGAACAGGATGAACTGTTTATCCTCCCTTATC
TACAAATATTGCTCATATAGGAGCATCTGTAGATTTAGCTATTTTTTCTT
TACATTTAGCTGGAATATCTTCTATTTTAGGAGCAGTAAATTTTATTACA
ACAGTAATTAATATACGATCAATTGGTATTACATATGATCGAATACCTCT
ATTTGTATGATCAGTAGTTATTACAGCCCTACTATTACTTTTATCTCTAC
CAGTTTTAGCAGGTGCAATTACTATACTATTAACAGACCGAAACTTAAAT
ACTTCATTCTTTGACCCTGCAGGAGGAGGAGACCCTATTTTATATCAACA
TTTATTC
>Ischiodon_aegyptius_Benin_107D01
NNNNNNNNNNNNNNNNNNNNNNNNNNNNNNNNNNNNNNNNNNACATCTCT
AAGAATTTTAATTCGTGCAGAACTTGGACATCCAGGAGCTTTAATTGGAG
ATGATCAAATTTATAACGTAATTGTAACAGCTCATGCTTTTGTAATAATT
TTTTTTATAGTAATACCTATTATAATTGGAGGATTTGGAAATTGATTAGT
TCCTTTAATACTTGGAGCTCCTGATATAGCTTTTCCTCGAATAAATAATA
TAAGTTTTTGACTATTACCACCTTCTTTAACTTTATTATTAGTAAGAAGA
ATAGTTGAAAATGGGGCAGGAACTGGTTGAACAGTATATCCTCCCCTTTC
TGCTAGAATTGCACATGGAGGTGCATCTGTTGATTTAGCTATTTTTTCTC
TTCATTTAGCTGGTATATCATCAATTTTAGGGGCAGTAAATTTTATTACT
ACAGTAATTAATATACGATCAAATGGAATTTCATATGATCGTATACCTTT
ATTTGTATGATCAGTTGTAATTACAGCTTTATTATTATTATTATCTTTAC
CTGTATTAGCAGGAGCTATTACTATACTTTTAACAGATCGAAATTTAAAT
ACCTCATTTTTCGATCCTGCCGGAGGAGGGGATCCTATTTTATACCAACA
TTTATTT
>Ischiodon_aegyptius_Benin_107E04
ACTTTATATTTTCTATTTGGAACATGAGCTGGAATAGTAGGAACATCTCT
AAGAATTTTAATTCGTGCAGAACTTGGACATCCAGGAGCTTTAATTGGAG
ATGATCAAATTTATAACGTAATTGTAACAGCTCATGCTTTTGTAATAATT
TTTTTTATAGTAATACCTATTATAATTGGAGGATTTGGAAATTGATTAGT
TCCTTTAATACTTGGAGCTCCTGATATAGCTTTTCCTCGAATAAATAATA
TAAGTTTTTGACTATTACCACCTTCTTTAACTTTACTATTAGTAAGAAGA
ATAGTTGAAAATGGGGCAGGAACTGGTTGAACAGTATATCCTCCCCTTTC
TGCTAGAATTGCACATGGAGGTGCATCTGTTGATTTAGCTATTTTTTCTC
TTCATTTAGCTGGTATATCATCAATTTTAGGGGCAGTAAATTTTATTACT
ACAGTAATTAATATACGATCAAATGGAATTTCATATGATCGTATACCTTT
ATTTGTATGATCAGTTGTAATTACAGCTTTATTATTATTATTATCTTTAC
CTGTATTAGCAGGAGCTATTACTATACTTTTAACAGATCGAAATTTAAAT
ACCTCATTTNNNNNNNNNNNNNNNNNNNNNNNNNNNNNNNNNNNNNNNNN
NNNNNNN
>Ischiodon_aegyptius_Benin_416D06
ACTTTATATTTTCTATTTGGAACATGAGCTGGAATAGTAGGAACATCTCT
AAGAATTTTAATTCGTGCAGAACTTGGACATCCAGGAGCTTTAATTGGAG
ATGATCAAATTTATAACGTAATTGTAACAGCTCATGCTTTTGTAATAATT
TTTTTTATAGTAATACCTATTATAATTGGAGGATTTGGAAATTGATTAGT
TCCTTTAATACTTGGAGCTCCTGATATAGCTTTTCCTCGAATAAATAATA
TAAGTTTTTGACTATTACCACCTTCTTTAACTTTATTATTAGTAAGAAGA
ATAGTTGAAAATGGGGCAGGAACTGGTTGAACAGTATATCCTCCCCTTTC
TGCTAGAATTGCACATGGAGGCGCATCTGTTGATTTAGCTATTTTTTCTC
TTCATTTAGCTGGTATATCATCAATTTTAGGGGCAGTAAATTTTATTACT
ACAGTAATTAATATACGATCAAATGGAATTTCATATGATCGTATACCTTT
ATTTGTATGATCAGTTGTAATTACAGCTTTATTATTATTATTATCTTTAC
CTGTATTAGCAGGAGCTATTACTATACTTTTAACAGATCGAAATTTAAAT
ACCTCATTTTTCGATCCTGCCGGAGGAGGAGATCCTATTTTATACCAACA
TTTATTN
>Ischiodon_aegyptius_Benin_422A01
ACTTTATATTTTCTATTTGGAACATGAGCTGGAATAGTAGGAACATCTCT
AAGAATTTTAATTCGTGCAGAACTTGGACATCCAGGAGCTTTAATTGGAG
ATGATCAAATTTATAACGTAATTGTAACAGCTCATGCTTTTGTAATAATT
TTTTTTATAGTAATACCTATTATAATTGGAGGATTTGGAAATTGATTAGT
TCCTTTAATACTTGGAGCTCCTGATATAGCTTTTCCTCGAATAAATAATA
TAAGTTTTTGACTATTACCACCTTCTTTAACTTTACTATTAGTAAGAAGA
ATAGTTGAAAATGGGGCAGGAACTGGTTGAACAGTATATCCTCCCCTTTC
TGCTAGAATTGCACATGGAGGTGCATCTGTTGATTTAGCTATTTTTTCTC
TTCATTTAGCTGGTATATCATCAATTTTAGGGGCAGTAAATTTTATTACT
ACAGTAATTAATATACGATCAAATGGAATTTCATATGATCGTATACCTTT
ATTTGTATGATCAGTTGTAATTACAGCTTTATTATTATTATTATCTTTAC
CTGTATTAGCAGGAGCTATTACTATACTTTTAACAGATCGAAATTTAAAT
ACCTCATTTTTCGATCCTGCCGGAGGAGGGGATCCTATTTTATACCAACA
TTTATTT
>Ischiodon_aegyptius_Benin_423E01
ACTTTATATTTTCTATTTGGAACATGAGCCGGAATAGTAGGAACATCTCT
AAGAATTTTAATTCGTGCAGAACTTGGACATCCAGGAGCTTTAATTGGAG
ATGATCAAATTTATAACGTAATTGTAACAGCTCATGCTTTTGTAATAATT
TTTTTTATAGTAATACCTATTATAATTGGAGGATTTGGAAATTGATTAGT
TCCTTTAATACTTGGAGCTCCTGATATAGCTTTTCCTCGAATAAATAATA
TAAGTTTTTGACTATTACCACCTTCTTTAACTTTATTATTAGTAAGAAGA
ATAGTTGAAAATGGGGCAGGAACTGGTTGAACAGTATATCCTCCCCTTTC
TGCTAGAATTGCACATGGAGGTGCATCTGTTGATTTAGCTATTTTTTCTC
TTCATTTAGCTGGTATATCATCAATTTTAGGGGCAGTAAATTTTATTACT
ACAGTAATTAATATACGATCAAATGGAATTTCATATGATCGTATACCTTT
ATTTGTATGATCAGTTGTAATTACAGCTTTATTATTATTATTATCTTTAC
CTGTATTAGCAGGAGCTATTACTATACTTTTAACAGATCGAAATTTAAAT
ACCTCATTTTTCGATCCTGCCGGAGGAGGGGATCCTATTTTATACCAACA
TTTATTT
>Ischiodon_aegyptius_Benin_426F04
ACTTTATATTTTCTATTTGGAACATGAGCTGGAATAGTAGGAACATCTCT
AAGAATTTTAATTCGTGCAGAACTTGGACATCCAGGAGCTTTAATTGGAG
ATGATCAAATTTATAACGTAATTGTAACAGCTCATGCTTTTGTAATAATT
TTTTTTATAGTAATACCTATTATAATTGGAGGATTTGGAAATTGATTAGT
TCCTTTAATACTTGGAGCTCCTGATATAGCTTTTCCTCGAATAAATAATA
TAAGTTTTTGACTATTACCACCTTCTTTAACTTTACTATTAGTAAGAAGA
ATAGTTGAAAATGGGGCAGGAACTGGTTGAACAGTATATCCTCCCCTTTC
TGCTAGAATTGCACATGGAGGTGCATCTGTTGATTTAGCTATTTTTTCTC
TTCATTTAGCTGGTATATCATCAATTTTAGGGGCAGTAAATTTTATTACT
ACAGTAATTAATATACGATCAAATGGAATTTCATATGATCGTATACCTTT
ATTTGTATGATCAGTTGTAATTACAGCTTTATTATTATTATTATCTTTAC
CTGTATTAGCAGGAGCTATTACTATACTTTTAACAGATCGAAATTTAAAT
ACCTCATTTTTCGATCCTGCCGGAGGAGGGGATCCTATTTTATACCAACA
TTTATTT
>Ischiodon_aegyptius_Nigeria_416C05
ACTTTATATTTTCTATTTGGAACATGAGCTGGAATAGTAGGAACATCTCT
AAGAATTTTAATTCGTGCAGAACTTGGACATCCAGGAGCTTTAATTGGAG
ATGATCAAATTTATAACGTAATTGTAACAGCTCATGCTTTTGTAATAATT
TTTTTTATAGTAATACCTATTATAATTGGAGGATTTGGAAATTGATTAGT
TCCTTTAATACTTGGAGCTCCTGATATAGCTTTTCCTCGAATAAATAATA
TAAGTTTTTGACTATTACCACCTTCTTTAACTTTACTATTAGTAAGAAGA
ATAGTTGAAAATGGGGCAGGAACTGGTTGAACAGTATATCCTCCCCTTTC
TGCTAGAATTGCACATGGAGGTGCATCTGTTGATTTAGCTATTTTTTCTC
TTCATTTAGCTGGTATATCATCAATTTTAGGGGCAGTAAATTTTATTACT
ACAGTAATTAATATACGATCAAATGGAATTTCATATGATCGTATACCTTT
ATTTGTATGATCAGTTGTAATTACAGCTTTATTATTATTATTATCTTTAC
CTGTATTAGCAGGAGCTATTACTATACTTTTAACAGATCGAAATTTAAAT
ACCTCATTTTTCGATCCTGCCGGAGGAGGGGATCCTATTTTATACCAACA
TTTATTN
>Ischiodon_aegyptius_Togo_416A01
ACTTTATATTTTCTATTTGGAACATGAGCTGGAATAGTAGGAACATCTCT
AAGAATTTTAATTCGTGCAGAACTTGGACATCCAGGAGCTTTAATTGGAG
ATGATCAAATTTATAACGTAATTGTAACAGCTCATGCTTTTGTAATAATT
TTTTTTATAGTAATACCTATTATAATTGGAGGATTTGGAAATTGATTAGT
TCCTTTAATACTTGGAGCTCCTGATATAGCTTTTCCTCGAATAAATAATA
TAAGTTTTTGACTATTACCACCTTCTTTAACTTTATTATTAGTAAGAAGA
ATAGTTGAAAATGGGGCAGGAACTGGTTGAACAGTATATCCTCCCCTTTC
TGCTAGAATTGCACATGGAGGTGCATCTGTTGATTTAGCTATTTTTTCTC
TTCATTTAGCTGGTATATCATCAATTTTAGGGGCAGTAAATTTTATTACT
ACAGTAATTAATATACGATCAAATGGAATTTCATATGATCGTATACCTTT
ATTTGTATGATCAGTTGTAATTACAGCTTTATTATTATTATTATCTTTAC
CTGTATTAGCAGGAGCTATTACTATACTTTTAACAGATCGAAATTTAAAT
ACCTCATTTTTCGATCCTGCCGGAGGAGGGGATCCTATTTTATACCAACA
TTTATTN
>Ischiodon_aegyptius_Togo_416A06
ACTTTATATTTTCTATTTGGAACATGAGCTGGAATAGTAGGAACATCTCT
AAGAATTTTAATTCGTGCAGAACTTGGACATCCAGGAGCTTTAATTGGAG
ATGATCAAATTTATAACGTAATTGTAACAGCTCATGCTTTTGTAATAATT
TTTTTTATAGTAATACCTATTATAATTGGAGGATTTGGAAATTGATTAGT
TCCTTTAATACTTGGAGCTCCTGATATAGCTTTTCCTCGAATAAATAATA
TAAGTTTTTGACTATTACCACCTTCTTTAACTTTACTATTAGTAAGAAGA
ATAGTTGAAAATGGGGCAGGAACTGGTTGAACAGTATATCCTCCCCTTTC
TGCTAGAATTGCACATGGAGGTGCATCTGTTGATTTAGCTATTTTTTCTC
TTCATTTAGCTGGTATATCATCAATTTTAGGGGCAGTAAATTTTATTACT
ACAGTAATTAATATACGATCAAATGGAATTTCATATGATCGTATACCTTT
ATTTGTATGATCAGTTGTAATTACAGCTTTATTATTATTATTATCTTTAC
CTGTATTAGCAGGAGCTATTACTATACTTTTAACAGATCGAAATTTAAAT
ACCTCATTTTTCGATCCTGCCGGAGGAGGGGATCCTATTTTATATCAACA
TTTATTN
>Melanostoma_bituberculatum_Benin_416A03
ACTTTATATTTTTTATTTGGAACTTGAGCAGGTATAGTAGGAACATCCTT
AAGTATATTAATTCGTGCTGAACTTGGCCATCCAGGAGCATTAATTGGTG
ATGATCAAATTTATAATGTAATTGTTACAGCTCATGCTTTTATTATAATT
TTTTTTATAGTTATACCAATTATAATTGGAGGATTTGGAAATTGATTAGT
TCCATTAATATTAGGTGCTCCTGATATAGCCTTTCCTCGAATAAATAATA
TAAGTTTTTGACTACTTCCTCCTTCTTTAACTTTATTATTAGTAAGAAGT
ATAGTAGAAAATGGAGCTGGTACAGGATGAACTGTTTATCCTCCTCTTTC
TTCTAGAATTGCTCATGGTGGAGCTTCTGTTGATTTAGCTATTTTTTCCC
TTCACTTAGCTGGTATATCATCAATTTTAGGAGCAGTAAATTTTATCACT
ACAGTAATTAATATACGTTCTACAGGTATCTCATATGATCGAATACCATT
ATTTGTATGATCAGTTGTAATTACAGCATTACTTCTTTTATTATCATTAC
CAGTTCTTGCTGGAGGTATTACAATATTATTAACAGATCGAAATTTAAAT
ACTTCCTTTTTTGATCCAGCAGGAGGAGGAGATCCAATTTTATATCAACA
TTTATTN
>Melanostoma_bituberculatum_Benin_416D02
ACTTTATATTTTTTATTTGGAACTTGAGCAGGTATAGTAGGAACATCTTT
AAGTATATTAATTCGTGCTGAACTTGGTCATCCAGGAGCATTAATTGGTG
ATGATCAAATTTATAATGTAATTGTTACAGCTCATGCTTTTATTATAATT
TTTTTTATAGTTATACCAATTATAATTGGAGGATTTGGAAATTGATTAGT
TCCATTAATATTAGGTGCTCCTGATATAGCATTTCCTCGAATAAATAATA
TAAGTTTTTGACTACTTCCTCCTTCTTTAACTTTATTATTAGTAAGAAGT
ATAGTAGAAAATGGGGCTGGTACAGGATGAACTGTTTATCCTCCTCTTTC
TTCTAGAATTGCTCATGGTGGAGCTTCTGTTGATTTAGCTATTTTTTCTC
TTCACTTAGCTGGTATATCATCAATTTTAGGAGCAGTAAATTTTATTACT
ACAGTAATTAATATACGTTCTACAGGTATTTCATATGATCGAATACCATT
ATTTGTATGATCAGTTGTAATTACAGCATTACTTCTCTTATTATCATTAC
CAGTTCTTGCTGGAGCTATTACAATATTATTGACAGATCGAAATTTAAAT
ACTTCCTTTTTTGATCCAGCAGGAGGAGGAGATCCAATTTTATATCAACA
TTTATTN
>Melanostoma_bituberculatum_Benin_416E02
NNNNNNNNNNNNNNNNNNNNNNNNNNNNNNNNNNNNNNNNNNNNNNNNNN
NNNNNNNNNNNNNNNNNNNNNNNNNNNNNNNNNNNGAGCATTAATTGGTG
ATGATCAAATTTATAATGTAATTGTTACAGCTCATGCTTTTATTATAATT
TTTTTTATAGTTATACCAATTATAATTGGAGGATTTGGAAATTGATTAGT
TCCATTAATATTAGGTGCTCCTGATATAGCCTTTCCTCGAATAAATAATA
TAAGTTTTTGACTACTTCCTCCTTCTTTAACTTTATTATTAGTAAGAAGT
ATAGTAGAAAATGGAGCTGGTACAGGATGAACTGTTTATCCTCCTCTTTC
TTCTAGAATTGCTCATGGTGGAGCTTCTGTTGATTTAGCTATTTTTTCCC
TTCACTTAGCTGGTATATCATCAATTTTAGGAGCAGTAAATTTTATTACT
ACAGTAATTAATATACGTTCTACAGGTATCTCATATGATCGAATACCATT
ATTTGTATGATCAGTTGTAATTACAGCATTACTTCTTTTATTATCATTAC
CAGTTCTTGCTGGAGCTATTACAATATTATTAACAGATCGAAATTTAAAT
ACTTCTTTTTTTGATCCAGCAGGAGGAGGAGATCCAATTTTATATCAACA
TTTATTN
>Melanostoma_bituberculatum_Nigeria_416E04
ACTTTATATTTTTTATTTGGAACTTGAGCAGGTATAGTAGGAACATCCTT
AAGTATATTAATTCGTGCTGAACTTGGCCATCCAGGAGCATTAATTGGTG
ATGATCAAATTTATAATGTAATTGTTACAGCTCATGCTTTTATTATAATT
TTTTTTATAGTTATACCAATTATAATTGGAGGATTTGGAAATTGATTAGT
TCCATTAATATTAGGTGCTCCTGATATAGCCTTTCCTCGAATAAATAATA
TAAGTTTTTGACTACTTCCTCCTTCTTTAACTTTATTATTAGTAAGAAGT
ATAGTAGAAAATGGAGCTGGTACAGGATGAACTGTTTATCCTCCTCTTTC
TTCTAGAATTGCTCATGGTGGAGCTTCTGTTGATTTAGCTATTTTTTCCC
TTCACTTAGCTGGTATATCATCAATTTTAGGAGCAGTAAATTTTATCACT
ACAGTAATTAATATACGTTCTACAGGTATTTCATATGATCGAATACCATT
ATTTGTATGATCAGTTGTAATTACAGCATTACTTCTTTTATTATCATTAC
CAGTTCTTGCTGGAGCTATTACAATATTATTAACAGATCGAAATTTAAAT
ACTTCCTTTTTTGATCCAGCAGGAGGAGGAGATCCAATTTTATATCAACA
TTTATTN
>Melanostoma_bituberculatum_Togo_416B03
ACTTTATATTTTTTATTTGGAACTTGAGCAGGTATAGTAGGAACATCTTT
AAGTATATTAATTCGTGCTGAACTTGGTCATCCAGGAGCATTAATTGGTG
ATGATCAAATTTATAATGTAATTGTTACAGCTCATGCTTTTATTATAATT
TTTTTTATAGTTATACCAATTATAATTGGAGGATTTGGAAATTGATTAGT
TCCATTAATATTAGGTGCTCCTGATATAGCATTTCCTCGAATAAATAATA
TAAGTTTTTGACTACTTCCTCCTTCTTTAACTTTATTATTAGTAAGAAGT
ATAGTAGAAAATGGGGCTGGTACAGGATGAACTGTTTATCCTCCTCTTTC
TTCTAGAATTGCTCATGGTGGAGCTTCTGTTGATTTAGCTATTTTTTCTC
TTCACTTAGCTGGTATATCATCAATTTTAGGAGCAGTAAATTTTATTACT
ACAGTAATTAATATACGTTCTACAGGTATTTCATATGATCGAATACCATT
ATTTGTATGATCAGTTGTAATTACAGCATTACTTCTCTTATTATCATTAC
CAGTTCTTGCTGGAGCTATTACAATATTATTGACAGATCGAAATTTAAAT
ACTTCCTTTTTTGATCCAGCAGGAGGAGGAGATCCAATTTTATATCAACA
TTTATTN
>Melanostoma_bituberculatum_Togo_416C03
ACTTTATATTTTTTATTTGGAACTTGAGCAGGTATAGTAGGAACATCCTT
AAGTATATTAATTCGTGCTGAACTTGGTCATCCAGGAGCATTAATTGGTG
ATGATCAAATTTATAATGTAATTGTTACAGCTCATGCTTTTATTATAATT
TTTTTTATAGTTATACCAATTATAATTGGAGGATTTGGAAATTGATTAGT
TCCATTAATATTAGGTGCTCCTGATATAGCATTTCCTCGAATAAATAATA
TAAGTTTTTGACTACTTCCTCCTTCTTTAACTTTATTATTAGTAAGAAGT
ATAGTAGAAAATGGGGCTGGTACAGGATGAACTGTTTATCCTCCTCTTTC
TTCTAGAATTGCTCATGGTGGAGCTTCTGTTGATTTAGCTATTTTTTCTC
TTCACTTAGCTGGTATATCATCAATTTTAGGAGCAGTAAATTTTATTACT
ACAGTAATTAATATACGTTCTACAGGTATTTCATATGATCGAATACCATT
ATTTGTATGATCAGTTGTAATTACAGCATTACTTCTCTTATTATCATTAC
CAGTTCTTGCTGGAGCTATTACAATATTATTGACAGATCGAAATTTAAAT
ACTTCCTTTTTTGATCCAGCAGGAGGAGGAGATCCAATTTTATATCAACA
TTTATTN
>Melanostoma_cf.bituberculatum_Togo_415D08
ACTTTATATTTTTTATTTGGAACTTGAGCAGGTATAGTAGGAACATCCCT
AAGTATATTAATTCGTGCTGAACTTGGTCATCCAGGAGCATTAATTGGTG
ATGATCAAATTTATAATGTAATTGTTACAGCTCATGCTTTTGTTATAATT
TTTTTTATAGTTATACCAATTATAATTGGAGGATTTGGAAATTGATTAGT
TCCATTAATACTAGGTGCTCCTGATATAGCATTTCCTCGAATAAATAATA
TAAGTTTTTGATTACTACCTCCTTCTTTAACTTTATTATTAGTAAGAAGT
ATAGTAGAAAATGGAGCTGGTACAGGATGAACTGTTTATCCTCCTCTTTC
TTCTAGAATTGCTCATGGTGGAGCTTCTGTTGATTTAGCTATTTTTTCTC
TTCATTTAGCTGGTATATCATCAATTTTAGGTGCAGTAAATTTTATCACT
ACAGTAATTAATATACGTTCTACAGGTATTTCATATGATCGAATACCATT
ATTTGTATGATCAGTTGTAATTACAGCATTACTTCTTTTATTATCATTAC
CAGTTCTTGCTGGAGCTATTACAATATTATTAACAGATCGAAATTTAAAT
ACTTCCTTTTTTGACCCAGCGGGAGGAGGAGATCCAATTTTATATCAACA
TTTATTT
>Melanostoma_cf.bituberculatum_Togo_415E08
ACTTTATATTTTTTATTTGGAACTTGAGCAGGTATAGTAGGAACATCCCT
AAGTATATTAATTCGTGCTGAACTTGGTCATCCAGGAGCATTAATTGGTG
ATGATCAAATTTATAATGTGATTGTTACAGCTCATGCTTTTGTTATAATT
TTTTTTATAGTTATACCAATTATAATTGGAGGATTTGGAAATTGATTAGT
TCCATTAATACTAGGTGCTCCTGATATAGCATTTCCTCGAATAAATAATA
TAAGTTTTTGATTACTACCTCCTTCTTTAACTTTATTATTAGTAAGAAGT
ATAGTAGAAAATGGAGCTGGTACAGGATGAACTGTTTATCCTCCTCTTTC
TTCTAGAATTGCTCATGGTGGAGCTTCTGTTGATTTAGCTATTTTTTCTC
TTCATTTAGCTGGTATATCATCAATTTTAGGTGCAGTAAATTTTATCACT
ACAGTAATTAATATACGTTCTACAGGTATTTCATATGATCGAATACCATT
ATTTGTATGATCAGTTGTAATTACAGCATTACTTCTTTTATTATCATTAC
CAGTTCTTGCTGGAGCTATTACAATATTATTAACAGATCGAAATTTAAAT
ACTTCCTTTTTTGACCCAGCGGGAGGAGGAGATCCAATTTTATATCAACA
TTTATTT
>Melanostoma_cf.bituberculatum_Togo_415F08
ACTTTATATTTTTTATTTGGAACTTGAGCAGGTATAGTAGGAACATCCCT
AAGTATATTAATTCGTGCTGAACTTGGTCATCCAGGAGCATTAATTGGTG
ATGATCAAATTTATAATGTGATTGTTACAGCTCATGCTTTTGTTATAATT
TTTTTTATAGTTATACCAATTATAATTGGAGGATTTGGAAATTGATTAGT
TCCATTAATACTAGGTGCTCCTGATATAGCATTTCCTCGAATAAATAATA
TAAGTTTTTGATTACTACCTCCTTCTTTAACTTTATTATTAGTAAGAAGT
ATAGTAGAAAATGGAGCTGGTACAGGATGAACTGTTTATCCTCCTCTTTC
TTCTAGAATTGCTCATGGTGGAGCTTCTGTTGATTTAGCTATTTTTTCTC
TTCATTTAGCTGGTATATCATCAATTTTAGGTGCAGTAAATTTTATCACT
ACAGTAATTAATATACGTTCTACAGGTATTTCATATGATCGAATACCATT
ATTTGTATGATCAGTTGTAATTACAGCATTACTTCTTTTATTATCATTAC
CAGTTCTTGCTGGAGCTATTACAATATTATTAACAGATCGAAATTTAAAT
ACTTCCTTTTTTGACCCAGCGGGAGGAGGAGATCCAATTTTATATCAACA
TTTATTT
>Melanostoma_cf.floripeta_Togo_416A05
ACTTTATATTTTTTATTTGGAACTTGAGCAGGTATAGTAGGAACATCATT
AAGTATATTAATTCGTGCTGAACTTGGTCACCCAGGTGCATTAATTGGTG
ATGATCAAATTTATAATGTAATTGTTACAGCTCATGCTTTTATTATAATT
TTTTTTATAGTTATACCAATTATAATTGGAGGATTTGGAAATTGATTAGT
TCCATTAATATTAGGTGCTCCTGATATAGCATTTCCTCGAATAAATAACA
TAAGTTTTTGGTTACTTCCTCCTTCTTTAACTTTATTATTAGTAAGAAGT
ATAGTAGAAAATGGAGCTGGTACAGGATGAACTGTTTATCCTCCTCTTTC
TTCTAGAATTGCTCATGGTGGAGCTTCTGTTGATTTAGCTATTTTTTCTC
TTCACTTAGCTGGTATATCATCAATTTTAGGAGCAGTAAATTTTATTACT
ACAGTAATTAATATACGTTCTACAGGTATTTCATATGATCGAATACCATT
ATTTGTATGGTCAGTTGCAATTACAGCATTACTTCTACTATTATCATTAC
CAGTTCTTGCTGGAGCTATTACAATATTATTAACAGATCGAAATTTAAAT
ACTTCCTTTTTTGATCCGGCAGGAGGAGGAGATCCAATTTTATATCAACA
TTTATTN
>Melanostoma_cf.floripeta_Togo_416F04
ACTTTATATTTTTTATTTGGAACTTGAGCAGGTATAGTAGGAACATCATT
AAGTATATTAATTCGTGCTGAACTTGGTCACCCAGGTGCATTAATTGGTG
ATGATCAAATTTATAATGTAATTGTTACAGCTCATGCTTTTATTATAATT
TTTTTTATAGTTATACCAATTATAATTGGAGGATTTGGAAATTGATTAGT
TCCATTAATATTAGGTGCTCCTGATATAGCATTTCCTCGAATAAATAACA
TAAGTTTTTGGTTACTTCCTCCTTCTTTAACTTTATTATTAGTAAGAAGT
ATAGTAGAAAATGGAGCTGGTACAGGATGAACTGTTTATCCTCCTCTTTC
TTCTAGAATTGCTCATGGTGGAGCTTCTGTTGATTTAGCTATTTTTTCTC
TTCACTTAGCTGGTATATCATCAATTTTAGGAGCAGTAAATTTTATTACT
ACAGTAATTAATATACGTTCTACAGGTATTTCATATGATCGAATACCATT
ATTTGTATGGTCAGTTGCAATTACAGCATTACTTCTACTATTATCATTAC
CAGTTCTTGCTGGAGCTATTACAATATTATTAACAGATCGAAATTTAAAT
ACTTCCTTTTTTGATCCGGCAGGAGGAGGAGATCCAATTTTATATCAACA
TTTATTN
>Mesembrius_cyanipennis_Benin_107D03
ACTTTATATTTTGTATTTGGAACTTGAGCAGGAATAGTAGGTACATCCTT
AAGAATCCTAATTCGAGCAGAATTAGGTCACCCAGGAGCCCTAATTGGAA
ATGATCAAATTTATAATGTAATTGTTACAGCTCACGCTTTTGTAATAATT
TTTTTCATAGTAATACCAATTATAATTGGAGGATTCGGAAACTGATTAGT
TCCCTTAATACTTGGAGCCCCAGATATGGCATTTCCCCGAATAAATAACA
TAAGCTTCTGACTACTACCACCTTCCTTAACTTTATTACTAGTAAGAAGT
CTTGTAGAAAATGGAGCTGGAACAGGTTGAACTGTATATCCACCTCTTTC
TAGTAATATTGCACATGGAGGTGCCTCAGTTGATTTAGCCATTTTCTCTC
TTCATTTATCAGGTATGTCATCAATTTTAGGGGCTGTAAATTTTATTACC
ACTATCATTAATATACGTTCCACAGGTATTACATACGACCGAATACCTCT
ATTTGTTTGATCAGTAGGTATCACTGCTCTTCTTCTACTCCTTTCACTTC
CTGTACTAGCCGGAGCTATTACTATATTATTAACAGATCGAAATCTAAAT
ACATCATTCTTTGATCCTGCGGGAGGGGGTGATCCAATTTTATACCAACA
CTTATTC
>Mesembrius_cyanipennis_Benin_107D07
ACTTTATATTTTGTATTTGGAACTTGAGCAGGAATAGTAGGTACATCCTT
AAGAATCCTAATTCGAGCAGAATTAGGTCACCCAGGAGCCCTAATTGGAA
ATGATCAAATTTATAATGTAATTGTTACAGCTCACGCTTTTGTAATAATT
TTTTTCATAGTAATACCAATTATAATTGGAGGATTCGGAAACTGATTAGT
TCCCTTAATACTTGGAGCCCCAGATATGGCATTTCCCCGAATAAATAACA
TAAGCTTCTGACTACTACCACCTTCCTTAACTTTATTACTAGTAAGAAGT
CTTGTAGAAAATGGAGCTGGAACAGGTTGAACTGTATATCCACCTCTTTC
TAGTAATATTGCACATGGAGGTGCCTCAGTTGATTTAGCCATTTTCTCTC
TTCATTTATCAGGTATGTCATCAATTTTAGGTGCTGTAAATTTTATTACC
ACTATCATTAATATACGTTCCACAGGTATTACATACGACCGAATACCTCT
ATTTGTTTGATCAGTAGGTATCACTGCTCTTCTTCTACTCCTTTCACTTC
CTGTACTAGCCGGAGCTATTACTATATTATTAACAGATCGAAATCTAAAT
ACATCATTCTTTGATCCTGCGGGAGGGGGTGATCCAATTTTATACCAACA
CTTATTC
>Mesembrius_cyanipennis_Benin_107E02
ACTTTATATTTTGTATTTGGAACTTGAGCAGGAATAGTAGGTACATCCTT
AAGAATCCTAATTCGAGCAGAATTAGGTCACCCAGGAGCCCTAATTGGAA
ATGATCAAATTTATAATGTAATTGTTACAGCTCACGCTTTTGTAATAATT
TTTTTCATAGTAATACCAATTATAATTGGAGGATTCGGAAACTGATTAGT
TCCCTTAATACTTGGAGCCCCAGATATGGCATTTCCCCGAATAAATAACA
TAAGCTTCTGACTACTACCACCTTCCTTAACTTTATTACTAGTAAGAAGT
CTTGTAGAAAATGGAGCTGGAACAGGTTGAACTGTATATCCACCTCTTTC
TAGTAATATTGCACATGGAGGTGCCTCAGTTGATTTAGCCATTTTCTCTC
TTCATTTATCAGGTATGTCATCAATTTTAGGGGCTGTAAATTTTATTACC
ACTATCATTAATATACGTTCCACAGGTATTACATACGACCGAATACCTCT
ATTTGTTTGATCAGTAGGTATCACTGCTCTTCTTCTACTCCTTTCACTTC
CTGTACTAGCCGGAGCTATTACTATATTATTAACAGATCGAAATCTAAAT
ACATCATTCTTTGATCCTGCGGGAGGGGGTGATCCAATTTTATACCAACA
CTTATTC
>Mesembrius_cyanipennis_Benin_418F03
ACTTTATATTTTGTATTTGGAACTTGAGCAGGAATAGTAGGTACATCCTT
AAGAATCCTAATTCGAGCAGAATTAGGTCACCCGGGAGCCCTAATTGGAA
ATGATCAAATTTATAATGTAATTGTTACAGCTCACGCTTTTGTAATAATT
TTTTTCATAGTAATACCAATTATAATTGGGGGATTCGGAAACTGATTAGT
TCCCTTAATACTTGGAGCCCCAGATATAGCATTTCCCCGAATAAATAACA
TAAGCTTCTGACTACTACCGCCTTCCTTAACTTTATTACTAGTAAGAAGC
CTTGTAGAAAATGGAGCTGGAACAGGTTGAACTGTATATCCACCTCTTTC
TAGTAATATTGCACATGGGGGTGCCTCAGTTGATTTAGCCATTTTCTCTC
TTCATTTATCAGGTATGTCATCAATTTTAGGGGCTGTAAATTTTATTACC
ACTATCATTAATATACGTTCCACAGGTATTACATACGACCGAATACCTCT
ATTTGTTTGATCAGTAGGTATTACTGCTCTTCTTCTACTCCTTTCACTTC
CTGTACTAGCCGGAGCTATTACTATATTATTAACAGATCGAAATCTAAAT
ACATCATTCTTTGATCCTGCAGGAGGAGGTGATCCGATTTTATATCAACA
CTTATTC
>Mesembrius_cyanipennis_Benin_423E08
ACTTTATATTTTGTATTTGGAACTTGAGCAGGAATAGTAGGTACATCCTT
AAGAATCCTAATTCGAGCAGAATTAGGTCACCCAGGAACCCTAATTGGAA
ATGATCAAATTTATAATGTAATTGTTACAGCTCACGCTTTTGTAATAATT
TTTTTCATAGTAATACCAATTATAATTGGAGGATTCGGAAACTGATTAGT
TCCCTTAATACTTGGGGCCCCAGATATAGCATTTCCCCGAATAAATAACA
TAAGCTTCTGACTACTACCGCCTTCCTTAACTTTATTACTAGTAAGAAGT
CTTGTAGAAAATGGAGCTGGAACAGGTTGAACTGTATATCCACCTCTTTC
TAGTAATATTGCACATGGAGGTGCCTCAGTTGATTTAGCCATTTTCTCTC
TTCATTTATCAGGTATGTCATCAATTTTAGGGGCTGTAAATTTTATTACC
ACTATCATTAATATACGTTCCACAGGTATTACATACGACCGAATACCTCT
ATTTGTTTGATCAGTAGGTATCACTGCTCTTCTTCTACTCCTTTCACTTC
CTGTACTAGCCGGAGCTATTACTATATTATTAACAGATCGAAATCTAAAT
ACATCATTCTTTGATCCTGCAGGAGGGGGTGATCCAATTTTATACCAACA
CTTATTC
>Mesembrius_cyanipennis_Ghana_418E03
ACTTTATATTTTGTATTTGGAACTTGAGCAGGAATAGTAGGTACATCCTT
AAGAATCCTAATTCGAGCAGAATTAGGTCACCCAGGAGCCCTAATTGGAA
ATGATCAAATTTATAATGTAATTGTTACAGCTCACGCTTTTGTAATAATT
TTTTTCATAGTAATACCAATTATAATTGGAGGATTCGGAAACTGATTAGT
TCCCTTAATACTTGGGGCCCCAGATATAGCATTTCCCCGAATAAATAACA
TAAGCTTCTGACTACTACCGCCTTCCTTAACTTTATTACTAGTAAGAAGT
CTTGTAGAAAATGGAGCTGGAACAGGTTGAACTGTATATCCGCCTCTTTC
TAGTAATATTGCACATGGAGGTGCCTCAGTTGATTTAGCCATTTTCTCTC
TTCATTTATCAGGTATGTCATCAATTTTAGGGGCTGTAAATTTTATTACC
ACTATCATTAATATGCGTTCCACAGGTATTACATACGACCGAATACCTCT
ATTTGTTTGATCAGTAGGTATCACTGCTCTTCTTCTACTCCTTTCACTTC
CTGTACTAGCCGGAGCTATTACTATATTATTAACAGATCGAAATCTAAAT
ACATCATTCTTTGATCCTGCAGGAGGGGGTGATCCAATTTTATACCAACA
CTTATTC
>Mesembrius_cyanipennis_Togo_418A04
ACTTTGTATTTTGTATTTGGAACTTGAGCAGGAATAGTAGGTACATCCTT
AAGAATCCTAATTCGAGCAGAATTAGGTCACCCAGGAGCCCTAATTGGAA
ATGATCAAATTTATAATGTAATTGTTACAGCTCACGCTTTTGTAATAATT
TTTTTCATAGTAATACCAATTATAATTGGAGGATTCGGAAACTGATTAGT
TCCCTTAATACTTGGAGCCCCAGATATAGCATTTCCCCGAATAAATAACA
TAAGCTTCTGACTACTACCACCTTCCTTAACTTTATTACTAGTAAGAAGT
CTTGTAGAAAATGGAGCTGGAACAGGTTGAACTGTATATCCACCTCTTTC
TAGTAATATTGCACATGGAGGTGCCTCAGTTGATTTAGCCATTTTCTCTC
TTCATTTATCAGGTATGTCATCAATTTTAGGGGCTGTAAATTTTATTACC
ACTATCATTAATATACGTTCCACAGGTATTACATACGACCGAATACCTCT
ATTTGTTTGATCAGTAGGTATTACTGCTCTTCTTCTACTCCTTTCACTTC
CTGTACTAGCCGGAGCTATTACTATATTATTAACAGATCGAAATCTAAAT
ACATCATTTTTTGATCCTGCAGGAGGGGGTGATCCAANNNNNNNNNNNNN
NNNNNNN
>Mesembrius_cyanipennis_Togo_418B04
ACTTTATATTTTGTATTTGGAACTTGAGCAGGAATAGTAGGCACATCCTT
AAGAATCCTAATTCGAGCAGAATTAGGTCACCCAGGAGCCCTAATTGGAA
ATGATCAAATTTATAATGTAATTGTTACAGCTCACGCTTTTGTAATAATT
TTTTTCATAGTAATACCAATTATAATTGGAGGATTCGGAAACTGATTAGT
TCCCTTAATACTTGGGGCCCCAGATATAGCATTTCCCCGAATAAATAACA
TAAGCTTCTGACTACTACCGCCTTCCTTAACTTTATTACTAGTAAGAAGT
CTTGTAGAAAATGGAGCTGGAACAGGTTGAACTGTATATCCGCCTCTTTC
TAGTAATATTGCACACGGAGGTGCCTCAGTTGATTTAGCCATTTTCTCTC
TTCATTTATCAGGTATGTCATCAATTTTAGGGGCTGTAAATTTTATTACC
ACTATCATTAATATACGTTCCACAGGTATTACATACGACCGAATACCTCT
ATTTGTTTGATCAGTAGGTATCACTGCTCTTCTTCTACTCCTTTCACTTC
CTGTACTAGCCGGAGCTATTACTATATTATTAACAGATCGAAATCTAAAT
ACATCATTCTTTGATCCTGCAGGAGGGGGTGATCCAATTTTATACCAACA
CTTATTC
>Mesembrius_ingratus_Benin_106D04
ACTTTATATTTCATCTTCGGAACTTGAGCAGGTATAGTTGGTACATCTTT
AAGAATTTTAATTCGAGCTGAACTAGGCCATCCAGGAGCATTAATCGGTA
ATGATCAAATTTATAATGTAATCGTTACAGCTCACGCTTTCGTAATAATT
TTTTTTATAGTAATACCAGTTATAATTGGAGGATTCGGAAATTGATTAGT
TCCTCTCATACTAGGAGCTCCTGATATAGCATTTCCTCGAATAAATAATA
TAAGTTTTTGATTATTACCTCCTTCATTAACTTTACTATTAGTAAGAAGT
CTTGTAGAAAATGGAGCCGGAACAGGTTGAACAGTATATCCTCCACTTTC
AAGTAATATCGCTCATGGAGGAGCTTCTGTTGACTTAGCTATTTTTTCAC
TTCACTTATCTGGTATATCATCAATTCTAGGAGCTGTAAACTTTATTACA
ACTATCATTAATATACGATCTACCGGAATCACTTATGACCGAATACCTTT
ATTCGTTTGATCAGTTGGTATTACAGCTTTATTACTTCTTCTTTCATTAC
CAGTTCTAGCTGGAGCTATCACTATATTATTAACAGATCGAAATTTAAAT
ACCTCATTCTTTGACCCTGCAGGAGGTGGTGACCCAATTCTATATCAACA
CTTATTC
>Mesembrius_ingratus_Benin_106E07
ACTTTATATTTCATCTTCGGAACTTGAGCAGGTATAGTTGGTACATCTTT
AAGAATTTTAATTCGAGCTGAACTAGGCCATCCAGGAGCATTAATCGGTA
ATGATCAAATTTATAATGTAATCGTTACAGCTCACGCTTTCGTAATAATT
TTTTTTATAGTAATACCAGTTATAATTGGAGGATTCGGAAATTGATTAGT
TCCTCTCATACTAGGAGCTCCTGATATAGCATTTCCTCGAATAAATAATA
TAAGTTTTTGATTATTACCTCCTTCATTAACTTTACTATTAGTAAGAAGT
CTTGTAGAAAATGGAGCCGGAACAGGTTGAACAGTATATCCTCCACTTTC
AAGTAATATCGCTCATGGAGGAGCTTCTGTTGACTTAGCTATTTTTTCAC
TTCACTTATCTGGTATATCATCAATTCTAGGGGCTGTAAACTTTATTACA
ACTATCATTAATATACGATCTACCGGAATCACTTATGACCGAATACCTTT
ATTCGTTTGATCAGTTGGTATTACAGCTTTATTACTTCTTCTTTCATTAC
CAGTTCTAGCTGGAGCTATCACTATATTATTAACAGATCGAAATTTAAAT
ACCTCATTCTTTGACCCTGCAGGAGGTGGTGACCCAATTCTATATCAACA
CTTATTC
>Mesembrius_ingratus_Benin_106E08
ACTTTATATTTCATCTTCGGAACTTGAGCAGGTATAGTTGGTACATCTTT
AAGAATTTTAATTCGAGCTGAACTAGGCCATCCAGGAGCATTAATCGGTA
ATGATCAAATTTATAATGTAATCGTTACAGCTCACGCTTTCGTAATAATT
TTTTTTATAGTAATACCAGTTATAATTGGAGGATTCGGAAATTGATTAGT
TCCTCTCATACTAGGAGCTCCTGATATAGCATTTCCTCGAATAAATAATA
TAAGTTTTTGATTATTACCTCCTTCATTAACTTTACTATTAGTAAGAAGT
CTTGTAGAAAATGGAGCCGGAACAGGTTGAACAGTATATCCTCCACTTTC
AAGTAATATCGCTCATGGAGGAGCTTCTGTTGACTTAGCTATTTTTTCAC
TTCACTTATCTGGTATATCATCAATTCTAGGAGCTGTAAACTTTATTACA
ACTATCATTAATATACGATCTACCGGAATCACTTATGACCGAATACCTTT
ATTCGTTTGATCAGTTGGTATTACAGCTTTATTACTTCTTCTTTCATTAC
CAGTTCTAGCTGGAGCTATCACTATATTATTAACAGATCGAAATTTAAAT
ACCTCATTCTTTGACCCTGCAGGAGGTGGTGATGNNNNNNNNNNNNNNNN
NNNNNNN
>Mesembrius_ingratus_Benin_417D08
ACTTTATATTTCATCTTCGGAACTTGAGCAGGTATAGTTGGTACATCTTT
AAGAATTTTAATTCGAGCTGAACTAGGCCATCCAGGAGCATTAATCGGTA
ATGATCAAATTTATAATGTAATCGTTACAGCTCACGCTTTCGTAATAATT
TTTTTTATAGTAATACCAGTTATAATTGGAGGATTCGGAAATTGATTAGT
TCCTCTCATACTAGGAGCTCCTGATATAGCATTTCCTCGAATAAATAATA
TAAGTTTTTGATTATTACCTCCTTCATTAACTTTACTATTAGTAAGAAGT
CTTGTAGAAAATGGAGCCGGAACAGGTTGAACAGTATATCCTCCACTTTC
AAGTAATATCGCTCATGGAGGAGCTTCTGTTGACTTAGCTATTTTTTCAC
TTCACTTATCTGGTATATCATCAATTCTAGGAGCTGTAAACTTTATTACA
ACTATCATTAATATACGATCTACCGGAATCACTTATGACCGAATACCTTT
ATTCGTTTGATCAGTTGGTATTACAGCTTTATTACTTCTTCTTTCATTAC
CAGTTCTAGCTGGAGCTATCACTATATTATTAACAGATCGAAATTTAAAT
ACCTCATTCTTTGACCCTGCAGGAGGTGGTGACCCAATTCTATATCAACA
CTTATTN
>Mesembrius_ingratus_Benin_417E08
ACTTTATATTTCATCTTCAGAACTTGAGCAGGTATAGTTGGTACATCTTT
AAGAATTTTAATTCGAGCTGAACTAGGCCATCCAGGAGCATTAATCGGTA
ATGATCAAATTTATAATGTAATCGTTACAGCTCACGCTTTCGTAATAATT
TTTTTTATAGTAATACCAGTTATAATTGGAGGATTCGGAAATTGATTAGT
TCCTCTCATACTAGGAGCTCCTGATATAGCATTTCCTCGAATAAATAATA
TAAGTTTTTGATTATTACCTCCTTCATTAACTTTACTATTAGTAAGAAGT
CTTGTAGAAAATGGAGCCGGAACAGGTTGAACAGTATATCCTCCACTTTC
AAGTAATATCGCTCATGGAGGAGCTTCTGTTGACTTAGCTATTTTTTCAC
TTCACTTATCTGGTATATCATCAATTCTAGGAGCTGTAAACTTTATTACA
ACTATCATTAATATACGATCTACCGGAATCACTTATGACCGAATACCTTT
ATTCGTTTGATCAGTTGGTATTACAGCTTTATTACTTCTTCTTTCATTAC
CAGTTCTAGCTGGAGCTATCACTATATTATTAACAGATCGAAATTTAAAT
ACCTCATTCTTTGACCCTGCAGGAGGTGGTGACCCAATTCTATATCAACA
CTTATTN
>Mesembrius_ingratus_Benin_417F08
ACTTTATATTTCATCTTCGGAACTTGAGCAGGTATAGTTGGTACATCTTT
AAGAATTTTAATTCGAGCTGAACTAGGCCATCCAGGAGCATTAATCGGTA
ATGATCAAATTTATAATGTAATCGTTACAGCTCACGCTTTCGTAATAATT
TTTTTTATAGTAATACCAGTTATAATTGGAGGATTCGGAAATTGATTAGT
TCCTCTCATACTAGGAGCTCCTGATATAGCATTTCCTCGAATAAATAATA
TAAGTTTTTGATTATTACCTCCTTCATTAACTTTACTATTAGTAAGAAGT
CTTGTAGAAAATGGAGCCGGAACAGGTTGAACAGTATATCCTCCACTTTC
AAGTAATATCGCTCATGGAGGAGCTTCTGTTGACTTAGCTATTTTTTCAC
TTCACTTATCTGGTATATCATCAATTCTAGGAGCTGTAAACTTTATTACA
ACTATCATTAATATACGATCTACCGGAATCACTTATGACCGAATACCTTT
ATTCGTTTGATCAGTTGGTATTACAGCTTTATTACTTCTTCTTTCATTAC
CAGTTCTAGCTGGAGCTATCACTATATTATTAACAGATCGAAATTTAAAT
ACTTCATTCTTTGACCCTGCAGGAGGTGGTGACCCAATTCTATATCAACA
CTTATTN
>Mesembrius_ingratus_Togo_417C08
ACTTTATATTTCATCTTCGGAACTTGAGCAGGTATAGTTGGTACATCTTT
AAGAATTTTAATTCGAGCTGAACTAGGCCATCCAGGAGCATTAATCGGTA
ATGATCAAATTTATAATGTAATCGTTACAGCTCACGCTTTCGTAATAATT
TTTTTTATAGTAATACCAGTTATAATTGGAGGATTCGGAAATTGATTAGT
TCCTCTCATACTAGGAGCTCCTGATATAGCATTTCCTCGAATAAATAATA
TAAGTTTTTGATTATTACCTCCTTCATTAACTTTACTATTAGTAAGAAGT
CTTGTAGAAAATGGAGCCGGAACAGGTTGAACAGTATATCCTCCACTTTC
AAGTAATATCGCTCATGGAGGAGCTTCTGTTGACTTAGCTATTTTTTCAC
TTCACTTATCTGGTATATCATCAATTCTAGGAGCTGTAAACTTTATTACA
ACTATCATTAATATACGATCTACCGGAATCACTTATGACCGAATACCTTT
ATTCGTTTGATCAGTTGGTATTACAGCTTTATTACTTCTTCTTTCATTAC
CAGTTCTAGCTGGAGCTATCACTATATTATTAACAGATCGAAATTTAAAT
ACCTCATTCTTTGACCCTGCAGGAGGTGGTGACCCAATTCTATATCAACA
CTTATTN
>Mesembrius_lagopus_Benin_107C06
ACTTTATATTTCGTTTTCGGAACTTGAGCTGGAATAGTAGGTACATCACT
AAGAATTCTTATTCGAGCAGAATTAGGTCACCCAGGTGCATTAATTGGAA
ATGATCAAATTTATAATGTTATTGTTACAGCTCACGCTTTTGTAATAATT
TTTTTTATAGTAATACCAATTATAATTGGAGGATTTGGAAATTGATTAGT
ACCTCTTATACTAGGAGCTCCTGATATAGCATTTCCTCGAATAAATAATA
TAAGTTTCTGATTATTACCACCTTCACTAACTTTGTTATTAGTAAGAAGT
CTTGTAGAAAATGGAGCTGGAACTGGATGAACAGTTTACCCTCCTCTTTC
TAGAAATATCGCTCACGGAGGAGCATCAGTTGATTTAGCAATTTTTTCTT
TACATTTATCTGGAATATCTTCAATTTTAGGAGCAGTAAATTTTATTACA
ACTATTATTAATATACGTTCAACAGGAATTACTTATGATCGAATACCTTT
ATTTGTATGATCAGTAGGAATTACTGCTTTACTTCTTCTTCTTTCACTTC
CAGTATTAGCTGGAGCTATTACTATACTACTCACAGATCGAAATCTTAAC
ACATCATTCTTTGACCCAGCTGGAGGAGGAGATCCAATTCTATACCAACA
TCTATTC
>Mesembrius_lagopus_Benin_418E02
ACTTTATATTTCGTTTTCGGAACTTGAGCTGGAATAGTAGGTACATCACT
AAGAATTCTTATTCGAGCAGAATTAGGTCACCCAGGTGCATTAATTGGAA
ATGATCAAATTTATAATGTTATTGTTACAGCTCACGCTTTTGTAATAATT
TTTTTTATAGTAATACCAATTATAATTGGAGGATTTGGAAATTGATTAGT
ACCTCTTATACTAGGAGCTCCTGATATAGCATTTCCTCGAATAAATAATA
TAAGTTTCTGATTATTACCACCTTCACTAACTTTGTTATTAGTAAGAAGT
CTTGTAGAAAATGGAGCTGGAACTGGATGAACAGTTTACCCTCCTCTTTC
TAGAAATATCGCTCACGGAGGAGCATCAGTTGATTTAGCAATTTTTTCTT
TACATTTATCTGGAATATCTTCAATTTTAGGAGCAGTAAATTTTATTACA
ACTATTATTAATATACGTTCAACATGAATTACTTATGATCGAATACCTTT
ATTTGTATGATCAGTAGGAATTACTGCATTACTTCTTCTTCTTTCCTTTG
CAGAATTAGCTGGAGCTATTACTATACTNNNNNNNNNNNNNNNNNNNNNN
NNNNNNNNNNNNNNNNNNNNNNNNNNNNNNNNNNNNNNNNNNNNNNNNNN
NNNNNNN
>Mesembrius_lagopus_Benin_422B03
ACTTTATATTTCGTTTTCGGAACTTGAGCTGGAATAGTAGGTACATCACT
AAGAATTCTTATTCGAGCAGAATTAGGTCACCCAGGTGCATTAATTGGAA
ATGATCAAATTTATAATGTTATTGTTACAGCTCACGCTTTTGTAATAATT
TTTTTTATAGTAATACCAATTATAATTGGAGGATTTGGAAATTGATTAGT
ACCTCTTATACTAGGAGCTCCTGATATAGCATTTCCTCGAATAAATAATA
TAAGTTTCTGATTATTACCACCTTCACTAACTTTGTTATTAGTAAGAAGT
CTTGTAGAAAATGGAGCTGGAACTGGATGAACAGTTTACCCTCCTCTTTC
TAGAAATATCGCTCACGGAGGAGCATCAGTTGATTTAGCAATTTTTTCTT
TACATTTATCTGGAATATCTTCAATTTTAGGAGCAGTAAATTTTATTACA
ACTATTATTAATATACGTTCAACAGGAATTACTTATGATCGAATACCTTT
ATTTGTATGATCAGTAGGAATTACTGCTTTACTTCTTCTTCTTTCACTTC
CAGTATTAGCTGGAGCTATTACTATACTACTCACAGATCGAAATCTTAAC
ACATCATTCTTTGACCCAGCTGGAGGAGGAGATCCAATTCTATACCAACA
TTATTCT
>Mesembrius_lagopus_Benin_422C03
ACTTTATATTTCGTTTTCGGAACTTGAGCTGGAATAGTAGGTACATCACT
AAGAATTCTTATTCGAGCAGAATTAGGTCACCCAGGTGCATTAATTGGAA
ATGATCAAATTTATAATGTTATTGTTACAGCTCACGCTTTTGTAATAATT
TTTTTTATAGTAATACCAATTATAATTGGAGGATTTGGAAATTGATTAGT
ACCTCTTATACTAGGAGCTCCTGATATAGCATTTCCTCGAATAAATAATA
TAAGTTTCTGATTATTACCACCTTCACTAACTTTGTTATTAGTAAGAAGT
CTTGTAGAAAATGGAGCTGGAACTGGATGAACAGTTTACCCTCCTCTTTC
TAGAAATATCGCTCACGGAGGAGCATCAGTTGATTTAGCAATTTTTTCTT
TACATTTATCTGGAATATCTTCAATTTTAGGAGCAGTAAATTTTATTACA
ACTATTATTAATATACGTTCAACAGGAATTACTTATGATCGAATACCTTT
ATTTGTATGATCAGTAGGAATTACTGCTTTACTTCTTCTTCTTTCACTTC
CAGTATTAGCTGGAGCTATTACTATACTACTCACAGATCGAAATCTTAAC
ACATCATTCTTTGACCCAGCTGGAGGAGGAGATCCAATTCTATACCAACA
TTATTCT
>Mesembrius_lagopus_Benin_422D03
ACTTTATATTTCGTTTTCGGAACTTGAGCTGGAATAGTAGGTACATCACT
AAGAATTCTTATTCGAGCAGAATTAGGTCACCCAGGTGCATTAATTGGAA
ATGATCAAATTTATAATGTTATTGTTACAGCTCACGCTTTTGTAATAATT
TTTTTTATAGTAATACCAATTATAATTGGAGGATTTGGAAATTGATTAGT
ACCTCTTATACTAGGAGCTCCTGATATAGCATTTCCTCGAATAAATAATA
TAAGTTTCTGATTATTACCACCTTCACTAACTTTGTTATTAGTAAGAAGT
CTTGTAGAAAATGGAGCTGGAACTGGATGAACAGTTTACCCTCCTCTTTC
TAGAAATATCGCTCACGGAGGAGCATCAGTTGATTTAGCAATTTTTTCTT
TACATTTATCTGGAATATCTTCAATTTTAGGAGCAGTAAATTTTATTACA
ACTATTATTAATATACGTTCAACAGGAATTACTTATGATCGAATACCTTT
ATTTGTATGATCAGTAGGAATTACTGCTTTACTTCTTCTTCTTTCACTTC
CAGTATTAGCTGGAGCTATTACTATACTACTCACAGATCGAAATCTTAAC
ACATCATTCTTTGACCCAGCTGGAGGAGGAGATCCAATTCTATACCAACA
TTATTCT
>Mesembrius_lagopus_Benin_422E03
ACTTTATATTTCGTTTTCGGAACTTGAGCTGGAATAGTAGGTACATCACT
AAGAATTCTTATTCGAGCAGAATTAGGTCACCCAGGTGCATTAATTGGAA
ATGATCAAATTTATAATGTTATTGTTACAGCTCACGCTTTTGTAATAATT
TTTTTTATAGTAATACCAATTATAATTGGAGGATTTGGAAATTGATTAGT
ACCTCTTATACTAGGAGCTCCTGATATAGCATTTCCTCGAATAAATAATA
TAAGTTTCTGATTATTACCACCTTCACTAACTTTGTTATTAGTAAGAAGT
CTTGTAGAAAATGGAGCTGGAACTGGATGAACAGTTTACCCTCCTCTTTC
TAGAAATATCGCTCACGGAGGAGCATCAGTTGATTTAGCAATTTTTTCTT
TACATTTATCTGGAATATCTTCAATTTTAGGAGCAGTAAATTTTATTACA
ACTATTATTAATATACGTTCAACAGGAATTACTTATGATCGAATACCTTT
ATTTGTATGATCAGTAGGAATTACTGCTTTACTTCTTCTTCTTTCACTTC
CAGTATTAGCTGGAGCTATTACTATACTACTCACAGATCGAAATCTTAAC
ACATCATTCTTTGACCCAGCTGGAGGAGGAGATCCAATTTTATACCAACA
TCTATTC
>Mesembrius_lagopus_Benin_422E08
ACTTTATATTTCGTTTTCGGAACTTGAGCTGGAATAGTAGGTACATCACT
AAGAATTCTTATTCGAGCAGAATTAGGTCACCCAGGTGCATTAATTGGAA
ATGATCAAATTTATAATGTTATTGTTACAGCTCACGCTTTTGTAATAATT
TTTTTTATAGTAATACCAATTATAATTGGAGGATTTGGAAATTGATTAGT
ACCTCTTATACTAGGAGCTCCTGATATAGCATTTCCTCGAATAAATAATA
TAAGTTTCTGATTATTACCACCTTCACTAACTTTGTTATTAGTAAGAAGT
CTTGTAGAAAATGGAGCTGGAACTGGATGAACAGTTTATCCTCCTCTTTC
TAGAAATATCGCTCACGGAGGAGCATCAGTTGATTTAGCAATTTTTTCTT
TACACTTATCTGGAATATCTTCAATTTTAGGAGCAGTAAATTTTATTACA
ACTATTATTAATATACGTTCAACAGGAATTACTTATGATCGAATACCTTT
ATTTGTATGATCAGTAGGAATTACTGCTTTACTTCTTCTTCTTTCACTTC
CAGTATTAGCTGGAGCTATTACTATACTACTCACAGATCGAAATCTTAAC
ACATCATTCTTTGACCCAGCTGGAGGAGGAGATCCAATTCTATACCAACA
TCTATTC
>Mesembrius_lagopus_Benin_422F03
ACTTTATATTTCGTTTTCGGAACTTGAGCTGGAATAGTAGGTACATCACT
AAGAATTCTTATTCGAGCAGAATTAGGTCACCCAGGTGCATTAATTGGAA
ATGATCAAATTTATAATGTTATTGTTACAGCTCACGCTTTTGTAATAATT
TTTTTTATAGTAATACCAATTATAATTGGAGGATTTGGAAATTGATTAGT
ACCTCTTATACTAGGAGCTCCTGATATAGCATTTCCTCGAATAAATAATA
TAAGTTTCTGATTATTACCACCTTCACTAACTTTGTTATTAGTAAGAAGT
CTTGTAGAAAATGGAGCTGGAACTGGATGAACAGTTTACCCTCCTCTTTC
TAGAAATATCGCTCACGGAGGAGCATCAGTTGATTTAGCAATTTTTTCTT
TACATTTATCTGGAATATCTTCAATTTTAGGAGCAGTAAATTTTATTACA
ACTATTATTAATATACGTTCAACAGGAATTACTTATGATCGAATACCTTT
ATTTGTATGATCAGTAGGAATTACTGCTTTACTTCTTCTTCTTTCACTTC
CAGTATTAGCTGGAGCTATTACTATACTACTCACAGATCGAAATCTTAAC
ACATCATTCTTTGACCCAGCTGGAGGAGGAGATCCAATTCTATATCAACA
TCTATTC
>Mesembrius_lagopus_Benin_422F08
ACTTTATATTTCGTTTTCGGAACTTGAGCTGGAATAGTAGGTACATCACT
AAGAATTCTTATTCGAGCAGAATTAGGTCACCCAGGTGCATTAATTGGAA
ATGATCAAATTTATAATGTTATTGTTACAGCTCACGCTTTTGTAATAATT
TTTTTTATAGTAATACCAATTATAATTGGAGGATTTGGAAATTGATTAGT
ACCTCTTATACTAGGAGCTCCTGATATAGCATTTCCTCGAATAAATAATA
TAAGTTTCTGATTATTACCACCTTCACTAACTTTGTTATTAGTAAGAAGT
CTTGTAGAAAATGGAGCTGGAACTGGATGAACAGTTTACCCTCCTCTTTC
TAGAAATATCGCTCACGGAGGAGCATCAGTTGATTTAGCAATTTTTTCTT
TACATTTATCTGGAATATCTTCAATTTTAGGAGCAGTAAATTTTATTACA
ACTATTATTAATATACGTTCAACAGGAATTACTTATGATCGAATACCTTT
ATTTGTATGATCAGTAGGAATTACTGCTTTACTTCTTCTTCTTTCACTTC
CAGTATTAGCTGGAGCTATTACTATACTACTCACAGATCGAAATCTTAAC
ACATCATTCTTTGACCCAGCTGGAGGAGGAGATCCAATTCTATATCAACA
TCTATTC
>Mesembrius_lagopus_Benin_423C06
ACTTTATATTTCGTTTTCGGAACTTGAGCTGGAATAGTAGGTACATCACT
AAGAATTCTTATTCGAGCAGAATTAGGTCACCCAGGTGCATTAATTGGAA
ATGATCAAATTTATAATGTTATTGTTACAGCTCACGCTTTTGTAATAATT
TTTTTTATAGTAATACCAATTATAATTGGAGGATTTGGAAATTGATTAGT
ACCTCTTATACTAGGAGCTCCTGATATAGCATTTCCTCGAATAAATAATA
TAAGTTTCTGATTATTACCACCTTCACTAACTTTGTTATTAGTAAGAAGT
CTTGTAGAAAATGGAGCTGGAACTGGATGAACAGTTTACCCTCCTCTTTC
TAGAAATATCGCTCACGGAGGAGCATCAGTTGATTTAGCAATTTTTTCTT
TACATTTATCTGGAATATCTTCAATTTTAGGAGCAGTAAATTTTATTACA
ACTATTATTAATATACGTTCAACAGGAATTACTTATGATCGAATACCTTT
ATTTGTATGATCAGTAGGAATTACTGCTTTACTTCTTCTTCTTTCACTTC
CAGTATTAGCTGGAGCTATTACTATACTACTCACAGATCGAAATCTTAAC
ACATCATTCTTTGACCCAGCTGGAGGAGGAGATCCAATTCTATACCAACA
TCTATCT
>Mesembrius_lagopus_Benin_426C06
ACTTTATATTTCGTTTTCGGAACTTGAGCTGGAATAGTAGGTACATCACT
AAGAATTCTTATTCGAGCAGAATTAGGTCACCCAGGTGCATTAATTGGAA
ATGATCAAATTTATAATGTTATTGTTACAGCTCACGCTTTTGTAATAATT
TTTTTTATAGTAATACCAATTATAATTGGAGGATTTGGAAATTGATTAGT
ACCTCTTATACTAGGAGCTCCTGATATAGCATTTCCTCGAATAAATAATA
TAAGTTTCTGATTATTACCACCTTCACTAACTTTGTTATTAGTAAGAAGT
CTTGTAGAAAATGGAGCTGGAACTGGATGAACAGTTTACCCTCCTCTTTC
TAGAAATATCGCTCACGGAGGAGCATCAGTTGATTTAGCAATTTTTTCTT
TACATTTATCTGGAATATCTTCAATTTTAGGAGCAGTAAATTTTATTACA
ACTATTATTAATATACGTTCAACAGGAATTACTTATGATCGAATACCTTT
ATTTGTATGATCAGTAGGAATTACTGCTTTACTTCTTCTTCTTTCACTTC
CAGTATTAGCTGGAGCTATTACTATACTACTCACAGATCGAAATCTTAAC
ACATCATTCTTTGACCCAGCTGGAGGAGGAGATCCAATTCTATACCAACA
TCTATTC
>Mesembrius_lagopus_Benin_426E05
ACTTTATATTTCGTTTTCGGAACTTGAGCTGGAATAGTAGGTACATCACT
AAGAATTCTTATTCGAGCAGAATTAGGTCACCCAGGTGCATTAATTGGAA
ATGATCAAATTTATAATGTTATTGTTACAGCTCACGCTTTTGTAATAATT
TTTTTTATAGTAATACCAATTATAATTGGAGGATTTGGAAATTGATTAGT
ACCTCTTATACTAGGAGCTCCTGATATAGCATTTCCTCGAATAAATAATA
TAAGTTTCTGATTATTACCACCTTCACTAACTTTGTTATTAGTAAGAAGT
CTTGTAGAAAATGGAGCTGGAACTGGATGAACAGTTTACCCTCCTCTTTC
TAGAAATATCGCTCACGGAGGAGCATCAGTTGATTTAGCAATTTTTTCTT
TACATTTATCTGGAATATCTTCAATTTTAGGAGCAGTAAATTTTATTACA
ACTATTATTAATATACGTTCAACAGGAATTACTTATGATCGAATACCTTT
ATTTGTATGATCAGTAGGAATTACTGCTTTACTTCTTCTTCTTTCACTTC
CAGTATTAGCTGGAGCTATTACTATACTACTCACAGATCGAAATCTTAAC
ACATCATTCTTTGACCCAGCTGGAGGAGGAGATCCAATTCTATACCAACA
TCTATTC
>Mesembrius_lagopus_Benin_426E07
NNNNNNNNNNNNNNNNNNNNNNNTTGAGCTGGAATAGTAGGTACATCACT
AAGAATTCTTATTCGAGCAGAATTAGGTCACCCAGGTGCATTAATTGGAA
ATGATCAAATTTATAATGTTATTGTTACAGCTCACGCTTTTGTAATAATT
TTTTTTATAGTAATACCAATTATAATTGGAGGATTTGGAAATTGATTAGT
ACCTCTTATACTAGGAGCTCCTGATATAGCATTTCCTCGAATAAATAATA
TAAGTTTCTGATTATTACCACCTTCACTAACTTTGTTATTAGTAAGAAGT
CTTGTAGAAAATGGAGCTGGAACTGGATGAACAGTTTACCCTCCTCTTTC
TAGAAATATCGCTCACGGAGGAGCATCAGTTGATTTAGCAATTTTTTCTT
TACATTTATCTGGAATATCTTCAATTTTAGGAGCAGTAAATTTTATTACA
ACTATTATTAATATACGTTCAACAGGAATTACTTATGATCGAATACCTTT
ATTTGTATGATCAGTAGGAATTACTGCTTTACTTCTTCTTCTTTCACTTC
CAGTATTAGCTGGAGCTATTACTATACTACTCACAGATCGAAATCTTAAC
ACATCATTCTTTGACCCAGCTGGAGGAGGAGATCCAATTCTATACCAACA
TCTATTC
>Mesembrius_lagopus_Benin_426F05
NNNNTATATTTCGTTTTCGGAACTTGAGCCGGGATAGTAGGTACATCACT
AAGAATTCTTATTCGAGCAGAATTAGGTCACCCAGGTGCATTAATTGGAA
ATGATCAAATTTATAATGTTATTGTTACAGCTCACGCTTTTGTAATAATT
TTTTTTATAGTAATACCAATTATAATTGGAGGATTTGGAAATTGATTAGT
ACCTCTTATACTAGGAGCTCCTGATATAGCATTTCCTCGAATAAATAATA
TAAGTTTCTGATTATTACCACCTTCACTAACTTTGTTATTAGTAAGAAGT
CTTGTAGAAAATGGAGCTGGAACTGGATGAACAGTTTACCCTCCTCTTTC
TAGAAATATCGCTCACGGAGGAGCATCAGTTGATTTAGCAATTTTTTCTT
TACATTTATCTGGAATATCTTCAATTTTAGGAGCAGTAAATTTTATTACA
ACTATTATTAATATACGTTCAACAGGAATTACTTATGATCGAATACCTTT
ATTTGTATGATCAGTAGGAATTACTGCTTTACTTCTTCTTCTTTCACTTC
CAGTATTAGCTGGAGCTATTACTATACTACTCACAGATCGAAATCTTAAC
ACATCATTCTTTGACCCAGCTGGAGGAGGAGATCCAATTCTATACCACCA
TCTATTN
>Mesembrius_lagopus_Benin_427D01
ACTTTATATTTCGTTTTCGGAACTTGAGCTGGAATAGTAGGTACATCACT
AAGAATTCTTATTCGAGCAGAATTAGGTCACCCAGGTGCATTAATTGGAA
ATGATCAAATTTATAATGTTATTGTTACAGCTCACGCTTTTGTAATAATT
TTTTTTATAGTAATACCAATTATAATTGGAGGATTTGGAAATTGATTAGT
ACCTCTTATACTAGGAGCTCCTGATATAGCATTTCCTCGAATAAATAATA
TAAGTTTCTGATTATTACCACCTTCACTAACTTTGTTATTAGTAAGAAGT
CTTGTAGAAAATGGAGCTGGAACTGGATGAACAGTTTACCCTCCTCTTTC
TAGAAATATCGCTCACGGAGGAGCATCAGTTGATTTAGCAATTTTTTCTT
TACATTTATCTGGAATATCTTCAATTTTAGGAGCAGTAAATTTTATTACA
ACTATTATTAATATACGTTCAACAGGAATTACTTATGATCGAATACCTTT
ATTTGTATGATCAGTAGGAATTACTGCTTTACTTCTTCTTCTTTCACTTC
CAGTATTAGCTGGAGCTATTACTATACTACTCACAGATCGAAATCTTAAC
ACATCATTCTTTGACCCAGCTGGAGGAGGAGATCCAATTCTATACCAACA
TCTATCT
>Mesembrius_lagopus_Benin_427E01
ACTTTATATTTCGTTTTCGGAACTTGAGCTGGAATAGTAGGTACATCACT
AAGAATTCTTATTCGAGCAGAATTAGGTCACCCAGGTGCATTAATTGGAA
ATGATCAAATTTATAATGTTATTGTTACAGCTCACGCTTTTGTAATAATT
TTTTTTATAGTAATACCAATTATAATTGGAGGATTTGGAAATTGATTAGT
ACCTCTTATACTAGGAGCTCCTGATATAGCATTTCCTCGAATAAATAATA
TAAGTTTCTGATTATTACCACCTTCACTAACTTTGTTATTAGTAAGAAGT
CTTGTAGAAAATGGAGCTGGAACTGGATGAACAGTTTACCCTCCTCTTTC
TAGAAATATCGCTCACGGAGGAGCATCAGTTGATTTAGCAATTTTTTCTT
TACATTTATCTGGAATATCTTCAATTTTAGGAGCAGTAAATTTTATTACA
ACTATTATTAATATACGTTCAACAGGAATTACTTATGATCGAATACCTTT
ATTTGTATGATCAGTAGGAATTACTGCTTTACTTCTTCTTCTTTCACTTC
CAGTATTAGCTGGAGCTATTACTATACTACTCACAGATCGAAATCTTAAC
ACATCATTCTTTGACCCAGCTGGAGGAGGAGATCCAATTTTATACCAACA
TCTATTC
>Mesembrius_minor_Benin_418F01
ACTTTATATTTCGTATTCGGAACTTGAGCTGGAATAGTGGGTACATCATT
AAGAATCTTAATTCGAGCAGAATTAGGTCATCCCGGTGCATTAATTGGAA
ATGACCAAATTTATAATGTAATTGTTACAGCTCATGCATTTGTAATAATT
TTCTTTATAGTAATACCAATTATAATTGGAGGATTCGGAAACTGACTAGT
ACCTCTTATACTAGGAGCCCCTGATATAGCATTTCCTCGAATAAATAACA
TAAGTTTCTGATTACTTCCGCCTTCCCTAACTTTACTATTAGTAAGAAGT
CTTGTAGAAAACGGAGCTGGAACAGGATGAACTGTATACCCTCCTCTTTC
CAGAAATATTGCACATGGAGGTGCATCAGTTGATTTAGCTATTTTCTCCC
TCCACTTATCTGGTATATCATCAATTTTAGGAGCTGTAAATTTCATTACA
ACTATTATTAATATACGTTCAACAGGAATCTCCTATGACCGAATACCTCT
ATTCGTATGATCAGTAGGAATTACTGCTCTACTTCTTCTTCTTTCACTTC
CAGTTCTAGCTGGAGCTATTACCATATTATTAACAGATCGAAATCTCAAT
ACATCTTTCTTTGACCCAGCCGGGGGAGGAGATCCAATTTTATACCAACA
CTTATTT
>Mesembrius_minor_Benin_423C01
ACTCTATATTTCGTATTCGGAACTTGAGCTGGAATAGTGGGTACATCATT
AAGAATCTTAATTCGAGCAGAATTAGGTCATCCCGGTGCATTAATTGGAA
ATGACCAAATTTATAATGTAATTGTTACAGCTCATGCATTTGTAATAATT
TTCTTTATAGTAATACCAATTATAATTGGAGGATTCGGAAACTGACTAGT
ACCTCTTATACTAGGAGCCCCTGATATAGCATTTCCTCGAATAAATAATA
TAAGTTTCTGATTACTTCCGCCTTCCCTAACTTTACTATTAGTAAGAAGT
CTTGTAGAAAACGGAGCTGGAACAGGATGAACTGTATACCCTCCTCTTTC
CAGAAATATTGCACATGGAGGTGCATCAGTTGATTTAGCTATTTTCTCCC
TCCACTTATCTGGTATATCATCAATTTTAGGAGCTGTAAATTTCATTACA
ACTATTATTAATATACGTTCAACAGGAATCTCCTATGACCGAATACCTCT
ATTCGTATGATCAGTAGGAATTACTGCTCTACTTCTTCTTCTTTCACTTC
CAGTTCTAGCTGGAGCTATTACCATATTATTAACAGATCGAAATCTCAAT
ACATCTTTCTTTGACCCAGCGGGGGGAGGAGACCCATTTTTATACCAACA
CTTATTT
>Mesembrius_nigriceps_Togo_418A02
NNNNNNNNNNNNNNNNNNNNNNNNNNNNNNNNAATAGTAGGTACATCATT
AAGAATCCTAATTCGAGCAGAATTAGGTCATCCAGGTGCATTAATTGGAA
ATGACCAGATTTATAATGTTATTGTCACAGCTCATGCTTTTGTAATAATT
TTCTTTATAGTAATACCAATTATAATTGGAGGATTTGGAAATTGATTAGT
ACCTTTAATATTAGGAGCTCCTGATATAGCATTCCCTCGAATAAATAATA
TAAGTTTCTGATTATTACCCCCTTCATTAACTTTACTATTAGTAAGAAGC
CTTGTAGAAAATGGAGCTGGAACAGGATGAACAGTATACCCCCCTCTTTC
TAGAAATATTGCTCACGGAGGAGCATCTGTTGATTTAGCTATCTTCTCAC
TTCACTTATCTGGTATATCATCAATTTTAGGGGCTGTAAATTTTATTACA
ACTATCATTAATATACGTTCAACAGGAATTACTTACGATCGAATACCTTT
ATTTGTATGATCAGTTGGAATTACAGCTTTACTTCTTCTTCTTTCACTTC
CAGTGCTAGCCGGAGCAATTACTATGCTACTAACAGATCGAAATCTTAAT
ACATCATTCTTCGACCCAGCTGGAGGAGGTGACCCAATTTTAAATCAACA
TCTATTC
>Mesembrius_strigilatus_Benin_418C02
ACTTTATATTTTGTTTTCGGAACTTGAGCTGGTATAGTAGGTACATCATT
AAGAATCTTAATTCGAGCAGAATTAGGTCATCCAGGTGCATTAATTGGAA
ATGACCAAATTTATAATGTTATTGTTACAGCTCATGCTTTTGTAATAATT
TTCTTTATAGTAATACCAATTATAATTGGAGGATTTGGAAATTGATTAGT
ACCTTTAATATTAGGAGCTCCTGATATAGCATTTCCTCGAATAAATAATA
TAAGTTTCTGATTATTACCTCCTTCATTAACTTTACTATTAGTAAGAAGC
CTTGTAGAAAATGGAGCTGGAACAGGATGAACAGTATATCCTCCTCTTTC
TAGAAATATCGCTCACGGAGGAGCATCTGTTGATTTAGCTATCTTCTCAC
TTCATTTATCCGGTATATCATCAATTTTAGGAGCTGTAAATTTCATTACA
ACTATTATTAATATACGTTCAACAGGAATTACTTATGATCGAATACCTTT
ATTTGTTTGATCAGTTGGAATTACAGCTTTACTTCTTCTTCTTTCACTTC
CCGTATTAGCTGGAGCAATTACTATATTACTAACCGATCGAAATCTTAAT
ACATCATTTTTTGACCCAGCCGGAGGAGGTGACCCAATTTTATATCAACA
TTTATTT
>Mesembrius_strigilatus_Benin_422B08
ACTTTATATTTTGTTTTCGGAACTTGAGCTGGTATAGTAGGTACATCATT
AAGAATCTTAATTCGAGCAGAATTAGGTCATCCAGGTGCATTAATTGGAA
ATGACCAAATTTATAATGTTATTGTTACAGCTCATGCTTTTGTAATAATT
TTCTTTATAGTAATACCAATTATAATTGGAGGATTTGGAAATTGATTAGT
ACCTTTAATATTAGGAGCTCCTGATATAGCATTTCCTCGAATAAATAATA
TAAGTTTCTGATTATTACCTCCTTCATTAACTTTACTATTAGTAAGAAGC
CTTGTAGAAAATGGAGCTGGAACAGGATGAACAGTATATCCTCCTCTTTC
TAGAAATATCGCTCACGGAGGAGCATCTGTTGATTTAGCCATCTTCTCAC
TTCATTTATCCGGTATATCATCAATTTTAGGAGCTGTAAATTTCATTACA
ACTATTATTAATATACGTTCAACAGGAATTACTTATGATCGAATACCTTT
ATTTGTTTGATCAGTTGGAATTACAGCTTTACTTCTTCTTCTTTCACTTC
CCGTATTAGCTGGAGCAATTACTATATTACTAACCGATCGAAATCTTAAT
ACATCATTTTTTGACCCAGCCGGAGGAGGTGACCCAATTTTATATCAACA
TTTATTT
>Mesembrius_strigilatus_Benin_426A03
ACTTTATATTTTGTTTTCGGAACTTGAGCTGGTATAGTAGGTACATCATT
AAGAATCTTAATTCGAGCAGAATTAGGTCATCCAGGTGCATTAATTGGAA
ATGACCAAATTTATAATGTTATTGTTACAGCTCATGCTTTTGTAATAATT
TTCTTTATAGTAATACCAATTATAATTGGAGGATTTGGAAATTGATTAGT
ACCTTTAATATTAGGAGCTCCTGATATAGCATTTCCTCGAATAAATAATA
TAAGTTTCTGATTATTACCTCCTTCATTAACTTTACTATTAGTAAGAAGC
CTTGTAGAAAATGGAGCTGGAACAGGATGAACAGTATATCCTCCTCTTTC
TAGAAATATCGCTCACGGAGGAGCATCTGTTGATTTAGCTATCTTCTCAC
TTCATTTATCCGGTATATCATCAATTTTAGGAGCTGTAAATTTCATTACA
ACTATTATTAATATACGTTCAACAGGAATTACTTATGATCGAATACCTTT
ATTTGTTTGATCAGTTGGAATTACAGCTTTACTTCTTCTTCTTTCACTTC
CCGTATTAGCTGGAGCAATTACTATATTACTAACCGATCGAAATCTTAAT
ACATCATTTTTTGACCCAGCCGGAGGAGGTGACCCAATTTTATATCAACA
TTTATTT
>Mesembrius_strigilatus_Benin_426B02
ACTTTATATTTTGTTTTCGGAACTTGAGCTGGTATAGTAGGTACATCATT
AAGAATCTTAATTCGAGCAGAATTAGGTCATCCAGGTGCATTAATTGGAA
ATGACCAAATTTATAATGTTATTGTTACAGCTCATGCTTTTGTAATAATT
TTCTTTATAGTAATACCAATTATAATTGGAGGATTTGGAAATTGATTAGT
ACCTTTAATATTAGGAGCTCCTGATATAGCATTTCCTCGAATAAATAATA
TAAGTTTCTGATTATTACCTCCTTCATTAACTTTACTATTAGTAAGAAGC
CTTGTAGAAAATGGAGCTGGAACAGGATGAACAGTATATCCTCCTCTTTC
TAGAAATATCGCTCACGGAGGAGCATCTGTTGATTTAGCTATCTTCTCAC
TTCATTTATCCGGTATATCATCAATTTTAGGAGCTGTAAATTTCATTACA
ACTATTATTAATATACGTTCAACAGGAATTACTTATGATCGAATACCTTT
ATTTGTTTGATCAGTTGGAATTACAGCTTTACTTCTTCTTCTTTCACTTC
CCGTATTAGCTGGAGCAATTACTATATTACTAACCGATCGAAATCTTAAT
ACATCATTTTTTGACCCAGCCGGAGGAGGTGACCCAATTTANNNNNNNNN
NNNNNNN
>Mesembrius_strigilatus_Benin_426E02
ACTTTATATTTTGTTTTCGGAACTTGAGCTGGTATAGTAGGTACATCATT
AAGAATCTTAATTCGAGCAGAATTAGGTCATCCAGGTGCATTAATTGGAA
ATGACCAAATTTATAATGTTATTGTTACAGCTCATGCTTTTGTAATAATT
TTCTTTATAGTAATACCAATTATAATTGGAGGATTTGGAAATTGATTAGT
ACCTTTAATATTAGGAGCTCCTGATATAGCATTTCCTCGAATAAATAATA
TAAGTTTCTGATTATTACCTCCTTCATTAACTTTACTATTAGTAAGAAGC
CTTGTAGAAAATGGAGCTGGAACAGGATGAACAGTATATCCTCCTCTTTC
TAGAAATATCGCTCACGGAGGAGCATCTGTTGATTTAGCTATCTTCTCAC
TTCATTTATCCGGTATATCATCAATTTTAGGAGCTGTAAATTTCATTACA
ACTATTATTAATATACGTTCAACAGGAATTACTTATGATCGAATACCTTT
ATTTGTTTGATCAGTTGGAATTACAGCTTTACTTCTTCTTCTTTCACTTC
CCGTATTAGCTGGAGCAATTACTATATTACTAACCGATCGAAATCTTAAT
ACATCATTTTTTGACCCAGCCGGAGGAGGTGACCCAATTTTATATCAACA
TTTTATT
>Mesembrius_strigilatus_Benin_426F02
ACTTTATATTTTGTTTTCGGAACTTGAGCTGGTATAGTAGGTACATCATT
AAGAATCTTAATTCGAGCAGAATTAGGTCATCCAGGTGCATTAATTGGAA
ATGACCAAATTTATAATGTTATTGTTACAGCTCATGCTTTTGTAATAATT
TTCTTTATAGTAATACCAATTATAATTGGAGGATTTGGAAATTGATTAGT
ACCTTTAATATTAGGAGCTCCTGATATAGCATTTCCTCGAATAAATAATA
TAAGTTTCTGATTATTACCTCCTTCATTAACTTTACTATTAGTAAGAAGC
CTTGTAGAAAATGGAGCTGGAACAGGATGAACAGTATATCCTCCTCTTTC
TAGAAATATCGCTCACGGAGGAGCATCTGTTGATTTAGCTATCTTCTCAC
TTCATTTATCCGGTATATCATCAATTTTAGGAGCTGTAAATTTCATTACA
ACTATTATTAATATACGTTCAACAGGAATTACTTATGATCGAATACCTTT
ATTTGTTTGATCAGTTGGAATTACAGCTTTACTTCTTCTTCTTTCACTTC
CCGTATTAGCTGGAGCAATTACTATATTACTAACCGATCGAAATCTTAAT
ACATCATTTTTTGACCCAGCCGGAGGAGGTGACCCAATTTTATATCAACA
TTTATTT
>Mesembrius_strigilatus_Ghana_418B02
ACTTTATATTTTGTTTTCGGAACTTGAGCTGGTATAGTAGGTACATCATT
AAGAATCTTAATTCGAGCAGAATTAGGTCATCCAGGTGCATTAATTGGAA
ATGACCAAATTTATAATGTTATTGTTACAGCTCATGCTTTTGTAATAATT
TTCTTTATAGTAATACCAATTATAATTGGAGGATTTGGAAATTGATTAGT
ACCTTTAATATTAGGAGCTCCTGATATAGCATTTCCTCGAATAAATAATA
TAAGTTTCTGATTATTACCTCCTTCATTAACTTTACTATTAGTAAGAAGC
CTTGTAGAAAATGGAGCTGGAACAGGATGAACAGTATATCCTCCTCTTTC
TAGAAATATCGCTCACGGAGGAGCATCTGTTGATTTAGCTATCTTCTCAC
TTCATTTATCCGGTATATCATCAATTTTAGGAGCTGTAAATTTCATTACA
ACTATTATTAATATACGTTCAACAGGAATTACTTATGATCGAATACCTTT
ATTTGTTTGATCAGTTGGAATTACAGCTTTACTTCTTCTTCTTTCACTTC
CCGTATTAGCTGGAGCAATTACTATATTACTAACCGATCGAAATCTTAAT
ACATCATTTTTTGACCCAGCCGGAGGGGGTGACNNNNNNNNNNNNNNNNN
NNNNNNN
>Mesembrius_tarsatus_Benin_106D08
ACTCTATATTTCGTCTTCGGAACTTGGGCAGGAATAGTAGGTACATCCTT
AAGAATTTTAATTCGAGCTGAACTAGGACACCCTGGAGCATTAATTGGTA
ACGATCAAATTTATAATGTAATTGTTACAGCTCACGCTTTCGTAATAATT
TTCTTTATAGTAATACCAATTATAATTGGTGGATTCGGAAATTGATTAGT
TCCCCTTATATTAGGAGCTCCTGATATAGCATTCCCTCGAATAAATAATA
TAAGTTTTTGACTACTACCACCTTCATTAACTTTACTATTAGTAAGAAGA
CTTGTAGAAAACGGAGCTGGAACAGGTTGAACAGTATACCCCCCACTTTC
AAGTAATATTGCCCATGGAGGTGCTTCTGTTGATTTAGCAATTTTTTCAC
TTCACTTATCTGGTATATCATCAATTCTAGGGGCCGTAAATTTTATTACT
ACTATTATTAATATACGATCTACAGGAATTACTTACGATCGAATACCCTT
ATTCGTTTGATCAGTTGGTATTACAGCCCTATTACTTCTCCTTTCATTAC
CAGTACTAGCTGGAGCTATTACTATATTATTAACAGATCGAAATTTAAAT
ACCTCATTTTTCGATCCAGCAGGAGGTGGAGATCCAATTTTTTATCAACA
TTTATTC
>Mesembrius_tarsatus_Benin_106E02
ACTCTATATTTCGTCTTCGGAACTTGGGCAGGAATAGTAGGTACATCCTT
AAGAATTTTAATTCGAGCTGAACTAGGACACCCTGGAGCATTAATTGGTA
ACGATCAAATTTATAATGTAATTGTTACAGCTCACGCTTTCGTAATAATT
TTCTTTATAGTAATACCAATTATAATTGGTGGATTCGGAAATTGATTAGT
TCCCCTTATATTAGGAGCTCCTGATATAGCATTCCCTCGAATAAATAATA
TAAGTTTTTGACTACTACCACCTTCATTAACTTTACTATTAGTAAGAAGA
CTTGTAGAAAACGGAGCTGGAACAGGTTGAACAGTATACCCCCCACTTTC
AAGTAATATTGCCCATGGAGGTGCTTCTGTTGATTTAGCAATTTTTTCAC
TTCACTTATCTGGTATATCATCAATTCTAGGGGCCGTAAATTTTATTACT
ACTATTATTAATATACGATCTACAGGAATTACTTACGATCGAATACCCTT
ATTCGTTTGATCAGTTGGTATTACAGCCCTATTACTTCTCCTTTCATTAC
CAGTACTAGCTGGAGCTATTACTATATTATTAACAGATCGAAATTTAAAT
ACCTCATTTTTCGATCCAGCAGGAGGTGGAGATCCAATTCTTTATCAACA
TTTATTC
>Mesembrius_tarsatus_Benin_106E04
ACTCTATATTTCGTCTTCGGAACTTGGGCAGGAATAGTAGGTACATCCTT
AAGAATTTTAATTCGAGCTGAACTAGGACACCCTGGAGCATTAATTGGTA
ACGATCAAATTTATAATGTAATTGTTACAGCTCACGCTTTCGTAATAATT
TTCTTTATAGTAATACCAATTATAATTGGTGGATTCGGAAATTGATTAGT
TCCCCTTATATTAGGAGCTCCTGATATAGCATTCCCTCGAATAAATAATA
TAAGTTTTTGACTACTACCACCTTCATTAACTTTACTATTAGTAAGAAGA
CTTGTAGAAAACGGAGCTGGAACAGGTTGAACAGTATACCCCCCACTTTC
AAGTAATATTGCCCATGGAGGTGCTTCTGTTGATTTAGCAATTTTTTCAC
TTCACTTATCTGGTATATCATCAATTCTAGGGGCCGTAAATTTTATTACT
ACTATTATTAATATACGATCTACAGGAATTACTTACGATCGAATACCATT
ATTCGTTTGATCAGTTGGTATTACAGCCCTATTACTTCTCCTTTCATTAC
CAGTACTAGCTGGAGCTATTACTATATTATTAACAGATCGAAATTTAAAT
ACCTCATTTTTCGATCCAGCAGGAGGTGGAGATCCAATTCTTTATCAACA
TTTATTC
>Mesembrius_tarsatus_Benin_106F07
ACTCTATATTTCGTCTTCGGAACTTGGGCAGGAATAGTAGGTACATCCTT
AAGAATTTTAATTCGAGCTGAACTAGGACACCCTGGAGCATTAATTGGTA
ACGATCAAATTTATAATGTAATTGTTACAGCTCACGCTTTCGTAATAATT
TTCTTTATAGTAATACCAATTATAATTGGTGGATTCGGAAATTGATTAGT
TCCCCTTATATTAGGAGCTCCTGATATAGCATTCCCTCGAATAAATAATA
TAAGTTTTTGACTACTACCACCTTCATTAACTTTACTATTAGTAAGAAGA
CTTGTAGAAAACGGAGCTGGAACAGGTTGAACAGTATACCCCCCACTTTC
AAGTAATATTGCCCATGGAGGTGCTTCTGTTGATTTAGCAATTTTTTCAC
TTCACTTATCTGGTATATCATCAATTCTAGGGGCCGTAAATTTTATTACT
ACTATTATTAATATACGATCTACAGGAATTACTTACGATCGAATACCCTT
ATTCGTTTGATCAGTTGGTATTACAGCCCTATTACTTCTCCTTTCATTAC
CAGTACTAGCTGGAGCTATTACTATATTATTAACAGATCGAAATTTAAAT
ACCTCATTTTTCGATCCAGCAGGAGGTGGAGATCCAATTCTTTATCAACA
TTTATTC
>Mesembrius_tarsatus_Benin_107A08
NNNNNNNNNNNNNTCTTCGGACTTTGGGCAGGAATAGTAGGTACATCCTT
AAGAATTTTAATTCGAGCTGAACTAGGACACCCTGGAGCATTAATTGGTA
ACGATCAAATTTATAATGTAATTGTTACAGCTCACGCTTTCGTAATAATT
TTCTTTATAGTAATACCAATTATAATTGGTGGATTCGGAAATTGATTAGT
TCCCCTTATATTAGGAGCTCCTGATATAGCATTCCCTCGAATAAATAATA
TAAGTTTTTGACTACTACCACCTTCATTAACTTTACTATTAGTAAGAAGA
CTTGTAGAAAACGGAGCTGGAACAGGTTGAACAGTATACCCCCCACTTTC
AAGTAATATTGCCCATGGAGGTGCTTCTGTTGATTTAGCAATTTTTTCAC
TTCACTTATCTGGTATATCATCAATTCTAGGGGCCGTAAATTTTATTACT
ACTATTATTAATATACGATCTACAGGAATTACTTACGATCGAATACCCTT
ATTCGTTTGATCAGTTGGTATTACAGCCCTATTACTTCTCCTTTCATTAC
CAGTACTAGCTGGAGCTATTACTATATTATTAACAGATCGAAATTTAAAT
ACCTCATTTTTCGATCCAGCAGGAGGTGGAGATCCAATTCTTTATCAACA
TTTATTC
>Mesembrius_tarsatus_Benin_107B05
ACTCTATATTTCGTCTTCGGAACTTGGGCAGGAATAGTAGGTACATCCTT
AAGAATTTTAATTCGAGCTGAACTAGGACACCCTGGAGCATTAATTGGTA
ACGATCAAATTTATAATGTAATTGTTACAGCTCACGCTTTCGTAATAATT
TTCTTTATAGTAATACCAATTATAATTGGTGGATTCGGAAATTGATTAGT
TCCCCTTATATTAGGAGCTCCTGATATAGCATTCCCTCGAATAAATAATA
TAAGTTTTTGACTACTACCACCTTCATTAACTTTACTATTAGTAAGAAGA
CTTGTAGAAAACGGAGCTGGAACAGGTTGAACAGTATACCCCCCACTTTC
AAGTAATATTGCCCATGGAGGTGCTTCTGTTGATTTAGCAATTTTTTCAC
TTCACTTATCTGGTATATCATCAATTCTAGGGGCCGTAAATTTTATTACT
ACTATTATTAATATACGATCTACAGGAATTACTTACGATCGAATACCCTT
ATTCGTTTGATCAGTTGGTATTACAGCCCTATTACTTCTCCTTTCATTAC
CAGTACTAGCTGGAGCTATTACTATATTATTAACAGATCGAAATTTAAAT
ACCTCATTTTTCGATCCAGCAGGAGGTGGNNNNNNNNNNNNNNNNNNNNN
NNNNNNN
>Mesembrius_tarsatus_Benin_107C03
ACTCTATATTTCGTCTTCGGAACTTGGGCAGGAATAGTAGGTACATCCTT
AAGAATTTTAATTCGAGCTGAACTAGGACACCCTGGAGCATTAATTGGTA
ACGATCAAATTTATAATGTAATTGTTACAGCTCACGCTTTCGTAATAATT
TTCTTTATAGTAATACCAATTATAATTGGTGGATTCGGAAATTGATTAGT
TCCCCTTATATTAGGAGCTCCTGATATAGCATTCCCTCGAATAAATAATA
TAAGTTTTTGACTACTACCACCTTCATTAACTTTACTATTAGTAAGAAGA
CTTGTAGAAAACGGAGCTGGAACAGGTTGAACAGTATACCCCCCACTTTC
AAGTAATATTGCCCATGGAGGTGCTTCTGTTGATTTAGCAATTTTTTCAC
TTCACTTATCTGGTATATCATCAATTCTAGGGGCCGTAAATTTTATTACT
ACTATTATTAATATACGATCTACAGGAATTACTTACGATCGAATACCCTT
ATTCGTTTGATCAGTTGGTATTACAGCCCTATTACTTCTCCTTTCATTAC
CAGTACTAGCTGGAGCTATTACTATATTATTAACAGATCGAAATTTAAAT
ACCTCATTTTTCGATCCAGCAGGAGGTGGAGATCCAATTCTTTATCAACA
TTTATTC
>Mesembrius_tarsatus_Benin_418A01
ACTCTATATTTCGTCTTCGGAACTTGGGCAGGAATAGTAGGTACATCCTT
AAGAATTTTAATTCGAGCTGAACTAGGACACCCTGGAGCATTAATTGGTA
ACGATCAAATTTATAATGTAATTGTTACAGCTCACGCTTTCGTAATAATT
TTCTTTATAGTAATACCAATTATAATTGGTGGATTCGGAAATTGATTAGT
TCCCCTTATATTAGGAGCTCCTGATATAGCATTCCCTCGAATAAATAATA
TAAGTTTTTGACTACTACCACCTTCATTAACTTTACTATTAGTAAGAAGA
CTTGTAGAAAACGGAGCTGGAACAGGTTGAACAGTATACCCCCCACTTTC
AAGTAATATTGCCCATGGAGGTGCTTCTGTTGATTTAGCAATTTTTTCAC
TTCACTTATCTGGTATATCATCAATTCTAGGGGCCGTAAATTTTATTACT
ACTATTATTAATATACGATCTACAGGAATTACTTACGATCGAATACCCTT
ATTCGTTTGATCAGTTGGTATTACAGCCCTATTACTTCTCCTTTCATTAC
CAGTACTAGCTGGAGCTATTACTATATTATTAACAGATCGAAATTTAAAT
ACCTCATTTTTCGATCCAGCAGGAGGTGGAGATCCAATTCTTTATCAACA
TTTATTC
>Mesembrius_tarsatus_Benin_418B01
ACTCTATATTTCGTCTTCGGAACTTGGGCAGGAATAGTAGGTACATCCTT
AAGAATTTTAATTCGAGCTGAACTAGGACACCCTGGAGCATTAATTGGTA
ACGATCAAATTTATAATGTAATTGTTACAGCTCACGCTTTCGTAATAATT
TTCTTTATAGTAATACCAATTATAATTGGTGGATTCGGAAATTGATTAGT
TCCCCTTATATTAGGAGCTCCTGATATAGCATTCCCTCGAATAAATAATA
TAAGTTTTTGACTACTACCACCTTCATTAACTTTACTATTAGTAAGAAGA
CTTGTAGAAAACGGAGCTGGAACAGGTTGAACAGTATACCCCCCACTTTC
AAGTAATATTGCCCATGGAGGTGCTTCTGTTGATTTAGCAATTTTTTCAC
TTCACTTATCTGGTATATCATCAATTCTAGGGGCCGTAAATTTTATTACT
ACTATTATTAATATACGATCTACAGGAATTACTTACGATCGAATACCCTT
ATTCGTTTGATCAGTTGGTATTACAGCCCTATTACTTCTCCTTTCATTAC
CAGTACTAGCTGGAGCTATTACTATATTATTAACAGATCGAAATTTAAAT
ACCTCATTTTTCGATCCAGCAGGAGGTGGAGATCCAATTCTTTATCAACA
TTTATTC
>Mesembrius_tarsatus_Benin_418B03
ACTCTATATTTCGTCTTCGGAACTTGGGCAGGAATAGTAGGTACATCCTT
AAGAATTTTAATTCGAGCTGAACTAGGACACCCTGGAGCATTAATTGGTA
ACGATCAAATTTATAATGTAATTGTTACAGCTCACGCTTTCGTAATAATT
TTCTTTATAGTAATACCAATTATAATTGGTGGATTCGGAAATTGATTAGT
TCCCCTTATATTAGGAGCTCCTGATATAGCATTCCCTCGAATAAATAATA
TAAGTTTTTGACTACTACCACCTTCATTAACTTTACTATTAGTAAGAAGA
CTTGTAGAAAACGGAGCTGGAACAGGTTGAACAGTATACCCCCCACTTTC
AAGTAATATTGCCCATGGAGGTGCTTCTGTTGATTTAGCAATTTTTTCAC
TTCACTTATCTGGTATATCATCAATTCTAGGGGCCGTAAATTTTATTACT
ACTATTATTAATATACGATCTACAGGAATTACTTACGATCGAATACCCTT
ATTCGTTTGATCAGTTGGTATTACAGCCCTATTACTTCTCCTTTCATTAC
CAGTACTAGCTGGAGCTATTACTATATTATTAACAGATCGAAATTTAAAT
ACCTCATTTTTCGATCCAGCAGGAGGTGGAGATCCAATTCTTTATCAACA
TTTATTC
>Mesembrius_tarsatus_Benin_418C01
ACTCTATATTTCGTCTTCGGAACTTGGGCAGGAATAGTAGGTACATCCTT
AAGAATTTTAATTCGAGCTGAACTAGGACACCCTGGAGCATTAATTGGTA
ACGATCAAATTTATAATGTAATTGTTACAGCTCACGCTTTCGTAATAATT
TTCTTTATAGTAATACCAATTATAATTGGTGGATTCGGAAATTGATTAGT
TCCCCTTATATTAGGAGCTCCTGATATAGCATTCCCTCGAATAAATAATA
TAAGTTTTTGACTACTACCACCTTCATTAACTTTACTATTAGTAAGAAGA
CTTGTAGAAAACGGAGCTGGAACAGGTTGAACAGTATACCCCCCACTTTC
AAGTAATATTGCCCATGGAGGTGCTTCTGTTGATTTAGCAATTTTTTCAC
TTCACTTATCTGGTATATCATCAATTCTAGGGGCCGTAAATTTTATTACT
ACTATTATTAATATACGATCTACAGGAATTACTTACGATCGAATACCCTT
ATTCGTTTGATCAGTTGGTATTACAGCCCTATTACTTCTCCTTTCATTAC
CAGTACTAGCTGGAGCTATTACTATATTATTAACAGATCGAAATTTAAAT
ACCTCATTTTTCGATCCAGCAGGAGGTGGAGATCCAATTCTTTATCAACA
TTTATTC
>Mesembrius_tarsatus_Benin_418C03
ACTCTATATTTCGTCTTCGGAACTTGGGCAGGAATAGTAGGTACATCCTT
AAGAATTTTAATTCGAGCTGAACTAGGACACCCTGGAGCATTAATTGGTA
ACGATCAAATTTATAATGTAATTGTTACAGCTCACGCTTTCGTAATAATT
TTCTTTATAGTAATACCAATTATAATTGGTGGATTCGGAAATTGATTAGT
TCCCCTTATATTAGGAGCTCCTGATATAGCATTCCCTCGAATAAATAATA
TAAGTTTTTGACTACTACCACCTTCATTAACTTTACTATTAGTAAGAAGA
CTTGTAGAAAACGGAGCTGGAACAGGTTGAACAGTATACCCCCCACTTTC
AAGTAATATTGCCCATGGAGGTGCTTCTGTTGATTTAGCAATTTTTTCAC
TTCACTTATCTGGTATATCATCAATTCTAGGGGCCGTAAATTTTATTACT
ACTATTATTAATATACGATCTACAGGAATTACTTACGATCGAATACCCTT
ATTCGTTTGATCAGTTGGTATTACAGCCCTATTACTTCTCCTTTCATTTC
CAGTACTAGCTGNNNNNNNNNNNNNNNNNNNNNNNNNNNNNNNNNNNNNN
NNNNNNNNNNNNNNNNNNNNNNNNNNNNNNNNNNNNNNNNNNNNNNNNNN
NNNNNNN
>Mesembrius_tarsatus_Benin_418E01
ACTCTATATTTCGTCTTCGGAACTTGGGCAGGAATAGTAGGTACATCCTT
AAGAATTTTAATTCGAGCTGAACTAGGACACCCTGGAGCATTAATTGGTA
ACGATCAAATTTATAATGTAATTGTTACAGCTCACGCTTTCGTAATAATT
TTCTTTATAGTAATACCAATTATAATTGGTGGATTCGGAAATTGATTAGT
TCCCCTTATATTAGGAGCTCCTGATATAGCATTCCCTCGAATAAATAATA
TAAGTTTTTGACTACTACCACCTTCATTAACTTTACTATTAGTAAGAAGA
CTTGTAGAAAACGGAGCTGGAACAGGTTGAACAGTATACCCCCCACTTTC
AAGTAATATTGCCCATGGAGGTGCTTCTGTTGATTTAGCAATTTTTTCAC
TTCACTTATCTGGTATATCATCAATTCTAGGGGCCGTAAATTTTATTACT
ACTATTATTAATATACGATCTACAGGAATTACTTACGATCGAATACCCTT
ATTCGTTTGATCAGTTGGTATTACAGCCCTATTACTTCTCCTTTCATTAC
CAGTACTAGCTGGAGCTATTACTATATTATTAACAGATCGAAATTTAAAT
ACCTCATTTTTTGATCCAGCAGGAGGTGGGGANNNNNNNNNNNNNNNNNN
NNNNNNN
>Mesembrius_tarsatus_Benin_425B06
ACTCTATATTTCGTCTTCGGAACTTGGGCAGGAATAGTAGGTACATCCTT
AAGAATTTTAATTCGAGCTGAACTAGGACACCCTGGAGCATTAATTGGTA
ACGATCAAATTTATAATGTAATTGTTACAGCTCACGCTTTCGTAATAATT
TTCTTTATAGTAATACCAATTATAATTGGTGGATTCGGAAATTGATTAGT
TCCCCTTATATTAGGAGCTCCTGATATAGCATTCCCTCGAATAAATAATA
TAAGTTTTTGACTACTACCACCTTCATTAACTTTACTATTAGTAAGAAGA
CTTGTAGAAAACGGAGCTGGAACAGGTTGAACAGTATACCCCCCACTTTC
AAGTAATATTGCCCATGGAGGTGCTTCTGTTGATTTAGCAATTTTTTCAC
TTCACTTATCTGGTATATCATCAATTCTAGGGGCCGTAAATTTTATTACT
ACTATTATTAATATACGATCTACAGGAATTACTTACGATCGAATACCCTT
ATTCGTTTGATCAGTTGGTATTACAGCCCTATTACTTCTCCTTTCATTAC
CAGTACTAGCTGGAGCTATTACTATATTATTAACAGATCGAAATTTAAAT
ACCTCATTTTTCGATCCAGCAGGAGGNNNNNNNNNNNNNNNNNNNNNNNN
NNNNNNN
>Mesembrius_tarsatus_Benin_425F06
ACTCTATATTTCGTCTTCGGAACTTGGGCAGGAATAGTAGGTACATCCTT
AAGAATTTTAATTCGAGCTGAACTAGGACACCCTGGAGCATTAATTGGTA
ACGATCAAATTTATAATGTAATTGTTACAGCTCACGCTTTCGTAATAATT
TTCTTTATAGTAATACCAATTATAATTGGTGGATTCGGAAATTGATTAGT
TCCCCTTATATTAGGAGCTCCTGATATAGCATTCCCTCGAATAAATAATA
TAAGTTTTTGACTACTACCACCTTCATTAACTTTACTATTAGTAAGAAGA
CTTGTAGAAAACGGAGCTGGAACAGGTTGAACAGTATACCCCCCACTTTC
AAGTAATATTGCCCATGGAGGTGCTTCTGTTGATTTAGCAATTTTTTCAC
TTCACTTATCTGGTATATCATCAATTCTAGGGGCCGTAAATTTTATTACT
ACTATTATTAATATACGATCTACAGGAATTACTTACGATCGAATACCCTT
ATTCGTTTGATCAGTTGGTATTACAGCCCTATTACTTCTCCTTTCATTAC
CAGTACTAGCTGGAGCTATTACTATATTATTAACAGATCGAAATTTAAAT
ACCTCATTTTTCGATCCAGCAGGAGGTGGAGATCCAATTCTTTATCAACA
TTTATTN
>Mesembrius_tarsatus_Nigeria_418D01
ACTCTATATTTCGTCTTCGGAACTTGGGCAGGAATAGTAGGTACATCCTT
AAGAATTTTAATTCGAGCTGAACTAGGACACCCTGGAGCATTAATTGGTA
ACGATCAAATTTATAATGTAATTGTTACAGCTCACGCTTTCGTAATAATT
TTCTTTATAGTAATACCAATTATAATTGGTGGATTCGGAAATTGATTAGT
TCCCCTTATATTAGGAGCTCCTGATATAGCATTCCCTCGAATAAATAATA
TAAGTTTTTGACTACTACCACCTTCATTAACTTTACTATTAGTAAGAAGA
CTTGTAGAAAACGGAGCTGGAACAGGTTGAACAGTATACCCCCCACTTTC
AAGTAATATTGCCCATGGAGGTGCTTCTGTTGATTTAGCAATTTTTTCAC
TTCACTTATCTGGTATATCATCAATTCTAGGGGCCGTAAATTTTATTACT
ACTATTATTAATATACGATCTACAGGAATTACTTACGATCGAATACCCTT
ATTCGTTTGATCAGTTGGTATTACAGCCCTATTACTTCTCCTTTCATTAC
CAGTACTAGCTGGAGCTATTACTATATTATTAACAGATCGAAATTTAAAT
ACCTCATTTTTTGATCCAGCAGGAGGTGGAGATCCAATTCTTTATCAACA
TTTATTC
>Microdon_brevicornis_KC900499
ACTTTATATTTTATTTTCGGGGCATGAGCCGGTCTAATTGGTACTTCTCT
AAGTATATTAATTCGATTTGAACTAAATCATCCTAATGCATTTATTGGTA
ATGATCAAATCTATAATTCAATTGTTACAGCTCATGCTTTTGTTATAATT
TTTTTTATAGTAATACCTATTATAATTGGTGGATTTGGAAATTGATTAGT
ACCTTTAATATTAGGGGCCCCAGATATAGCTTTTCCTCGAATAAATAATA
TAAGATTTTGACTATTACCTCCATCATTAATACTTTTATTAATAAGAAGA
ATAGTGGAAAATGGAGCTGGGACAGGATGAACTGTTTATCCTCCTCTTTC
AGCCTCTATTGCTCATAGAGGTTCATCTGTTGATTTAGCAATTTTTTCAT
TACATTTAGCAGGAATATCTTCTATTTTAGGGGCTGTAAATTTTATTACA
ACTGTAATTAATATACGATCACCAGGAATTAATTATGACCAAATACCTTT
ATTTGTATGATCTGTAGTAATTACAGCTTTATTATTATTACTCTCCTTAC
CTGTTTTAGCAGGAGCAATTACTATATTATTAACTGATCGAAATTTTAAC
ACATCATTTTTTGACCCGGCAGGAGGTGGAGATCCAATTTTATATCAACA
TTTATTT
>Metadon_sp.1_Benin_107C01
ACATTATATTTTATTTTTGGAGCATGAGCAGGATTAGTAGGTACATCTTT
AAGTATACTTATTCGATTAGAATTAAATCACCCCAATGCATTTATTGGAA
ATGATCAAATTTATAATACAATTGTAACAGCTCACGCTTTTATTATAATT
TTTTTTATAGTAATACCTATTATAATTGGAGGATTCGGAAATTGATTAGT
TCCATTAATATTAGGAGCACCAGATATAGCCTTCCCCCGAATAAATAATA
TAAGATTCTGATTACTACCTCCATCCCTTTCCCTTTTACTAATAAGTAGT
ATAGTTGAAAATGGAGCAGGTACAGGTTGAACAGTTTATCCTCCTTTATC
AGCTTCAATTGCTCATAGAGGAGCATCTGTAGATTTAGCTATCTTCTCTC
TTCACTTAGCTGGTATATCTTCTATTTTAGGAGCAGTAAATTTTATTTCA
ACAATTATTAATATACGATCATCAGGAATTACTTATGATCGTATACCATT
ATTTGTTTGATCTGTTTTAATTACTGCAATTCTATTGTTACTTTCCTTAC
CAGTATTAGCTGGTGCTATTACTATATTACTTACAGATCGAAATTTTAAT
ACTTCATTTTTTGACCCAGCAGGAGGTGGAGACCCAATTCTATACCAACA
TTTATTT
>Metadon_sp.1_Benin_414B06
ACATTATATTTTATTTTTGGAGCATGAGCAGGATTAGTAGGTACATCTTT
AAGTATACTTATTCGATTAGAATTAAATCACCCCAATGCATTTATTGGAA
ATGACCAAATTTATAATACAATTGTAACAGCTCACGCTTTTATTATAATT
TTTTTTATAGTAATACCTATTATAATTGGAGGATTCGGAAATTGATTAGT
TCCATTAATATTAGGAGCACCAGATATAGCCTTCCCCCGAATAAATAATA
TAAGATTCTGATTACTACCTCCATCCCTTTCCCTTTTATTAATAAGTAAT
ATAGTTGAAAATGGAGCAGGTACAGGTTGAACAGTTTATCCTCCTTTATC
AGCTTCAATTGCTCATAGAGGAGCATCTGTAGATTTAGCTATCTTCTCTC
TTCACTTAGCTGGTATATCTTCTATTTTAGGAGCAGTAAATTTTATTTCA
ACAATTATTAATATACGATCATCAGGAATTACTTATGATCGTATACCATT
ATTTGTTTGATCTGTTTTAATTACTGCAATCCTATTGTTACTTTCCTTAC
CAGTATTAGCTGGTGCTATTACTATATTACTTACAGATCGAAATTTTAAT
ACTTCATTTTTTGATCNNNNNNNNNNNNNNNNNNNNNNNNNNNNNNNNNN
NNNNNNN
>Metadon_sp.1_Benin_414F06
ACATTATATTTTATTTTTGGAGCATGAGCAGGATTAGTAGGTACATCTTT
AAGTATACTTATTCGATTAGAATTAAATCACCCCAATGCATTTATTGGAA
ATGATCAAATTTATAATACAATTGTAACAGCTCACGCTTTTATTATAATT
TTTTTTATAGTAATACCTATTATAATTGGAGGATTCGGAAATTGATTAGT
TCCATTAATATTAGGAGCACCAGATATAGCCTTCCCCCGAATAAATAATA
TAAGATTCTGATTACTACCTCCATCCCTTTCCCTTTTACTAATAAGTAAT
ATAGTTGAAAATGGAGCAGGTACAGGTTGAACAGTTTATCCTCCTTTATC
AGCTTCAATTGCTCATAGAGGAGCATCTGTAGATTTAGCTATCTTCTCTC
TTCACTTAGCTGGTATATCTTCTATTTTAGGAGCAGTAAATTTTATTTCA
ACAATTATTAATATACGATCATCAGGAATTACTTATGATCGTATACCATT
ATTTGTTTGATCTGTTTTAATTACTGCAATTCTATTGTTACTTTCCTTAC
CAGTATTAGCTGGTGCTATTACTATATTACTTACAGATCGAAATTTTAAT
ACTTCATTTTTTGACCCAGCAGGAGGTGGAGACCCAATTCTATACCAACA
TTTATTT
>Metadon_sp.2_Togo_414C05
NNNTTATTTTATTTTTTGGAAGCATGAGCAGGATTAGTAGGTACTTCCCT
AAGTATACTTATTCGATTAGAATTAAATCACCCAAATACATTTATTGGTA
ATGATCAAATCTATAATTCTATCGTAACAGCCCATGCTTTTATTATAATT
TTTTTTATAGTTATACCTATTATAATTGGAGGATTTGGTAACTGATTAGT
TCCATTAATATTAGGGGCCCCAGATATAGCATTTCCTCGAATAAATAATA
TAAGATTTTGATTATTACCTCCATCTCTTTCACTTTTATTAATAAGTAGT
ATAGTAGAAAATGGAGCTGGCACAGGATGAACAGTTTACCCACCTCTTTC
AAGTTCAATTGCTCATAGAGGAGCATCTGTAGATCTTGCTATTTTTTCCC
TTCATTTAGCCGGAATATCCTCAATTTTAGGGGCTGTAAATTTTATTTCA
ACAATTATTAATATACGAACCTCAGGTATTACCTACGATCGAATACCATT
ATTTGTCTGATCCGTATTAATTACTGCAATTCTTCTATTACTTTCACTAC
CTGTATTAGCTGGAGCAATTACTATATTAATTACAGATCGAAATTTTAAT
ACTTCATNNNNNNNNNNNNNNNNNNNNNNNNNNNNNNNNNNNNNNNNNNN
NNNNNNN
>Metadon_cf.mynthes_Ghana_414F05
ACATTATATTTCATTTTAGGAGCATGAGCAGGATTAGTAGGTACATCTTT
AAGAATATTAATTCGATTTGAATTAAATCACCCAAATGCATTTATTGGTA
ATGATCAAATCTATAATTCTATTGTTACAGCCCATGCTTTTATTATAATT
TTCTTTATAGTAATACCTATTATAATTGGAGGATTTGGAAATTGATTAAT
TCCACTAATATTAGGAGCTCCAGATATAGCTTTTCCTCGAATAAATAATA
TAAGATTTTGATTACTTCCCCCATCTCTCTCACTTTTAATAATAAGTAGA
ATAATTGAAAATGGAACAGGAACAGGATGAACAATTTATCCACCTTTATC
ATCTTCAATTGCTCATAGAGGAGCATCAGTAGATTTAGCTATTTTTTCTC
TTCATTTAGCTGGTATATCTTCAATTTTAGGTGCAGTAAATTTCATTTCA
ACTATTATTAACATACGAGCCCCAGGAATTACATATGAACGTTTACCATT
ATTTATTTGATCAGTTCTAATTACAGCTATCCTTTTATTACTTTCATTAC
CAGTATTAGCTGGAGCAATTACTATATTACTTACTGACCGAAATTTTAAT
ACTTCATTCTTTGATCCAGCAGGAGGAGGAGACCNNNNNNNNNNNNNNNN
NNNNNNN
>Metadon_cf.mynthes_Togo_414E05
CATTTATATTTTATTTTAGGAGCATGAGCAGGATTAGTAGGTACATCTTT
AAGAATATTAATTCGATTTGAATTAAATCACCCAAATGCATTTATTGGTA
ATGATCAAATCTATAATTCTATTGTTACAGCCCATGCTTTTATTATAATT
TTCTTTATAGTAATACCTATTATAATTGGAGGATTTGGAAATTGATTAAT
TCCACTAATATTAGGAGCTCCAGATATAGCTTTTCCTCGAATAAATAATA
TAAGATTTTGATTACTTCCCCCATCTCTCTCACTTTTAATAATAAGTAGA
ATAATTGAAAATGGAACAGGAACAGGATGAACAATTTATCCACCTTTATC
ATCTTCAATTGCTCATAGAGGAGCATCAGTAGATTTAGCTATTTTTTCTC
TTCATTTAGCTGGTATATCTTCAATTTTAGGTGCAGTAAATTTCATTTCA
ACTATTATTAACATACGAGCCCCAGGAATTACATATGAACGTTTACCATT
ATTTATTTGATCAGTTCTAATTACAGCTATCCTTTTATTACTTTCATTAC
CAGTATTAGCTGGAGCAATTACTATATTACTTACTGACCGAAATTTTAAT
ACTTCATTCTTTGATCCAGCAGGAGGAGGAGACCCAATTCTTTACCAACA
CTTATTT
>Metadon_cf.inermis_Benin_414A06
ACTTTATATTTTATTTTTGGAGCATGAGCAGGTTTAATCGGAACTTCTCT
AAGTATACTTATTCGATTTGAATTAAATCATCCAAATGCATTTATTGGAA
ATGATCAAATTTATAACTCAATTGTCACAGCTCACGCTTTTATTATAATT
TTCTTTATAGTTATACCTATTATAATTGGAGGATTTGGAAACTGATTAGT
TCCATTAATATTAGGAGCTCCTGATATAGCATTTCCTCGAATAAATAATA
TAAGATTTTGACTATTACCTCCATCTCTCTCTTTACTTTTAATAAATAAT
ATAGTGGAAAATGGAGCAGGTACAGGATGAACAGTTTATCCTCCTCTTTC
AGCTTCAATTGCTCATAGAGGTGCATCTGTAGATTTAACTATTTTTTCCC
TTCATTTAGCCGGTATATCATCTATTTTAGGTGCAGTAAATTTCATTTCA
ACAATTATTAATATACGAACCTCAGGTATTACACATGACCGAATACCTTT
ATTCGTTTGATCAGTATTAATTACTGCTATTCTCTTATTACTATCATTAC
CTGTATTAGCAGGAGCAATTACTATATTACTTACAGACCGAAATTTTAAT
ACTTCATTTTTTGATCCAGCAGGAGGTGGTGACCCAATTTTATATCAACA
TTTATTT
>Metadon_sp.3_Togo_414C06
ACTTTATATTTCATTTTCGGAACATGAGCAGGTTTAATAGGAACTTCTTT
AAGAATACTAATTCGACTTGAATTAAATCACCCTGATACATTTATCGGTA
ATGATCAAATTTATAATACTATTGTAACAGCTCATGCCTTCATTATAATC
TTCTTTATAGTAATACCTATTATAATTGGAGGATTTGGAAACTGATTAAT
TCCCTTAATATTAGGAGCTCCAGATATAGCATTCCCTCGAATAAATAATA
TAAGATTTTGACTATTACCCCCATCTCTATCACTTTTAATGATAAGCTCT
ATAATCGAAAATGGAGCAGGAACAGGATGAACAATTTATCCTCCTCTTTC
AGCCTCAATTGCTCATAGAGGAGCCTCTGTAGACCTAGCTATTTTCTCTC
TTCATTTAGCTGGAATATCATCTATCTTAGGAGCAGTAAATTTTATCTCA
ACAATTATTAATATACGATCCACTGGAATTTATTATGATCGAATACCACT
ATTTGTATGATCAGTTTTAATTACAGCAATTTTATTATTATTATCTCTAC
CAGTTTTAGCTGGAGCTATTACTATATTACTAACAGATCGAAATTTTAAT
ACATCATTTTTTGACCCAGCAGGAGGAGGAGACCCAANNNNNNNNNNNNN
NNNNNNN
>Metadon_sp.3_Togo_414D06
NNNTTATATTTTATTTTCGGAACATGAGCAGGTTTAATAGGAACTTCTTT
AAGAATACTAATTCGACTTGAATTAAATCACCCTGATACATTTATCGGTA
ATGATCAAATTTATAATACTATTGTAACAGCTCATGCCTTCATTATAATC
TTCTTTATAGTAATACCTATTATAATTGGAGGATTTGGAAACTGATTAAT
TCCATTAATATTAGGAGCTCCAGATATAGCATTCCCTCGAATAAATAATA
TAAGATTTTGACTATTACCCCCATCTCTATCACTTTTAATGATAAGCTCT
ATAATCGAAAATGGAGCAGGAACAGGATGAACAATTTATCCTCCTCTTTC
AGCCTCAATTGCTCATAGAGGAGCCTCTGTAGACCTAGCTATTTTCTCTC
TTCATTTAGCTGGAATATCATCTATCTTAGGAGCAGTAAATTTTATCTCA
ACAATTATTAATATACGATCCACTGGAATTTATTATGATCGAATACCACT
ATTTGTATGATCAGTTTTAATTACAGCAATTTTATTATTATTATCTCTAC
CAGTTTTAGCTGGAGCTATTACTTTATTTCTAACAGATCGAAATTTTAAT
ACATCATTTTNNNNNNNNNNNNNNNNNNNNNNNNNNNNNNNNNNNNNNNN
NNNNNNN
>Microdon_sp.1_Benin_414D07
ACTTTATATTTTATTTTTGGAGCATGAGCAGGATTAATAGGAACTTCAAT
AAGTATACTAATTCGATTAGAATTAAATCACCCTAATGCTTTTATTGGAA
ATGATCAAATTTATAATTCTATCGTAACAGCCCACGCTTTTGTAATAATT
TTTTTTATAGTTATACCAATTATAATTGGAGGATTTGGTAATTGATTAGT
TCCTTTAATATTAGGAGCTCCAGATATAGCATTTCCTCGAATAAATAATA
TAAGATTTTGACTACTTCCTCCATCCTTTATACTTCTTCTAACAAGCAGA
ATAATCGAAAATGGAGCAGGAACTGGATGAACTGTTTACCCTCCTCTTTC
TGCCTCTATTGCTCATAGAGGAGCCTCAGTTGATTTAGCAATTTTTTCTC
TACATTTAGCTGGTATATCATCAATTCTAGGAGCTGTAAATTTTATTACT
ACCATAATTAATATACGCTCAACCGGTATTACTTATGATCGAATACCATT
ATTTGTTTGATCAGTATTAATTACTGCTATTTTACTTCTCTTATCTCTTC
CAGTATTAGCCGGAGCAATTACTATATTACTAACTGATCGAAATTTTAAT
ACATCATTCTTTGACCCAGCAGGAGGGGGAGACNNNNNNNNNNNNNNNNN
NNNNNNN
>Metadon_cf.mynthes_Togo_414D05
ACTTTATATTTTATTTTTGGAGCATGAGCAGGATTAATAGGAACTTCAAT
AAGTATACTAATTCGATTAGAATTAAATCACCCTAATGCTTTTATTGGAA
ATGATCAAATTTATAATTCTATCGTAACAGCCCACGCTTTTGTAATAATT
TTTTTTATAGTTATACCAATTATAATTGGAGGATTTGGTAATTGATTAGT
TCCTTTAATATTAGGAGCTCCAGATATAGCATTTCCTCGAATAAATAATA
TAAGATTTTGACTACTTCCTCCATCCTTTATACTTCTTCTAACAAGCAGA
ATAATCGAAAATGGAGCAGGAACTGGATGAACTGTTTACCCTCCTCTTTC
TGCCTCTATTGCTCATAGAGGAGCCTCAGTTGATTTAGCAATTTTTTCTC
TACATTTAGCTGGTATATCATCAATTCTAGGAGCTGTAAATTTTATTACT
ACCATAATTAATATACGCTCAACCGGTATTACTTATGATCGAATACCATT
ATTTGTTTGATCAGTATTAATTACTGCTATTTTACTTCTCTTATCTCTTC
CAGTATTAGCCGGAGCAATTACTATATTACTAACTGATCGAAATTTTAAT
ACATCATTCTTTGACCCAGCAGGAGGGGGAGACCCNNNNNNNNNNNNNNN
NNNNNNN
>Microdon_sp.1_Togo_414E04
ACTTTATATTTTTTTTTTGGAGCATGAGCAGGATTAATAGGAACTTCAAT
AAGTATACTAATTCGATTAGAATTAAATCACCCTAATGCTTTTATTGGAA
ATGATCAAATTTATAATTCTATCGTAACAGCCCACGCTTTTGTAATAATT
TTTTTTATAGTTATACCAATTATAATTGGAGGATTTGGTAATTGATTAGT
TCCTTTAATATTAGGAGCTCCAGATATAGCATTTCCTCGAATAAATAATA
TAAGATTTTGACTACTTCCTCCATCCTTTATACTTCTTCTAACAAGCAGA
ATAATCGAAAATGGAGCAGGAACTGGATGAACTGTTTACCCTCCTCTTTC
TGCCTCTATTGCTCATAGAGGAGCCTCAGTTGATTTAGCAATTTTTTCTC
TACATTTAGCTGGTATATCATCAATTCTAGGAGCTGTAAATTTTATTACT
ACCATAATTAATATACGCTCAACCGGTATTACTTATGATCGAATACCATT
ATTTGTTTGATCAGTATTAATTACTGCTATTTTACTTCTCTTATCTCTTC
CAGTATTAGCCGGAGCAATTACTATATTACTAACTGATCGAAATTTTAAT
ACATCATTCTTTGACCCAGCAGGAGGGGGAGACCCAATCCTTTATCAACA
TTTATTT
>Microdon_sp.1_Togo_414F04
ACTTTATATTTTATTTTTGGAGCATGAGCAGGATTAATAGGAACTTCAAT
AAGTATACTAATTCGATTAGAATTAAATCACCCTAATGCTTTTATTGGAA
ATGATCAAATTTATAATTCTATCGTAACAGCCCACGCTTTTGTAATAATT
TTTTTTATAGTTATACCAATTATAATTGGAGGATTTGGTAATTGATTAGT
TCCTTTAATATTAGGAGCTCCAGATATAGCATTTCCTCGAATAAATAATA
TAAGATTTTGACTACTTCCTCCATCCTTTATACTTCTTCTAACAAGCAGA
ATAATCGAAAATGGAGCAGGAACTGGATGAACTGTTTACCCTCCTCTTTC
TGCCTCTATTGCTCATAGAGGAGCCTCAGTTGATTTAGCAATTTTTTCTC
TACATTTAGCTGGTATATCATCAATTCTAGGAGCTGTAAATTTTATTACT
ACCATAATTAATATACGCTCAACCGGTATTACTTATGATCGAATACCATT
ATTTGTTTGATCAGTATTAATTACTGCTATTTTACTTCTCTTATCTCTTC
CAGTATTAGCCGGAGCAATTACTATATTACTAACTGATCGAAATTTTAAT
ACATCATTCTTTGACCCAGCAGGAGGGGGAGACCCAATCCTTTATCAACA
TTTATTT
>Archimicrodon_sp.1_Benin_414B04
ACTTTATATTTTATTTTCGGAGCATGAGCCGGTCTAATTGGTACTTCTTT
AAGTATATTAATTCGATTTGAACTAAATCATCCTAATGCATTTATTGGTA
ATGATCAAATTTATAATTCAATTGTTACAGCTCATGCTTTTGTTATAATT
TTTTTTATAGTAATACCTATTATAATTGGTGGATTTGGAAATTGATTAGT
ACCTTTAATATTAGGGGCCCCAGATATAGCTTTTCCTCGAATAAATAATA
TAAGATTTTGATTATTACCTCCATCTTTAATACTTTTATTAATAAGAAGA
ATAGTGGAAAATGGAGCTGGGACAGGATGAACTGTTTACCCTCCTCTTTC
AGCCTCTATCGCTCATAGAGGTTCATCTGTTGATTTAGCAATTTTTTCAT
TACATTTAGCAGGAATATCTTCTATTTTAGGTGCTGTAAATTTTATTACA
ACTGTAATTAATATACGATCGCCAGGAATTGATTACGACCGAATACCTTT
ATTTGTATGATCTGTAATAATCACAGCTTTATTATTATTACTTTCCTTAC
CTGTTTTAGCAGGGGCAATTACTATATTATTAACTGATCGAAATTTTAAT
ACATCATTTTTTGATCCAGCANNNNNNNNNNNNNNNNNNNNNNNNNNNNN
NNNNNNN
>Archimicrodon_sp.1_Benin_414C04
ACTTTATATTTTATTTTCGGAGCATGAGCCGGTCTAATTGGTACTTCTTT
ATGTATATTAATTCGATTTGAACTAAATCATCCTAATGCATTTATTGGTA
ATGATCAAATTTATAATTCAATTGTTACAGCTCATGCTTTTGTTATAATT
TTTTTTATAGTAATACCTATTATAATTGGTGGATTTGGAAATTGATTAGT
ACCTTTAATATTAGGGGCCCCAGATATAGCTTTTCCTCGAATAAATAATA
TAAGATTTTGATTATTACCTCCATCTTTAATACTTTTATTAATAAGAAGA
ATAGTGGAAAATGGAGCTGGGACAGGATGAACTGTTTACCCTCCTCTTTC
AGCCTCTATTGCTCATAGAGGTTCATCTGTTGATTTAGCAATTTTTTCAT
TACATTTAGCAGGAATATCTTCTATTTTAGGTGCTGTAAATTTTATTACA
ACTGTAATTAATATACGATCGCCAGGAATTGATTACGACCGAATACCTTT
ATTTGTATGATCTGTAATAATCACAGCTTTATTATTATTACTTTCCTTAC
CTGTTTTAGCAGGAGCAATTACTATATTATTAACTGATCGAAATTTTAAT
ACATCATTTTTTGATCCAGCAGGAGGTGGAGATCCAATTTTATACCAACA
TTTATTT
>Archimicrodon_sp.1_Benin_414D03
ACTTTATATTTTATTTTCGGAGCATGAGCCGGTCTAATTGGTACTTCTTT
AAGTATATTAATTCGATTTGAACTAAATCATCCTAATGCATTTATTGGTA
ATGATCAAATTTATAATTCAATTGTTACAGCTCATGCTTTTGTTATAATT
TTTTTTATAGTAATACCTATTATAATTGGTGGATTTGGAAATTGATTAGT
ACCTTTAATATTAGGGGCCCCAGATATAGCTTTTCCTCGAATAAATAATA
TAAGATTTTGATTATTACCTCCATCTTTAATACTTTTATTAATAAGAAGA
ATAGTGGAAAATGGAGCTGGGACAGGATGAACTGTTTACCCTCCTCTTTC
AGCCTCTATTGCTCATAGAGGTTCATCTGTTGATTTAGCAATTTTTTCAT
TACATTTAGCAGGAATATCTTCTATTTTAGGTGCTGTAAATTTTATTACA
ACTGTAATTAATATACGATCGCCAGGAATTGATTACGACCGAATACCTTT
ATTTGTATGATCTGTAATAATCACAGCTTTATTATTATTACTTTCCTTAC
CTGTTTTAGCAGGAGCAATTACTATATTATTAACTGATCGAAATTTTAAT
ACATCATTTTTTGATCCAGNNNNNNNNNNNNNNNNNNNNNNNNNNNNNNN
NNNNNNN
>Archimicrodon_sp.1_Benin_414D04
ACTTTATATTTTTTTTTCGGAGCATGAGCCGGTCTAATTGGTACTTCTTT
AAGTATATTAATTCGATTTGAACTAAATCATCCTAATGCATTTATTGGTA
ATGATCAAATTTATAATTCAATTGTTACAGCTCATGCTTTTGTTATAATT
TTTTTTATAGTAATACCTATTATAATTGGTGGATTTGGAAATTGATTAGT
ACCTTTAATATTAGGGGCCCCAGATATAGCTTTTCCTCGAATAAATAATA
TAAGATTTTGATTATTACCTCCATCTTTAATACTTTTATTAATAAGAAGA
ATAGTGGAAAATGGAGCTGGGACAGGATGAACTGTTTACCCTCCTCTTTC
AGCCTCTATTGCTCATAGAGGTTCATCTGTTGATTTAGCAATTTTTTCAT
TACATTTAGCAGGAATATCTTCTATTTTAGGTGCTGTAAATTTTATTACA
ACTGTAATTAATATACGATCGCCAGGAATTGATTACGACCGAATACCTTT
ATTTGTATGATCTGTAGTAATCACAGCTTTATTATTATTACTTTCCTTAC
CTGTTTTAGCAGGAGCAATTACTATATTTTTAACTGATCGAAATTTTAAT
ACATCATTTTTTGATCCAGCANNNNNNNNNNNNNNNNNNNNNNNNNNNNN
NNNNNNN
>Archimicrodon_sp.1_Togo_414A03
ACTTTATATTTTTTTTTCGGAGCATGAGCCGGTCTAATTGGTACTTCTTT
AAGTATATTAATTCGATTTGAACTAAATCATCCTAATGCATTTATTGGTA
ATGATCAAATTTATAATTCAATTGTTACAGCTCATGCTTTTGTTATAATT
TTTTTTATAGTAATACCTATTATAATTGGTGGATTTGGAAATTGATTAGT
ACCTTTAATATTAGGGGCCCCAGATATAGCTTTTCCTCGAATAAATAATA
TAAGATTTTGATTATTACCTCCATCTTTAATACTTTTATTAATAAGAAGA
ATAGTGGAAAATGGAGCTGGGACAGGATGAACTGTTTACCCTCCTCTTTC
AGCCTCTATCGCTCATAGAGGTTCATCTGTTGATTTAGCAATTTTTTCAT
TACATTTAGCAGGAATATCTTCTATTTTAGGTGCTGTAAATTTTATTACA
ACTGTAATTAATATACGATCGCCAGGAATTGATTACGACCGAATACCTTT
ATTTGTATGATCTGTAATAATCACAGCTTTATTATTATTACTTTCCTTAC
CTGTTTTAGCAGGAGCAATTACTATATTATTAACTGATCGAAATTTTAAT
ACATCATTTNNNNNNNNNNNNNNNNNNNNNNNNNNNNNNNNNNNNNNNNN
NNNNNNN
>Archimicrodon_sp.1_Togo_414A04
ACTTTATATTTTATTTTCGGAGCATGAGCCGGTCTAATTGGTACTTCTTT
AAGTATATTAATTCGATTTGAACTAAATCATCCTAATGCATTTATTGGTA
ATGATCAAATTTATAATTCAATTGTTACAGCTCATGCTTTTGTTATAATT
TTTTTTATAGTAATACCTATTATAATTGGTGGATTTGGAAATTGATTAGT
ACCTTTAATATTAGGGGCCCCAGATATAGCTTTTCCTCGAATAAATAATA
TAAGATTTTGATTATTACCTCCATCTTTAATACTTTTATTAATAAGAAGA
ATAGTGGAAAATGGAGCTGGGACAGGATGAACTGTTTATCCTCCTCTTTC
AGCCTCTATTGCTCATAGAGGTTCATCTGTTGATTTAGCAATTTTTTCAT
TACATTTAGCAGGAATATCTTCTATTTTAGGTGCTGTAAATTTTATTACA
ACTGTAATTAATATACGATCGCCAGGAATTGATTACGACCGAATACCTTT
ATTTGTATGATCTGTAATAATCACAGCTTTATTATTATTACTTTCCTTAC
CTGTTTTAGCAGGAGCAATTACTATATTATTAACTGATCGAAATTTTAAT
ACATCATTTTTTGATCCAGCAGGAGGTGGAGATCCAATTTTATACCAACA
TTTATTT
>Archimicrodon_sp.1_Togo_414B03
ACTTTATATTTTATTTTCGGAGCATGAGCCGGTCTAATTGGTACTTCTTT
AAGTATATTAATTCGATTTGAACTAAATCATCCTAATGCATTTATTGGTA
ATGATCAAATTTATAATTCAATTGTTACAGCTCATGCTTTTGTTATAATT
TTTTTTATAGTAATACCTATTATAATTGGTGGATTTGGAAATTGATTAGT
ACCTTTAATATTAGGGGCCCCAGATATAGCTTTTCCTCGAATAAATAATA
TAAGATTTTGATTATTACCTCCATCTTTAATACTTTTATTAATAAGAAGA
ATAGTGGAAAATGGAGCTGGGACAGGATGAACTGTTTACCCTCCTCTTTC
AGCCTCTATCGCTCATAGAGGTTCATCTGTTGATTTAGCAATTTTTTCAT
TACATTTAGCAGGAATATCTTCTATTTTAGGTGCTGTAAATTTTATTACA
ACTGTAATTAATATACGATCGCCAGGAATTGATTACGACCGAATACCTTT
ATTTGTATGATCTGTAATAATCACAGCTTTATTATTATTACTTTCCTTAC
CTGTTTTAGCAGGAGCAATTCCTATATTATTAACTGATCGAAATTTTAAT
ACATCATTTTTTGATCCNNNNNNNNNNNNNNNNNNNNNNNNNNNNNNNNN
NNNNNNN
>Archimicrodon_sp.1_Togo_414F03
ACTTTATATTTTATTTTCGGAGCATGAGCCGGTCTAATTGGTACTTCTTT
AAGTATATTAATTCGATTTGAACTAAATCATCCTAATGCATTTATTGGTA
ATGATCAAATTTATAATTCAATTGTTACAGCTCATGCTTTTGTTATAATT
TTTTTTATAGTAATACCTATTATAATTGGTGGATTTGGAAATTGATTAGT
ACCTTTAATATTAGGGGCCCCAGATATAGCTTTTCCTCGAATAAATAATA
TAAGATTTTGATTATTACCTCCATCTTTAATACTTTTATTAATAAGAAGA
ATAGTGGAAAATGGAGCTGGGACAGGATGAACTGTTTACCCTCCTCTTTC
AGCCTCTATCGCTCATAGAGGTTCATCTGTTGATTTAGCAATTTTTTCAT
TACATTTAGCAGGAATATCTTCTATTTTAGGTGCTGTAAATTTTATTACA
ACTGTAATTAATATACGATCGCCAGGAATTGATTACGATCGAATACCTTT
ATTTGTATGATCTGTAATAATCACAGCTTTATTATTATTACTTTCCTTAC
CTGTTTTAGCAGGAGCAATTNNNNNNNNNNNNNNNNNNNNNNNNNNNNNN
NNNNNNNNNNNNNNNNNNNNNNNNNNNNNNNNNNNNNNNNNNNNNNNNNN
NNNNNNN
>Ornidia_obesa_Benin_417B01
ACTTTATACTTTATATTTGGAACATGAGCTGGTATAGTTGGAACTTCTTT
AAGTATTCTTATTCGAGCTGAATTAGGACATCCTGGAGCTCTAATTGGAG
ATGACCAAATTTATAATGTAATTGTAACAGCTCATGCTTTTGTAATAATT
TTTTTTATAGTAATACCTATTATAATTGGAGGATTCGGAAATTGATTAGT
ACCTTTAATATTAGGAGCTCCTGATATAGCTTTTCCACGAATAAATAACT
TAAGTTTCTGATTATTACCTCCTTCATTAACATTACTTTTAGTAAGAAGT
ATAGTAGAAAATGGGGCTGGAACAGGATGAACTGTTTACCCTCCTTTATC
AACTAATATTGCTCATGGAGGTGCCTCTGTTGATTTAGCTATTTTTTCTT
TACATCTAGCTGGAATATCATCTATTTTAGGGGCCGTAAATTTTATTACT
ACAGTAATTAATATACGATCAATTGGAATTACATATGATCGAATACCACT
TCTTGTATGATCTGTAGTTATTACTGCATTATTACTATTACTTTCATTAC
CTGTTTTAGCTGGTGCTATTACTATATTACTAACAGATCGAAATTTAAAT
ACTTCTTTCTTTGACCCTGCTGGAGGAGGTGATCCTATTCTTTATCAACA
TTTATTN
>Ornidia_obesa_Nigeria_417E01
ACTTTATACTTTATATTTGGAACATGAGCTGGTATAGTTGGAACTTCTTT
AAGTATCCTTATTCGAGCTGAATTAGGACATCCTGGAGCTCTAATTGGAG
ATGACCAAATTTATAATGTAATTGTAACAGCTCATGCTTTTGTAATAATT
TTTTTTATAGTAATACCTATTATAATTGGAGGATTCGGAAATTGATTAGT
ACCTTTAATATTAGGAGCTCCTGATATAGCTTTTCCACGAATAAATAACT
TAAGTTTCTGATTATTACCTCCTTCATTAACATTACTTTTAGTAAGAAGT
ATAGTAGAAAATGGGGCTGGAACAGGATGAACTGTTTACCCTCCTTTATC
AACTAATATTGCTCATGGAGGTGCCTCTGTTGATTTAGCTATTTTTTCTT
TACATCTAGCTGGAATATCATCTATTTTAGGGGCCGTAAATTTTATTACT
ACAGTAATTAATATACGATCAATTGGAATTACATATGATCGAATACCACT
TCTTGTATGATCTGTAGTTATTACTGCATTATTACTATTACTTTCATTAC
CTGTTTTAGCTGGTGCTATTACTATATTACTAACAGATCGAAATTTAAAT
ACTTCTTTCTTTGACCCTGCTGGAGGAGGTGATCCTATTCTTTATCAACA
TTTATTN
>Paragus_apicalis_Togo_412C02
ACATTATATTTTTTATTTGGAGCATGAGCAGGAATAGTAGGTACATCTTT
AAGTATTTTAATTCGAGCAGAATTAGGTCACCCTGGAACATTAATTGGAG
ATGATCAAATTTATAATGTAATTGTAACAGCCCATGCATTTGTTATAATT
TTTTTTATAGTAATACCAATTATAATTGGAGGATTTGGAAATTGATTAGT
TCCTTTAATACTTGGAGCTCCAGATATAGCTTTTCCTCGAATAAACAATA
TAAGATTTTGATTATTACCTCCTTCTTTATCTTTGCTTTTAATAAGTAGA
ATAGTTGAAAATGGATCTGGGACAGGATGAACTGTTTATCCTCCTCTTTC
AACTAATATTGCTCATGGAGGAGCTTCTGTTGATTTAGCAATTTTTTCTT
TACATTTAGCTGGTATATCATCAATTTTAGGAGCAGTAAATTTTATTACT
ACTGTAATTAATATACGATCAAATGGTATTTCTTATGATCGAATACCTTT
ATTTGTTTGATCAGTTGTAATTACAGCTTTATTATTATTATTATCATTAC
CAGTTTTAGCAGGAGCTATTACCATATTATTAACTGATCGAAATTTAAAT
ACTTCATTTTTTGATCNNNNNNNNNNNNNNNNNNNNNNNNNNNNNNNNNN
NNNNNNN
>Paragus_azureus_Benin_416D07
ACATTATATTTCTTATTTGGAGCTTGAGCAGGAATAGTAGGAACTTCATT
AAGTATTTTAATTCGAGCTGAATTAGGTCATCCAGGAGCATTAATTGGTG
ATGATCAAATTTATAATGTAATTGTTACTGCTCACGCATTTATTATAATT
TTCTTTATAGTAATACCTATTATAATTGGAGGATTCGGAAATTGACTTGT
TCCATTAATACTTGGAGCTCCTGATATAGCTTTCCCTCGAATAAATAATA
TAAGTTTTTGATTATTACCTCCTTCATTAACCTTACTTCTAATAAGTAGA
ATAGTAGAAAATGGATCTGGTACAGGATGAACTGTTTATCCACCTTTATC
TGCTAATATTGCTCATGGAGGTGCATCTGTAGATTTAGCAATTTTTTCTT
TACACTTAGCTGGAATATCATCAATTTTAGGAGCTGTAAATTTTATTACA
ACAGTAATTAATATACGAGCTAATGGAATTTCATATGATCGTATACCATT
ATTTGTATGATCAGTAGTAATTACTGCATTATTATTATTATTATCATTAC
CTGTATTAGCAGGAGCTATTACAATATTATTAACTGATCGTAATTTAAAT
ACTTCATTTTTTGACCCTGCAGGTGGGGGAGATCCAATTTTATATCAACA
TTTATTN
>Paragus_azureus_Benin_416E07
ACATTATATTTCTTATTTGGAGCTTGAGCAGGAATAGTAGGAACTTCATT
AAGTATTTTAATTCGAGCTGAATTAGGTCATCCAGGAGCATTAATTGGTG
ATGATCAAATTTATAATGTAATTGTTACTGCTCACGCATTTATTATAATT
TTCTTTATAGTAATACCTATTATAATTGGAGGATTCGGAAATTGACTTGT
TCCATTAATACTTGGAGCTCCTGATATAGCTTTCCCTCGAATAAATAATA
TAAGTTTTTGATTATTACCTCCTTCACTAACCTTACTTCTAATAAGTAGA
ATAGTAGAAAATGGATCTGGTACAGGATGAACTGTTTATCCACCTTTATC
TGCTAATATTGCTCATGGAGGTGCATCTGTAGATTTAGCAATTTTTTCTT
TACACTTAGCTGGAATATCATCAATTTTAGGAGCTGTAAATTTTATTACA
ACAGTAATTAATATACGAGCTAATGGAATTTCATATGATCGTATACCATT
ATTTGTATGATCAGTAGTAATTACTGCATTATTATTATTATTATCATTAC
CTGTATTAGCAGGAGCTATTACAATATTATTAACTGATCGTAATTTAAAT
ACTTCATTTTTTGACCCTGCAGGTGGGGGAGATCCAATTTTATATCAACA
TTTATTN
>Paragus_azureus_Benin_416F07
ACATTATATTTCTTATTTGGAGCTTGAGCAGGAATAGTAGGAACTTCATT
AAGTATTTTAATTCGAGCTGAATTAGGTCATCCAGGAGCATTAATTGGTG
ATGATCAAATTTATAATGTAATTGTTACTGCTCACGCATTTATTATAATT
TTCTTTATAGTAATACCTATTATAATTGGAGGATTCGGAAATTGACTTGT
TCCATTAATACTTGGAGCTCCTGATATAGCTTTCCCTCGAATAAATAATA
TAAGTTTTTGATTATTACCTCCTTCATTAACCTTACTTCTAATAAGTAGA
ATAGTAGAAAATGGATCTGGTACAGGATGAACTGTTTATCCACCTTTATC
TGCTAATATTGCTCATGGAGGTGCATCTGTAGATTTAGCAATTTTTTCTT
TACACTTAGCTGGAATATCATCAATTTTAGGAGCTGTAAATTTTATTACA
ACAGTAATTAATATACGAGCTAATGGAATTTCATATGATCGTATACCATT
ATTTGTATGATCAGTAGTAATTACTGCATTATTATTATTATTATCATTAC
CTGTATTAGCAGGAGCTATTACAATATTATTAACTGATCGTAATTTAAAT
ACTTCATTTTTTGACCCTGCAGGTGGGGGAGATCCAATTTTATATCAACA
TTTATTN
>Paragus_azureus_Benin_425C03
ACATTATATTTCTTATTTGGAGCTTGAGCAGGAATAGTAGGAACTTCATT
AAGTATTTTAATTCGAGCTGAATTAGGTCATCCAGGAGCATTAATTGGTG
ATGATCAAATTTATAATGTAATTGTTACTGCTCACGCATTTATTATAATT
TTCTTTATAGTAATACCTATTATAATTGGAGGATTCGGAAATTGACTTGT
TCCATTAATACTTGGAGCTCCTGATATAGCTTTCCCTCGAATAAATAATA
TAAGTTTTTGATTATTACCTCCTTCATTAACCTTACTTCTAATAAGTAGA
ATAGTAGAAAATGGATCTGGTACAGGATGAACTGTTTATCCACCTTTATC
TGCTAATATTGCTCATGGAGGTGCATCTGTAGATTTAGCAATTTTTTCTT
TACACTTAGCTGGAATATCATCAATTTTAGGAGCTGTAAATTTTATTACA
ACAGTAATTAATATACGAGCTAATGGAATTTCATATGATCGTATACCATT
ATTTGTATGATCAGTAGTAATTACTGCATTATTATTATTATTATCATTAC
CTGTATTAGCAGGAGCTATTACAATATTATTAACTGATCGTAATTTAAAT
ACTTCATTTTTTGACCCTGCAGGTGGGGGAGATCCAATTTTATATCAACA
TTTATTT
>Paragus_azureus_Benin_425D03
ACATTATATTTCTTATTTGGAGCTTGAGCAGGAATAGTAGGAACTTCATT
AAGTATTTTAATTCGAGCTGAATTAGGTCATCCAGGAGCATTAATTGGTG
ATGATCAAATTTATAATGTAATTGTTACTGCTCACGCATTCATTATAATT
TTCTTTATAGTAATACCTATTATAATTGGAGGATTCGGAAATTGACTTGT
TCCATTAATACTTGGAGCTCCTGATATAGCTTTCCCTCGAATAAATAATA
TAAGTTTTTGATTATTACCTCCTTCATTAACCTTACTTCTAATAAGTAGA
ATAGTAGAAAATGGATCTGGTACAGGATGAACTGTTTATCCACCTTTATC
TGCTAATATTGCTCATGGAGGTGCATCTGTAGATTTAGCAATTTTTTCTT
TACACTTAGCTGGAATATCATCAATTTTAGGAGCTGTAAATTTTATTACA
ACAGTAATTAATATACGAGCTAATGGAATTTCATATGATCGTATACCATT
ATTTGTATGATCAGTAGTAATTACTGCATTATTATTATTATTATCATTAC
CTGTATTAGCAGGAGCTATTACAATATTATTAACTGATCGTAATTTAAAT
ACTTCATTTTTTGACCCTGCAGGTGGGGGAGATCCAATTTTATATCAACA
TTTATTT
>Paragus_azureus_Benin_425E03
ACATTATATTTCTTATTTGGAGCTTGAGCAGGAATAGTAGGAACTTCATT
AAGTATTTTAATTCGAGCTGAATTAGGTCATCCAGGAGCATTAATTGGTG
ATGATCAAATTTATAATGTAATTGTTACTGCTCACGCATTTATTATAATT
TTCTTTATAGTAATACCTATTATAATTGGAGGATTCGGAAATTGACTTGT
TCCATTAATACTTGGAGCTCCTGATATAGCTTTCCCTCGAATAAATAATA
TAAGTTTTTGATTATTACCTCCTTCATTAACCTTACTTCTAATAAGTAGA
ATAGTAGAAAATGGATCTGGTACAGGATGAACTGTTTATCCACCTTTATC
TGCTAATATTGCTCATGGAGGTGCATCTGTAGATTTAGCAATTTTTTCTT
TACACTTAGCTGGAATATCATCAATTTTAGGAGCTGTAAATTTTATTACA
ACAGTAATTAATATACGAGCTAATGGAATTTCATATGATCGTATACCATT
ATTTGTATGATCAGTAGTAATTACTGCATTATTATTATTATTATCATTAC
CTGTATTAGCAGGAGCTATTACAATATTATTAACTGATCGTAATTTAAAT
ACTTCATTTTTTGACCCTGCAGGTGGGGGAGATCCAATTTTATATCAACA
TTTATTT
>Paragus_azureus_Benin_425E05
ACATTATATTTCTTATTTGGAGCTTGAGCAGGAATAGTAGGAACTTCATT
AAGTATTTTAATTCGAGCTGAATTAGGTCATCCAGGAGCATTAATTGGTG
ATGATCAAATTTATAATGTAATTGTTACTGCTCACGCATTTATTATAATT
TTCTTTATAGTAATACCTATTATAATTGGAGGATTCGGAAATTGACTTGT
TCCATTAATACTTGGAGCTCCTGATATAGCTTTCCCTCGAATAAATAATA
TAAGTTTTTGATTATTACCTCCTTCATTAACCTTACTTCTAATAAGTAGA
ATAGTAGAAAATGGATCTGGTACAGGATGAACTGTTTATCCACCTTTATC
TGCTAATATTGCTCATGGAGGTGCATCTGTAGATTTAGCAATTTTTTCTT
TACACTTAGCTGGAATATCATCAATTTTAGGAGCTGTAAATTTTATTACA
ACAGTAATTAATATACGAGCTAATGGAATTTCATATGATCGTATACCATT
ATTTGTATGATCAGTAGTAATTACTGCATTATTATTATTATTATCATTAC
CTGTATTAGCAGGAGCTATTACAATATTTTTAACTGATCGTAATTTAAAT
ACTTCATTTTTTGACCCTGCAGGTGGGGGAGATCCAATTTTATATCAACA
TTTATTT
>Paragus_azureus_Benin_426E04
ACATTATATTTCTTATTTGGAGCTTGAGCAGGAATAGTAGGAACTTCATT
AAGTATTTTAATTCGAGCTGAATTAGGTCATCCAGGAGCATTAATTGGTG
ATGATCAAATTTATAATGTAATTGTTACTGCTCACGCATTTATTATAATT
TTCTTTATAGTAATACCTATTATAATTGGAGGATTCGGAAATTGACTTGT
TCCATTAATACTTGGAGCTCCTGATATAGCTTTCCCTCGAATAAATAATA
TAAGTTTTTGATTATTACCTCCTTCATTAACCTTACTTCTAATAAGTAGA
ATAGTAGAAAATGGATCTGGTACAGGATGAACTGTTTATCCACCTTTATC
TGCTAATATTGCTCATGGAGGTGCATCTGTAGATTTAGCAATTTTTTCTT
TACACTTAGCTGGAATATCATCAATTTTAGGAGCTGTAAATTTTATTACA
ACAGTAATTAATATACGAGCTAATGGAATTTCATATGATCGTATACCATT
ATTTGTATGATCAGTAGTAATTACTGCATTATTATTATTATTATCATTAC
CTGTATTAGCAGGAGCTATTACAATATTATTAACTGATCGTAATTTAAAT
ACTTCATTTTTTGACCCTGCAGGGGGGGGAGATCCAATTTTATATCAACA
TTTATTT
>Paragus_azureus_Benin_427A03
ACATTATATTTCTTATTTGGAGCTTGAGCAGGAATAGTAGGAACTTCATT
AAGTATTTTAATTCGAGCTGAATTAGGTCATCCAGGAGCATTAATTGGTG
ATGATCAAATTTATAATGTAATTGTTACTGCTCACGCATTTATTATAATT
TTCTTTATAGTAATACCTATTATAATTGGAGGATTCGGAAATTGACTTGT
TCCATTAATACTTGGAGCTCCTGATATAGCTTTCCCTCGAATAAATAATA
TAAGTTTTTGATTATTACCTCCTTCATTAACCTTACTTCTAATAAGTAGA
ATAGTAGAAAATGGATCTGGTACAGGATGAACTGTTTATCCACCTTTATC
TGCTAATATTGCTCATGGAGGTGCATCTGTAGATTTAGCAATTTTTTCTT
TACACTTAGCTGGAATATCATCAATTTTAGGAGCTGTAAATTTTATTACA
ACAGTAATTAATATACGAGCTAATGGAATTTCATATGATCGTATACCATT
ATTTGTATGATCAGTAGTAATTACTGCATTATTATTATTATTATCATTAC
CTGTATTAGCAGGAGCTATTACAATATTATTAACTGATCGTAATTTAAAT
ACTTCATTTTTTGACCCTGCAGGTGGGGGAGATCCAATTTTATATCAACA
TTTATTT
>Paragus_azureus_Benin_427E03
ACATTATATTTCTTATTTGGAGCTTGAGCCGGGATAGTAGGAACTTCATT
AAGTATTTTAATTCGAGCTGAATTAGGTCATCCAGGAGCATTAATTGGTG
ATGATCAAATTTATAATGTAATTGTTACTGCTCACGCATTTATTATAATT
TTCTTTATAGTAATACCTATTATAATTGGAGGATTCGGAAATTGACTTGT
TCCATTAATACTTGGAGCTCCTGATATAGCTTTCCCTCGAATAAATAATA
TAAGTTTTTGATTATTACCTCCTTCATTAACCTTACTTCTAATAAGTAGA
ATAGTAGAAAATGGATCTGGTACAGGATGAACTGTTTATCCACCTTTATC
TGCTAATATTGCTCATGGAGGTGCATCTGTAGATTTAGCAATTTTTTCTT
TACACTTAGCTGGAATATCATCAATTTTAGGAGCTGTAAATTTTATTACA
ACAGTAATTAATATACGAGCTAATGGAATTTCATATGATCGTATACCATT
ATTTGTATGATCAGTAGTAATTACTGCATTATTATTATTATTATCATTAC
CTGTATTAGCAGGAGCTATTACAATATTATTAACTGATCGTAATTTAAAT
ACTTCATTTTTTGACCCTGCAGGGGGGGGAGATCCAATTTTATATCAACA
TTTATTT
>Paragus_borbonicus_Benin_106D06
ACATTATATTTTCTATTTGGAGCATGAGCTGGAATAGTAGGAACTTCCTT
AAGTATTTTAATTCGTGCAGAACTAGGGCATCCTGGAGCATTAATTGGTG
ATGATCAAATTTATAATGTTATTGTTACTGCTCATGCTTTTATTATAATT
TTTTTTATAGTTATACCAATTATAATTGGAGGGTTTGGAAATTGACTTGT
TCCTTTAATACTTGGAGCACCTGATATGGCATTTCCTCGAATAAATAATA
TAAGTTTTTGATTATTACCACCTTCATTAACTTTACTGTTAATAAGTAGT
ATAGTAGAAAATGGGGCTGGTACAGGTTGAACAGTTTATCCTCCTCTTTC
TGCAAGTATTGCTCATGGAGGAGCATCTGTTGATTTAGCAATTTTTTCTT
TACATTTAGCTGGTATATCCTCTATTTTAGGGGCAGTAAATTTTATTACT
ACAGTAATTAATATACGAGCAAATGGAATTTCTTATGACCGTATACCTTT
ATTTGTTTGATCTGTAGTAATTACTGCTTTATTATTATTATTATCTCTAC
CTGTTTTAGCAGGAGCAATTACTATATTATTAACTGATCGAAATTTAAAT
ACATCATTTTTTGACCCGGCAGGTGGGGGAGACCCAATTTTATACCAACA
TTTATTT
>Paragus_borbonicus_Benin_107B02
ACATTATATTTTCTATTTGGAGCATGAGCTGGAATAGTAGGAACTTCCCT
AAGTATTTTAATTCGTGCAGAACTAGGACATCCTGGAGCATTAATTGGTG
ATGATCAAATTTATAATGTTATTGTTACTGCTCATGCTTTTATTATAATT
TTTTTTATAGTTATACCAATTATAATTGGAGGATTTGGAAATTGACTTGT
TCCTTTAATACTTGGAGCACCTGATATAGCATTTCCTCGAATAAATAATA
TAAGTTTTTGATTATTACCACCTTCATTAACTTTACTGTTAATAAGTAGT
ATAGTAGAAAATGGAGCTGGTACAGGTTGAACAGTTTATCCTCCTCTTTC
TGCAAGTATTGCTCATGGAGGAGCATCTGTTGATTTAGCAATTTTTTCTT
TACATTTAGCTGGTATATCTTCTATTTTAGGAGCAGTAAATTTTATTACT
ACAGTAATTAATATACGAGCAAATGGAATTTCTTATGACCGTATACCTTT
ATTTGTTTGATCTGTAGTAATTACTGCTTTATTATTATTATTATCTCTAC
CTGTTTTAGCAGGAGCAATTACTATATTATTAACTGATCGAAATTTAAAT
ACATCATTTTTTGACCCAGCAGGTGGAGGAGACCCAATTTTATACCAACA
TTTATTT
>Paragus_borbonicus_Benin_422A06
ACATTATATTTTCTATTTGGAGCATGAGCTGGAATAGTAGGAACTTCCTT
AAGTATTTTAATTCGTGCAGAACTAGGACATCCTGGAGCATTAATTGGTG
ATGATCAAATTTATAATGTTATTGTTACTGCTCATGCTTTTATTATAATT
TTTTTTATAGTTATACCAATTATAATTGGAGGATTTGGAAATTGACTTGT
TCCTTTAATACTTGGAGCACCTGATATAGCATTTCCTCGAATAAATAATA
TAAGTTTTTGATTATTACCACCTTCATTAACTTTACTGTTAATAAGTAGT
ATAGTAGAAAATGGGGCTGGTACAGGTTGAACAGTTTATCCTCCTCTTTC
TGCAAGTATTGCTCATGGAGGAGCATCTGTTGATTTAGCAATTTTTTCTT
TACATTTAGCTGGTATATCTTCTATTTTAGGGGCAGTAAATTTTATTACT
ACAGTAATTAATATACGAGCAAATGGAATTTCTTATGACCGTATACCTTT
ATTTGTTTGATCTGTAGTAATTACTGCTTTATTATTATTATTATCTCTAC
CTGTTTTAGCAGGAGCAATTACTATATTATTAACTGATCGAAATTTAAAT
ACATCATTTTTTGACCCAGCAGGTGGGGGAGACCCAATTTTATACCAACA
TTTATTT
>Paragus_borbonicus_Benin_422B01
ACATTATATTTTCTATTTGGAGCATGAGCTGGAATAGTAGGAACTTCCTT
AAGTATTTTAATTCGTGCAGAACTAGGACATCCTGGAGCATTAATTGGTG
ATGATCAAATTTATAATGTTATTGTTACTGCTCATGCTTTTATTATAATT
TTTTTTATAGTTATACCAATTATAATTGGAGGATTTGGAAATTGACTTGT
TCCTTTAATACTTGGAGCACCTGATATGGCATTTCCTCGAATAAATAATA
TAAGTTTTTGATTATTACCACCTTCATTAACTTTACTGTTAATAAGTAGT
ATAGTAGAAAATGGGGCTGGTACAGGTTGAACAGTTTATCCTCCTCTTTC
TGCAAGTATTGCTCATGGAGGAGCATCTGTTGATTTAGCAATTTTTTCTT
TACATTTAGCTGGTATATCTTCTATTTTAGGGGCAGTAAATTTTATTACT
ACAGTAATTAATATACGAGCAAATGGAATTTCTTATGACCGTATACCTTT
ATTTGTTTGATCTGTAGTAATTACTGCTTTATTATTATTATTATCTCTAC
CTGTTTTAGCAGGAGCAATTACTATATTATTAACTGATCGAAATTTAAAT
ACATCATTTTTTGACCCAGCAGGTGGGGGAGACCCAATTTTATACCAACA
TTTATTT
>Paragus_borbonicus_Benin_422C01
ACATTATATTTTCTATTTGGAGCATGAGCTGGAATAGTAGGAACTTCCTT
AAGTATTTTAATTCGTGCAGAACTAGGACATCCTGGAGCATTAATTGGTG
ATGATCAAATTTATAATGTTATTGTTACTGCTCATGCTTTTATTATAATT
TTTTTTATAGTTATACCAATTATAATTGGAGGATTTGGAAATTGACTTGT
TCCTTTAATACTTGGAGCACCTGATATGGCATTTCCTCGAATAAATAATA
TAAGTTTTTGATTATTACCACCTTCATTAACTTTACTGTTAATAAGTAGT
ATAGTAGAAAATGGGGCTGGTACAGGTTGAACAGTTTATCCTCCTCTTTC
TGCAAGTATTGCTCATGGAGGGGCATCTGTTGATTTAGCAATTTTTTCTT
TACATTTAGCTGGTATATCTTCTATTTTAGGAGCAGTAAATTTTATTACT
ACAGTAATTAATATACGAGCAAATGGAATTTCTTATGACCGTATACCTTT
ATTTGTTTGATCTGTAGTAATTACTGCTTTATTATTATTATTATCACTAC
CTGTTTTAGCAGGAGCAATTACTATATTATTAACTGATCGAAATTTAAAT
ACATCATTTTTTGACCCAGCAGGTGGGGGAGATCCAATTTTATACCAACA
TTTATTT
>Paragus_borbonicus_Benin_422D06
ACATTATATTTTCTATTTGGAGCATGAGCTGGAATAGTAGGAACTTCCCT
AAGTATTTTAATTCGTGCAGAACTAGGACATCCTGGAGCATTAATTGGTG
ATGATCAAATTTATAATGTTATTGTTACTGCTCATGCTTTTATTATAATT
TTTTTTATAGTTATACCAATTATAATTGGAGGATTTGGAAATTGACTTGT
TCCTTTAATACTTGGAGCACCTGATATAGCATTTCCTCGAATAAATAATA
TAAGTTTTTGATTATTACCACCTTCATTAACTTTACTGTTAATAAGTAGT
ATAGTAGAAAATGGGGCTGGTACAGGTTGAACAGTTTATCCTCCTCTTTC
TGCAAGTATTGCTCATGGAGGAGCATCTGTTGATTTAGCAATTTTTTCTT
TACATTTAGCTGGTATATCTTCTATTTTAGGAGCAGTAAATTTTATTACT
ACAGTAATTAATATACGAGCAAATGGAATTTCTTATGACCGTATACCTTT
ATTTGTTTGATCTGTAGTAATTACTGCTTTATTATTATTATTATCTCTAC
CTGTTTTAGCAGGAGCAATTACTATATTATTAACTGATCGAAATTTAAAT
ACATCATTTTTTGACCCAGCAGGTGGGGGAGACCCAATTTTATACCAACA
TTTATTT
>Paragus_borbonicus_Benin_422E02
ACATTATATTTTCTATTTGGAGCATGAGCTGGAATAGTAGGAACTTCCCT
AAGTATTTTAATTCGTGCAGAACTAGGACATCCTGGAGCATTAATTGGTG
ATGATCAAATTTATAATGTTATTGTTACTGCTCATGCTTTTATTATAATT
TTTTTTATAGTTATACCAATTATAATTGGAGGATTTGGAAATTGACTTGT
TCCTTTAATACTTGGAGCACCTGATATAGCATTTCCTCGAATAAATAATA
TAAGTTTTTGATTATTACCACCTTCATTAACTTTACTGTTAATAAGTAGT
ATAGTAGAAAATGGGGCTGGTACAGGTTGAACAGTTTATCCTCCTCTTTC
TGCAAGTATTGCTCATGGAGGAGCATCTGTTGATTTAGCAATTTTTTCTT
TACATTTAGCTGGTATATCTTCTATTTTAGGAGCAGTAAATTTTATTACT
ACAGTAATCAATATACGAGCAAATGGAATTTCTTATGACCGTATACCTTT
ATTTGTTTGATCTGTAGTAATTACTGCTTTATTATTATTATTATCTCTAC
CTGTTTTAGCAGGAGCAATTACTATATTATTAACTGATCGAAATTTAAAT
ACATCATTTTTTGACCCAGCAGGTGGGGGAGACCCAATTTTATACCAACA
TTTATTT
>Paragus_borbonicus_Benin_422E05
ACATTATATTTTCTATTTGGAGCATGAGCTGGAATAGTAGGAACTTCCTT
AAGTATTTTAATTCGTGCAGAACTAGGACATCCTGGAGCATTAATTGGTG
ATGATCAAATTTATAATGTTATTGTTACTGCTCATGCTTTTATTATAATT
TTTTTTATAGTTATACCAATTATAATTGGAGGATTTGGAAATTGACTTGT
TCCTTTAATACTTGGAGCACCTGATATGGCATTTCCTCGAATAAATAATA
TAAGTTTTTGATTATTACCACCTTCATTAACTTTACTGTTAATAAGTAGT
ATAGTAGAAAATGGGGCTGGTACAGGTTGAACAGTTTATCCTCCTCTTTC
TGCAAGTATTGCTCATGGAGGAGCATCTGTTGATTTAGCAATTTTTTCTT
TACATTTAGCTGGTATATCTTCTATTTTAGGGGCAGTAAATTTTATTACT
ACAGTAATTAATATACGAGCAAATGGAATTTCTTATGACCGTATACCTTT
ATTTGTTTGATCTGTAGTAATTACTGCTTTATTATTATTATTATCTCTAC
CTGTTTTAGCAGGAGCAATTACTATATTATTAACTGATCGAAATTTAAAT
ACATCATTTTTTGACCCAGCAGGTGGGGGAGACCCAATTTTATACCAACA
TTTATTT
>Paragus_borbonicus_Benin_422F05
ACATTATATTTTCTATTTGGAGCATGAGCTGGAATAGTAGGAACTTCCTT
AAGTATTTTAATTCGTGCAGAACTAGGACATCCTGGAGCATTAATTGGTG
ATGATCAAATTTATAATGTTATTGTTACTGCTCATGCTTTTATTATAATT
TTTTTTATAGTTATACCAATTATAATTGGAGGATTTGGAAATTGACTTGT
TCCTTTAATACTTGGAGCACCTGATATGGCATTTCCTCGAATAAATAATA
TAAGTTTTTGATTATTACCACCTTCATTAACTTTACTGTTAATAAGTAGT
ATAGTAGAAAATGGGGCTGGTACAGGTTGAACAGTTTATCCTCCTCTTTC
TGCAAGTATTGCTCATGGAGGAGCATCTGTTGATTTAGCAATTTTTTCTT
TACATTTAGCTGGTATATCTTCTATTTTAGGGGCAGTAAATTTTATTACT
ACAGTAATTAATATACGAGCAAACGGAATTTCTTATGACCGTATACCTTT
ATTTGTTTGATCTGTAGTAATTACTGCTTTATTATTATTATTATCTCTAC
CTGTTTTAGCAGGAGCAATTACTATATTATTAACTGATCGAAATTTAAAT
ACATCATTTTTTGACCCAGCAGGTGGGGGAGACCCAATTTTATACCAACA
TTTATTT
>Paragus_borbonicus_Benin_424B08
ACATTATATTTTCTATTTGGAGCATGAGCTGGAATAGTAGGAACTTCCTT
AAGTATTTTAATTCGTGCAGAACTAGGACATCCTGGAGCATTAATTGGTG
ATGATCAAATTTATAATGTTATTGTTACTGCTCATGCTTTTATTATAATT
TTTTTTATAGTTATACCAATTATAATTGGAGGATTTGGAAATTGACTTGT
TCCTTTAATACTTGGAGCACCTGATATGGCATTTCCTCGAATAAATAATA
TAAGTTTTTGATTATTACCACCTTCATTAACTTTACTGTTAATAAGTAGT
ATAGTAGAAAATGGGGCTGGTACAGGTTGAACAGTTTATCCTCCTCTTTC
TGCAAGTATTGCTCATGGAGGAGCATCTGTTGATTTAGCAATTTTTTCTT
TACATTTAGCTGGTATATCTTCTATTTTAGGAGCAGTAAATTTTATTACT
ACAGTAATTAATATACGGGCAAATGGAATTTCTTATGACCGTATACCTTT
ATTTGTTTGATCTGTAGTAATTACTGCTTTATTATTATTATTATCTCTAC
CTGTTTTAGCAGGAGCAATTACTATATTATTAACTGATCGAAATTTAAAT
ACATCATTTTTTGACCCAGCAGGTGGAGGAGACCCAATTTTATACCAACA
TTTATTT
>Paragus_borbonicus_Benin_424C08
ACATTATATTTTCTATTTGGAGCATGAGCTGGAATAGTAGGAACTTCCCT
AAGTATTTTAATTCGTGCAGAACTAGGACATCCTGGAGCATTAATTGGTG
ATGATCAAATTTATAATGTTATTGTTACTGCTCATGCTTTTATTATAATT
TTTTTTATAGTTATACCAATTATAATTGGAGGATTTGGAAATTGACTTGT
TCCTTTAATACTTGGAGCACCTGATATAGCATTTCCTCGAATAAATAATA
TAAGTTTTTGATTATTACCACCTTCATTAACTTTACTGTTAATAAGTAGT
ATAGTAGAAAATGGGGCTGGTACAGGTTGAACAGTTTATCCTCCTCTTTC
TGCAAGTATTGCTCATGGAGGAGCATCTGTTGATTTAGCAATTTTTTCTT
TACATTTAGCTGGTATATCTTCTATTTTAGGAGCAGTAAATTTTATTACT
ACAGTAATTAATATACGAGCAAATGGAATTTCTTATGACCGTATACCTTT
ATTTGTTTGATCTGTAGTAATTACTGCTTTATTATTATTATTATCTCTAC
CTGTTTTAGCAGGAGCAATTACTATATTATTAACTGATCGAAATTTAAAT
ACATCATTTTTTGACCCAGCAGGTGGGGGAGACCCAATTTTATACCAACA
TTTATTT
>Paragus_borbonicus_Benin_424D08
ACATTATATTTTCTATTTGGAGCATGAGCTGGAATAGTAGGAACTTCCCT
AAGTATTTTAATTCGTGCAGAACTAGGACATCCTGGAGCATTAATTGGTG
ATGATCAAATTTATAATGTTATTGTTACTGCTCATGCTTTTATTATAATT
TTTTTTATAGTTATACCAATTATAATTGGAGGATTTGGAAATTGACTTGT
TCCTTTAATACTTGGAGCACCTGATATAGCATTTCCTCGAATAAATAATA
TAAGTTTTTGATTATTACCACCTTCATTAACTTTACTGTTAATAAGTAGT
ATAGTAGAAAATGGAGCTGGTACAGGTTGAACAGTTTATCCTCCTCTTTC
TGCAAGTATTGCTCATGGAGGGGCATCTGTTGATTTAGCAATTTTTTCTT
TACATTTAGCTGGTATATCTTCTATTTTAGGAGCAGTAAATTTTATTACT
ACAGTAATTAATATACGAGCAAATGGAATTTCTTATGACCGTATACCTTT
ATTTGTTTGATCTGTAGTAATTACTGCTTTATTATTATTATTATCTCTAC
CTGTTTTAGCAGGAGCAATTACTATATTATTAACTGATCGAAATTTAAAT
ACATCATTTTTTGACCCAGCAGGTGGAGGAGACNNNNNNNNNNNNNNNNN
NNNNNNN
>Paragus_borbonicus_Benin_424E07
ACATTATATTTTCTATTTGGAGCATGAGCTGGAATAGTAGGAACTTCCTT
AAGTATTTTAATTCGTGCAGAACTAGGACATCCTGGAGCATTAATTGGTG
ATGATCAAATTTATAATGTTATTGTTACTGCTCATGCTTTTATTATAATT
TTTTTTATAGTTATACCAATTATAATTGGAGGATTTGGAAATTGACTTGT
TCCTTTAATACTTGGAGCACCTGATATAGCATTTCCTCGAATAAATAATA
TAAGTTTTTGATTATTACCACCTTCATTAACTTTACTGTTAATAAGTAGT
ATAGTAGAAAATGGGGCTGGTACAGGTTGAACAGTTTATCCTCCTCTTTC
TGCAAGTATTGCTCATGGAGGAGCATCTGTTGATTTAGCAATTTTTTCTT
TACATTTAGCTGGTATATCTTCTATTTTAGGAGCAGTAAATTTTATTACT
ACAGTAATTAATATACGAGCAAATGGAATTTCTTATGACCGTATACCTTT
ATTTGTTTGATCTGTAGTAATTACTGCTTTATTATTATTATTATCTCTAC
CTGTTTTAGCAGGAGCAATTACTATATTATTAACTGATCGAAATTTAAAT
ACATCATTTTTTGACCCAGCAGGTGGGGGAGACCCAATTTTATATCAACA
TTTATTT
>Paragus_borbonicus_Benin_425B03
ACATTATATTTTCTATTTGGAGCATGAGCTGGAATAGTAGGAACTTCCTT
AAGTATTTTAATTCGTGCAGAACTAGGACATCCTGGAGCATTAATTGGTG
ATGATCAAATTTATAATGTTATTGTTACTGCTCATGCTTTTATTATAATT
TTTTTTATAGTTATACCAATTATAATTGGAGGATTTGGAAATTGACTTGT
TCCTTTAATACTTGGAGCACCTGATATAGCATTTCCTCGAATAAATAATA
TAAGTTTTTGATTATTACCACCTTCATTAACTTTACTGTTAATAAGTAGT
ATAGTAGAAAATGGAGCTGGTACAGGTTGAACAGTTTATCCTCCTCTTTC
TGCAAGTATTGCTCATGGAGGGGCATCTGTTGATTTAGCAATTTTTTCTT
TACATTTAGCTGGTATATCTTCTATTTTAGGAGCAGTAAATTTTATTACT
ACAGTAATTAATATACGAGCAAATGGAATTTCTTATGACCGTATACCTTT
ATTTGTTTGATCTGTAGTAATTACTGCTTTATTATTATTATTATCTCTAC
CTGTTTTAGCAGGAGCAATTACTATATTATTAACTGATCGAAATTTAAAT
ACATCATTTTTTGACCCAGCAGGTGGGGGAGACCCAATTTTATACCAACA
TTTATTT
>Paragus_borbonicus_Benin_426B03
ACATTATATTTTCTATTTGGAGCATGAGCTGGAATAGTAGGAACTTCCCT
AAGTATTTTAATTCGTGCAGAACTAGGACATCCTGGAGCATTAATTGGTG
ATGATCAAATTTATAATGTTATTGTTACTGCTCATGCTTTTATTATAATT
TTTTTTATAGTTATACCAATTATAATTGGAGGATTTGGAAATTGACTTGT
TCCTTTAATACTTGGAGCACCTGATATAGCATTTCCTCGAATAAATAATA
TAAGTTTTTGATTATTACCACCTTCATTAACTTTACTGTTAATAAGTAGT
ATAGTAGAAAATGGGGCTGGTACAGGTTGAACAGTTTATCCTCCTCTTTC
TGCAAGTATTGCTCATGGAGGGGCATCTGTTGATTTAGCAATTTTTTCTT
TACATTTAGCTGGTATATCTTCTATTTTAGGAGCAGTAAATTTTATTACT
ACAGTAATTAATATACGAGCAAATGGAATTTCTTATGATCGTATACCTTT
ATTTGTTTGATCTGTAGTAATTACTGCTTTATTATTATTATTATCTCTAC
CTGTTTTAGCAGGAGCAATTACTATATTATTAACTGATCGAAATTTAAAT
ACATCATTTTTTGNNNNNNNNNNNNNNNNNNNNNNNNNNNNNNNNNNNNN
NNNNNNN
>Paragus_borbonicus_Benin_426B04
ACATTATATTTTCTATTTGGAGCATGAGCTGGAATAGTAGGAACTTCCCT
AAGTATTTTAATTCGTGCAGAACTAGGACATCCTGGAGCATTAATTGGTG
ATGATCAAATTTATAATGTTATTGTTACTGCTCATGCTTTTATTATAATT
TTTTTTATAGTTATACCAATTATAATTGGAGGATTTGGAAATTGACTTGT
TCCTTTAATACTTGGAGCACCTGATATAGCATTTCCTCGAATAAATAATA
TAAGTTTTTGATTATTACCACCTTCATTAACTTTACTGTTAATAAGTAGT
ATAGTAGAAAATGGGGCTGGTACAGGTTGAACAGTTTATCCTCCTCTTTC
TGCAAGTATTGCTCATGGAGGAGCATCTGTTGATTTAGCAATTTTTTCTT
TACATTTAGCTGGTATATCTTCTATTTTAGGAGCAGTAAATTTTATTACT
ACAGTAATTAATATACGAGCAAATGGAATTTCTTATGACCGTATACCTTT
ATTTGTTTGATCTGTAGTAATTACTGCTTTATTATTATTATTATCTCTAC
CTGTTTTAGCAGGAGCAATTACTATATTATTAACTGATCGAAATTTAAAT
ACATCATTTTTTGACCCAGCAGGTGGAGGAGACCCCATTTTATACCAACA
TTTATTT
>Paragus_borbonicus_Benin_426F03
ACATTATATTTTCTATTTGGAGCATGAGCTGGAATAGTAGGAACTTCCCT
AAGTATTTTAATTCGTGCAGAACTAGGACATCCTGGAGCATTAATTGGTG
ATGATCAAATTTATAATGTTATTGTTACTGCTCATGCTTTTATTATAATT
TTTTTTATAGTTATACCAATTATAATTGGAGGATTTGGAAATTGACTTGT
TCCTTTAATACTTGGAGCACCTGATATAGCATTTCCTCGAATAAATAATA
TAAGTTTTTGATTATTACCACCTTCATTAACTTTACTGTTAATAAGTAGT
ATAGTAGAAAATGGGGCTGGTACAGGTTGAACAGTTTATCCTCCTCTTTC
TGCAAGTATTGCTCATGGAGGGGCATCTGTTGATTTAGCAATTTTTTCTT
TACATTTAGCTGGTATATCTTCTATTTTAGGAGCAGTAAATTTTATTACT
ACAGTAATTAATATACGAGCAAATGGAATTTCTTATGACCGTATACCTTT
ATTTGTTTGATCTGTAGTAATTACTGCTTTATTATTATTATTATCTCTAC
CTGTTTTAGCAGGAGCAATTACTATGTTATTAACTGATCGAAATTTAAAT
ACATCATTTTTTGACCCAGCAGGGGGGGGAGACCCAATTTTATACCAACA
TTTATTT
>Paragus_borbonicus_Benin_427F03
ACATTATATTTTCTATTTGGAGCATGAGCTGGAATAGTAGGAACTTCCCT
AAGTATTTTAATTCGTGCAGAATTAGGACATCCTGGAGCATTAATTGGTG
ATGATCAAATTTATAATGTTATTGTTACTGCTCATGCTTTTATTATAATT
TTTTTTATAGTTATACCAATTATAATTGGAGGATTTGGAAATTGACTTGT
TCCTTTAATACTTGGAGCACCTGATATAGCATTTCCTCGAATAAATAATA
TAAGTTTTTGATTATTACCGCCTTCATTAACTTTACTGTTAATAAGTAGT
ATAGTAGAAAATGGGGCTGGTACAGGTTGAACAGTTTATCCTCCTCTTTC
TGCAAGTATTGCTCATGGAGGAGCATCTGTTGATTTAGCAATTTTTTCTT
TACATTTAGCTGGTATATCTTCTATTTTAGGAGCAGTAAATTTTATTACT
ACAGTAATTAATATACGAGCAAATGGAATTTCTTATGACCGTATACCTTT
ATTTGTTTGATCTGTAGTAATTACTGCTTTATTATTATTATTATCTCTAC
CTGTTTTAGCAGGAGCAATTACTATATTATTAACTGATCGAAATTTAAAT
ACATCATTTTTTGATCCAGCAGGTGGGGGAGACCCAATTTTATACCAACA
TTTATTT
>Paragus_borbonicus_Nigeria_416F08
ACATTATATTTTCTATTTGGAGCATGAGCTGGAATAGTAGGAACTTCCTT
AAGTATTTTAATTCGTGCAGAACTAGGACATCCTGGAGCATTAATTGGTG
ATGATCAAATTTATAATGTTATTGTTACTGCTCATGCTTTTATTATAATT
TTTTTTATAGTTATACCAATTATAATTGGAGGATTTGGAAATTGACTTGT
TCCTTTAATACTTGGAGCACCTGATATAGCATTTCCTCGAATAAATAATA
TAAGTTTTTGATTATTACCACCTTCATTAACTTTACTGTTAATAAGTAGT
ATAGTAGAAAATGGAGCTGGTACAGGTTGAACAGTTTATCCTCCTCTTTC
TGCAAGTATTGCTCATGGAGGGGCATCTGTTGATTTAGCAATTTTTTCTT
TACATTTAGCTGGTATATCTTCTATTTTAGGAGCAGTAAATTTTATTACT
ACAGTAATTAATATACGAGCAAATGGAATTTCTTATGACCGTATACCTTT
ATTTGTTTGATCTGTAGTAATTACTGCTTTATTATTATTATTATCTCTAC
CTGTTTTAGCAGGAGCAATTACTATATTATTAACTGATCGAAATTTAAAT
ACATCATTTTTTGATCCAGCAGGTGGGGGAGACCCAATTTTATACCAACA
TTTATTN
>Paragus_borbonicus_Togo_416B08
ACATTATATTTTTTATTTGGAGCATGAGCTGGAATAGTAGGAACTTCCTT
AAGTATTTTAATTCGTGCAGAACTAGGACATCCTGGAGCATTAATTGGTG
ATGATCAAATTTATAATGTTATTGTTACTGCTCATGCTTTTATTATAATT
TTTTTTATAGTTATACCAATTATAATTGGAGCATTTGGAAATTGACTTGT
TCCTTTAATACTTGGAGCACCTGATATGGCATTTCCTCGAATAAATAATA
TAAGTTTTTGATTATTACCACCTTCATTAACTTTACTGTTAATAAGTAGT
ATAGTAGAAAATGGGGCTGGTACAGGTTGAACAGTTTATCCTCCTCTTTC
TGCAAGTATTGCTCATGGAGGAGCATCTGTTGATTTAGCAATTTTTTCTT
TACATTTAGCTGGTATATCTTCTATTTTAGGAGCAGTAAATTTTATTACT
ACAGTAATTAATATACGAGCAAATGGAATTTCTTATGACCGTATACCTTT
ATTTGTTTGATCTGTAGTAATTACTGCTTTATTATTATTATTATCTCTAC
CTGTTTTAGCAGGAGCAATTACTATATTATTAACTGATCGAAATTTAAAT
ACATCATTTTTTGATCCAGCAGGGGGGGGAGATCCAATTTTATACCAACA
TTTATTN
>Paragus_gracilis_Benin_106F04
ACATTATATTTTTTATTTGGAGCTTGAGCAGGAATAGTAGGTACTTCTTT
AAGAATTTTAATTCGTGCTGAATTAGGACATCCTGGTGCATTAATTGGAG
ATGATCAAATTTATAATGTAATTGTTACTGCTCATGCATTTGTAATAATT
TTTTTTATAGTTATACCAATTATAATTGGTGGATTTGGTAATTGACTTGT
TCCATTAATACTTGGAGCACCAGATATGGCTTTTCCTCGAATAAATAATA
TAAGATTTTGATTATTACCTCCTTCTTTAACTCTTCTTTTAATAAGAAGA
ATAGTAGAAAATGGATCTGGGACAGGTTGAACTGTATATCCTCCTCTTTC
TTCAAATATTGCACATGGTGGAGCATCTGTAGATTTAGCAATTTTCTCGT
TACATTTAGCAGGTATATCATCAATTTTAGGTGCAGTAAATTTTATTACA
ACTGTTATTAATATACGATCAAATGGAATTTCATATGATCGAATACCATT
ATTTGTCTGATCAGTTGTAATTACAGCATTATTACTATTATTATCATTAC
CTGTATTAGCAGGAGCTATTACTATATTATTAACTGATCGAAATTTAAAT
ACATCATTTTTTGACCCTGCAGGAGGTGGAGATCCAATTTTATACCAACA
CTTATTT
>Paragus_gracilis_Benin_107A01
ACATTATATTTTTTATTTGGAGCTTGAGCAGGAATAGTAGGTACTTCTTT
AAGAATTTTAATTCGTGCTGAATTAGGACATCCTGGTGCATTAATTGGAG
ATGATCAAATTTATAATGTAATTGTTACTGCTCATGCATTTGTAATAATT
TTTTTTATAGTTATACCAATTATAATTGGTGGATTTGGTAATTGACTTGT
TCCATTAATACTTGGAGCACCAGATATAGCTTTTCCTCGAATAAATAATA
TAAGATTTTGATTATTACCTCCTTCTTTAACTCTTCTTTTAATAAGAAGA
ATAGTAGAAAATGGATCTGGGACAGGTTGAACTGTATATCCTCCTCTTTC
TTCAAATATTGCACATGGTGGGGCATCTGTAGATTTAGCAATTTTCTCGT
TACATTTAGCAGGTATATCATCAATTTTAGGTGCAGTAAATTTTATTACA
ACTGTTATTAATATACGATCAAATGGAATTTCATATGATCGAATACCATT
ATTTGTCTGATCAGTTGTAATTACAGCATTATTACTATTATTATCATTAC
CTGTATTAGCAGGAGCTATTACTATATTATTAACTGATCGAAATTTAAAT
ACATCATTTTTTGATGCTGCAGGATGTGGNNNNNNNNNNNNNNNNNNNNN
NNNNNNN
>Paragus_gracilis_Benin_107B04
ACATTATATTTTTTATTTGGAGCTTGAGCAGGAATAGTAGGTACTTCTTT
AAGAATTTTAATTCGTGCTGAATTAGGACATCCTGGTGCATTAATTGGAG
ATGATCAAATTTATAATGTAATTGTTACTGCTCATGCATTTGTAATAATT
TTTTTTATAGTTATACCAATTATAATTGGTGGATTTGGTAATTGACTTGT
TCCATTAATACTTGGAGCACCAGATATAGCTTTTCCTCGAATAAATAATA
TAAGATTTTGATTATTACCTCCTTCTTTAACTCTTCTTTTAATAAGAAGA
ATAGTAGAAAATGGATCTGGGACAGGTTGAACTGTATATCCTCCTCTTTC
TTCAAATATTGCACATGGTGGAGCATCTGTAGATTTAGCAATTTTCTCAT
TACATTTAGCAGGTATATCATCAATTTTAGGTGCAGTAAATTTTATTACA
ACTGTTATTAATATACGATCAAATGGAATTTCATATGATCGAATACCATT
ATTTGTCTGATCAGTTGTAATTACAGCATTATTACTATTATTATCATTAC
CTGTATTAGCAGGAGCTATTACTATATTATTAACTGATCGAAATTTAAAT
ACATCATTTTTTGACCNNNNNNNNNNNNNNNNNNNNNNNNNNNNNNNNNN
NNNNNNN
>Paragus_gracilis_Benin_107B08
ACATTATATTTTTTATTTGGAGCTTGAGCAGGAATAGTAGGTACTTCTTT
AAGAATTTTAATTCGTGCTGAATTAGGACATCCTGGTGCATTAATTGGAG
ATGATCAAATTTATAATGTAATTGTTACTGCTCATGCATTTGTAATAATT
TTTTTTATAGTTATACCAATTATAATTGGTGGATTTGGTAATTGACTTGT
TCCATTAATACTTGGAGCACCAGATATAGCTTTCCCTCGAATAAATAATA
TAAGATTTTGATTATTACCTCCTTCTTTAACTCTTCTTTTAATAAGAAGA
ATAGTAGAAAATGGATCTGGGACAGGTTGAACTGTATACCCTCCTCTTTC
TTCAAATATTGCACATGGTGGAGCATCTGTAGATTTAGCAATTTTCTCGT
TACATTTAGCAGGTATATCATCAATTTTAGGTGCAGTAAATTTTATTACA
ACTGTTATTAATATACGATCAAATGGAATTTCATATGATCGAATACCATT
ATTTGTATGATCAGTTGTAATTACAGCATTATTACTATTATTATCATTAC
CTGTATTAGCAGGAGCTATTACTATATTATTAACTGATCGAAATTTAAAT
ACATCATTTTTTGACCCTGCAGGAGGTGGAGATCCAATTTTATACCAACA
CTTATTT
>Paragus_gracilis_Benin_107D04
ACATTATATTTTTTATTTGGAGCTTGAGCAGGAATAGTAGGTACTTCTTT
AAGAATTTTAATTCGTGCTGAATTAGGACATCCTGGTGCATTAATTGGAG
ATGATCAAATTTATAATGTAATTGTTACTGCTCATGCATTTGTAATAATT
TTTTTTATAGTTATACCAATTATAATTGGTGGATTTGGTAATTGACTTGT
TCCATTAATACTTGGAGCACCAGATATAGCTTTTCCTCGAATAAATAATA
TAAGATTTTGATTATTACCTCCTTCTTTAACTCTTCTTTTAATAAGAAGA
ATAGTAGAAAATGGATCTGGGACAGGTTGAACTGTATATCCTCCTCTTTC
TTCAAATATTGCACATGGTGGAGCATCTGTAGATTTAGCAATTTTCTCGT
TACATTTAGCAGGTATATCATCAATTTTAGGTGCAGTAAATTTTATTACA
ACTGTTATTAATATACGATCAAATGGAATTTCATATGATCGAATACCATT
ATTTGTCTGATCAGTTGTAATTACAGCATTATTACTATTATTATCATTAC
CTGTATTAGCAGGAGCTATTACTATATTATTAACTGATCGAAATTTAAAT
ACATCATTTTTTGACCCTGCAGGAGGTGGAGATCCAATTTTATACCAACA
CTTATTT
>Paragus_gracilis_Benin_424A08
ACATTATATTTTTTATTTGGAGCTTGAGCAGGAATAGTAGGTACTTCTTT
AAGAATTTTAATTCGTGCTGAATTAGGACATCCTGGTGCATTAATTGGAG
ATGATCAAATTTATAATGTAATTGTTACTGCTCATGCATTTGTAATAATT
TTTTTTATAGTTATACCAATTATAATTGGTGGATTTGGTAATTGACTTGT
TCCATTAATACTTGGAGCACCAGATATAGCTTTTCCTCGAATAAATAATA
TAAGATTTTGATTATTACCTCCTTCTTTAACTCTTCTTTTAATAAGAAGA
ATAGTAGAAAATGGATCTGGGACAGGTTGAACTGTATATCCTCCTCTTTC
TTCAAATATTGCACATGGTGGAGCATCTGTAGATTTAGCAATTTTCTCAT
TACATTTAGCAGGTATATCATCAATTTTAGGTGCAGTAAATTTTATTACA
ACTGTTATTAATATACGATCAAATGGAATTTCATATGATCGAATACCATT
ATTTGTCTGATCAGTTGTAATTACAGCATTATTACTATTATTATCATTAC
CTGTATTAGCAGGAGCTATTACTATATTATTAACTGATCGAAATTTAAAT
ACATCATTTTTTGACCCTGCAGGAGGTGGAGATCCAATTTTATACCAACA
CTTATTT
>Paragus_gracilis_Benin_424E06
ACATTATATTTTTTATTTGGAGCTTGAGCAGGAATAGTAGGTACTTCTTT
AAGAATTTTAATTCGTGCTGAATTAGGACATCCTGGTGCATTAATTGGAG
ATGATCAAATTTATAATGTAATTGTTACTGCTCATGCATTTGTAATAATT
TTTTTTATAGTTATACCAATTATAATTGGTGGATTTGGTAATTGACTTGT
TCCATTAATACTTGGAGCACCAGATATAGCTTTTCCTCGAATAAATAATA
TAAGATTTTGATTATTACCTCCTTCTTTAACTCTTCTTTTAATAAGAAGA
ATAGTAGAAAATGGATCTGGGACAGGTTGAACTGTATATCCTCCTCTTTC
TTCAAATATTGCACATGGTGGAGCATCTGTAGATTTAGCAATTTTCTCGT
TACATTTAGCAGGTATATCATCAATTTTAGGTGCAGTAAATTTTATTACA
ACTGTTATTAATATACGATCAAATGGAATTTCATATGATCGAATACCATT
ATTTGTCTGATCAGTTGTAATTACAGCATTATTACTATTATTATCATTAC
CTGTATTAGCAGGAGCTATTACTATATTATTAACTGATCGAAATTTAAAT
ACATCATTTTTTGACCCTGCAGGAGGTGGAGATCCAATTTTATACCAACA
CTTATTT
>Paragus_gracilis_Benin_424E08
ACATTATATTTTTTATTTGGAGCTTGAGCAGGAATAGTAGGTACTTCTTT
AAGAATTTTAATTCGTGCTGAATTAGGACATCCTGGTGCATTAATTGGAG
ATGATCAAATTTATAATGTAATTGTTACTGCTCATGCATTTGTAATAATT
TTTTTTATAGTTATACCAATTATAATTGGTGGATTTGGTAATTGACTTGT
TCCATTAATACTTGGAGCACCAGATATAGCTTTTCCTCGAATAAATAATA
TAAGATTTTGATTATTACCTCCTTCTTTAACTCTTCTTTTAATAAGAAGA
ATAGTAGAAAATGGATCTGGGACAGGTTGAACTGTATACCCTCCTCTTTC
TTCAAATATTGCACATGGTGGAGCATCTGTAGATTTAGCAATTTTCTCGT
TACATTTAGCAGGTATATCATCAATTTTAGGTGCAGTAAATTTTATTACA
ACTGTTATTAATATACGATCAAATGGAATTTCATATGATCGAATACCATT
ATTTGTCTGATCAGTTGTAATTACAGCATTATTACTATTATTATCATTAC
CTGTATTAGCAGGAGCTATTACTATATTATTAACTGATCGAAATTTAAAT
ACATCATTTTTTGACCCTGCAGGAGGTGGAGATCCAATTTTATACCAACA
CTTATTT
>Paragus_gracilis_Benin_425A02
ACATTATATTTTTTATTTGGAGCTTGAGCAGGAATAGTAGGTACTTCTTT
AAGAATTTTAATTCGTGCTGAATTAGGGCATCCTGGTGCATTAATTGGAG
ATGATCAAATTTATAATGTAATTGTTACTGCTCATGCATTTGTAATAATT
TTTTTTATAGTTATACCAATTATAATTGGTGGATTCGGTAATTGACTTGT
TCCATTAATACTTGGAGCACCAGATATAGCTTTTCCTCGAATAAATAATA
TAAGATTTTGATTATTACCTCCTTCTTTAACTCTTCTTTTAATAAGAAGA
ATAGTAGAAAATGGATCTGGGACAGGTTGAACTGTATATCCTCCTCTTTC
TTCAAATATTGCACATGGTGGAGCATCTGTAGATTTAGCAATTTTCTCGT
TACATTTAGCAGGTATATCATCAATTTTAGGTGCAGTAAATTTTATTACA
ACTGTTATTAATATACGATCAAATGGAATTTCATATGATCGAATACCATT
ATTTGTCTGATCAGTTGTAATTACAGCATTATTACTATTATTATCATTAC
CTGTATTAGCAGGAGCTATTACTATATTATTAACTGATCGAAATTTAAAT
ACATCATTTTTTGACCCTGCAGGAGGTGGAGACCCAATTTTATACCAACA
CTTATTT
>Paragus_gracilis_Benin_426C03
ACATTATATTTTTTATTTGGAGCTTGAGCAGGAATAGTAGGTACTTCTTT
AAGAATTTTAATTCGTGCTGAATTAGGACATCCTGGTGCATTAATTGGAG
ATGATCAAATTTATAATGTAATTGTTACTGCTCATGCATTTGTAATAATT
TTTTTTATAGTTATACCAATTATAATTGGTGGATTTGGTAATTGACTTGT
TCCATTAATACTTGGAGCACCAGATATAGCTTTTCCTCGAATAAATAATA
TAAGATTTTGATTATTACCTCCTTCTTTAACTCTTCTTTTAATAAGAAGA
ATAGTAGAAAATGGATCTGGGACAGGTTGAACTGTATATCCTCCTCTTTC
TTCAAATATTGCACATGGTGGAGCATCTGTAGATTTAGCAATTTTCTCGT
TACATTTAGCAGGTATATCATCAATTTTAGGTGCAGTAAATTTTATTACA
ACTGTTATTAATATACGATCAAATGGAATTTCATATGATCGAATACCATT
ATTTGTCTGATCAGTTGTAATTACAGCATTATTACTATTATTATCATTAC
CTGTATTAGCAGGAGCTATTACTATATTATTAACTGATCGAAATTTAAAT
ACATCATTTTTTGACCCTGCAGGAGGTGGAGATCCAATTTTATACCAACA
CTTATTT
>Paragus_gracilis_Nigeria_248B05
ACATTATATTTTTTATTTGGAGCTTGAGCAGGAATAGTAGGTACTTCTTT
AAGAATTTTAATTCGTGCTGAATTAGGACATCCTGGTGCATTAATTGGAG
ATGATCAAATTTATAATGTAATTGTTACTGCTCATGCATTTGTAATAATT
TTTTTTATAGTTATACCAATTATAATTGGTGGATTTGGTAATTGACTTGT
TCCATTAATACTTGGAGCACCAGATATAGCTTTTCCTCGAATAAATAATA
TAAGATTTTGATTATTACCTCCTTCTTTAACTCTTCTTTTAATAAGAAGA
ATAGTAGAAAATGGATCTGGGACAGGTTGAACTGTATATCCTCCTCTTTC
TTCAAATATTGCACATGGTGGAGCATCTGTAGATTTAGCAATTTTCTCGT
TACATTTAGCAGGTATATCATCAATTTTAGGTGCAGTAAATTTTATTACA
ACTGTTATTAATATACGATCAAATGGAATTTCATATGATCGAATACCTTT
ATTTGTCTGATCAGTTGTAATTACAGCATTATTACTATTATTATCATTAC
CTGTATTAGCAGGAGCTATTACTATATTATTAACTGATCGAAATTTAAAT
ACATCATTTTTTGACCCTGCAGGAGGTGGAGATCCAATTTTATACCAACA
CTTATTN
>Paragus_longiventris_Benin_106C01
ACATTATATTTTTTATTTGGAGCTTGAGCAGGAATAGTTGGTACTTCTCT
AAGTATTTTAATTCGTGCTGAATTAGGTCATCCTGGTGCATTAATTGGTG
ATGATCAAATTTATAATGTAATTGTTACTGCTCATGCATTTATTATAATT
TTTTTTATAGTAATACCAATTATAATTGGTGGATTTGGTAACTGACTTGT
CCCATTAATACTTGGAGCACCAGATATAGCTTTTCCTCGAATAAATAATA
TAAGATTTTGATTATTACCTCCTTCTTTAACTCTTCTCTTAATAAGAAGA
ATAGTAGAAAATGGATCTGGTACCGGTTGAACTGTTTACCCTCCTCTTTC
TTCTAATATTGCTCATGGTGGAGCCTCTGTAGATTTAGCAATTTTTTCCT
TACATTTAGCAGGTATATCTTCAATTTTAGGAGCAGTAAATTTTATTACA
ACTGTTATTAATATACGATCAAATGGAATTTCTTATGATCGTATACCTTT
ATTTGTTTGATCAGTTGTAATTACTGCTCTATTATTATTACTCTCATTAC
CAGTTTTAGCTGGAGCTATTACTATACTATTAACTGACCGAAATTTAAAC
ACATCATTTTTTGACCCAGCAGGAGGAGGTGATCCAATTTTATACCAACA
TTTATTT
>Paragus_longiventris_Benin_424F07
ACATTATATTTTTTATTTGGAGCTTGAGCAGGAATAGTTGGTACTTCTCT
AAGTATTTTAATTCGTGCTGAATTAGGTCATCCTGGTGCATTAATTGGTG
ATGATCAAATTTATAATGTAATTGTTACTGCTCATGCATTTATTATAATT
TTTTTTATAGTAATACCAATTATAATTGGTGGATTTGGTAACTGACTTGT
CCCATTAATACTTGGAGCACCAGATATAGCTTTTCCTCGAATAAATAATA
TAAGATTTTGATTATTACCTCCTTCTTTAACTCTTCTCTTAATAAGAAGA
ATAGTAGAAAATGGATCTGGTACCGGTTGAACTGTTTACCCTCCTCTTTC
TTCTAATATTGCTCATGGTGGAGCCTCTGTAGATTTAGCAATTTTTTCCT
TACATTTAGCAGGTATATCTTCAATTTTAGGAGCAGTAAATTTTATTACA
ACTGTTATTAATATACGATCAAATGGAATTTCTTATGATCGTATACCTTT
ATTTGTTTGATCAGTTGTAATTACTGCTCTATTATTATTACTCTCATTAC
CAGTTTTAGCTGGAGCTATTACTATACTATTAACTGACCGAAATTTAAAC
ACATCATTTTTTGACCCAGCAGGAGGAGGTGATCCAATTTTATACCAACA
TTTATTT
>Paragus_longiventris_Benin_424F08
ACATTATATTTTTTATTTGGAGCTTGAGCAGGAATAGTTGGTACTTCTCT
AAGTATTTTAATTCGTGCTGAATTAGGTCATCCTGGTGCATTAATTGGTG
ATGATCAAATTTATAATGTAATTGTTACTGCTCATGCATTTATTATAATT
TTTTTTATAGTAATACCAATTATAATTGGTGGATTTGGTAACTGACTTGT
CCCATTAATACTTGGAGCACCAGATATAGCTTTTCCTCGAATAAATAATA
TAAGATTTTGATTATTACCTCCTTCTTTAACTCTTCTCTTAATAAGAAGA
ATAGTAGAAAATGGATCTGGTACCGGTTGAACTGTTTACCCTCCTCTTTC
TTCTAATATTGCTCATGGTGGAACCTCTGTAGATTTAGCAATTTTTTCCT
TACATTTAGCAGGTATATCTTCAATTTTAGGGGCAGTAAATTTTATTACA
ACTGTTATTAATATACGATCAAATGGAATTTCTTATGATCGTATACCTTT
ATTTGTTTGATCAGTTGTAATTACTGCTCTATTATTATTACTCTCATTAC
CAGTTTTAGCTGGAGCTATTACTATACTATTAACTGACCGAAATTTAAAC
ACATCATTTTTTGACCCAGCAGGAGGAGGTGATCCAATTTTATACCAACA
TTTATTT
>Paragus_longiventris_Benin_425E01
ACATTATATTTTTTATTTGGAGCTTGAGCAGGAATAGTTGGTACTTCTCT
AAGTATTTTAATTCGTGCTGAATTAGGTCATCCTGGTGCATTAATTGGTG
ATGATCAAATTTATAATGTAATTGTTACTGCTCATGCATTTATTATAATT
TTTTTTATAGTAATACCAATTATAATTGGTGGATTTGGTAACTGACTTGT
CCCATTAATACTTGGAGCACCAGATATAGCTTTTCCTCGAATAAATAATA
TAAGATTTTGATTATTACCTCCTTCTTTAACTCTTCTCTTAATAAGAAGA
ATAGTAGAAAATGGATCTGGTACCGGTTGAACTGTTTACCCTCCTCTTTC
TTCTAATATTGCTCATGGTGGAGCCTCTGTAGATTTAGCAATTTTTTCCT
TACATTTAGCAGGTATATCTTCAATTTTAGGAGCAGTAAATTTTATTACA
ACTGTTATTAATATACGATCAAATGGAATTTCTTATGATCGTATACCTTT
ATTTGTTTGATCAGTTGTAATTACTGCTCTATTATTATTACTCTCATTAC
CAGTTTTAGCTGGAGCTATTACTATACTATTAACTGACCGAAATTTAAAC
ACATCATTTTTTGACCCAGCAGGAGGAGGTGATCCAATTTTATACCAACA
TTTATTT
>Paragus_longiventris_Benin_425F01
ACATTATATTTTTTATTTGGAGCTTGAGCCAGGATAGTTGGTACTTCTCT
AAGTATTTTAATTCGTGCTGAATTAGGTCATCCTGGTGCATTAATTGGTG
ATGATCAAATTTATAATGTAATTGTTACTGCTCATGCATTTATTATAATT
TTTTTTATAGTAATACCAATTATAATTGGTGGATTTGGTAACTGACTTGT
CCCATTAATACTTGGAGCACCAGATATAGCTTTTCCTCGAATAAATAATA
TAAGATTTTGATTATTACCTCCTTCTTTAACTCTTCTCTTAATAAGAAGA
ATAGTAGAAAATGGATCTGGTACCGGTTGAACTGTTTACCCTCCTCTTTC
TTCTAATATTGCTCATGGTGGAGCCTCTGTAGATTTAGCAATTTTTTCCT
TACATTTAGCAGGTATATCTTCAATTTTAGGAGCAGTAAATTTTATTACA
ACTGTTATTAATATACGATCAAATGGAATTTCTTATGATCGTATACCTTT
ATTTGTTTGATCAGTTGTAATTACTGCTCTATTATTATTACTCTCATTAC
CAGTTTTAGCTGGAGCTATTACTATACTATTAACTGACCGAAATTTAAAC
ACATCATTTTTTGACCCAGCAGGAGGAGGTGATCCAATTTTATACCAACA
TTTATTT
>Paragus_longiventris_Benin_426C01
ACATTATATTTTTTATTTGGAGCTTGAGCAGGAATAGTTGGTACTTCTCT
AAGTATTTTAATTCGTGCTGAATTAGGTCATCCTGGTGCATTAATTGGTG
ATGATCAAATTTATAATGTAATTGTTACTGCTCATGCATTTATTATAATT
TTTTTTATAGTAATACCAATTATAATTGGTGGATTTGGTAACTGACTTGT
CCCATTAATACTTGGAGCACCAGATATAGCTTTTCCTCGAATAAATAATA
TAAGATTTTGATTATTACCTCCTTCTTTAACTCTTCTCTTAATAAGAAGA
ATAGTAGAAAATGGATCTGGTACCGGTTGAACTGTTTACCCTCCTCTTTC
TTCTAATATTGCTCATGGTGGAGCCTCTGTAGATTTAGCAATTTTTTCCT
TACATTTAGCAGGTATATCTTCAATTTTAGGAGCAGTAAATTTTATTACA
ACTGTTATTAATATACGATCAAATGGAATTTCTTATGATCGTATACCTTT
ATTTGTTTGATCAGTTGTAATTACTGCTCTATTATTATTACTCTCATTAC
CAGTTTTAGCTGGAGCTATTACTATACTATTAACTGACCGAAATTTAAAC
ACATCATTTTTTGNNNNNNNNNNNNNNNNNNNNNNNNNNNNNNNNNNNNN
NNNNNNN
>Paragus_longiventris_Benin_426F01
ACATTATATTTTTTATTTGGAGCTTGAGCAGGAATAGTTGGTACTTCTCT
AAGTATTTTAATTCGTGCTGAATTAGGTCATCCTGGTGCATTAATTGGTG
ATGATCAAATTTATAATGTAATTGTTACTGCTCATGCATTTATTATAATT
TTTTTTATAGTAATACCAATTATAATTGGTGGATTTGGTAACTGACTTGT
CCCATTAATACTTGGAGCACCAGATATAGCTTTTCCTCGAATAAATAATA
TAAGATTTTGATTATTACCTCCTTCTTTAACTCTTCTCTTAATAAGAAGA
ATAGTAGAAAATGGATCTGGTACCGGTTGAACTGTTTACCCTCCTCTTTC
TTCTAATATTGCTCATGGTGGAGCCTCTGTAGATTTAGCAATTTTTTCCT
TACATTTAGCAGGTATATCTTCAATTTTAGGAGCAGTAAATTTTATTACA
ACTGTTATTAATATACGATCAAATGGAATTTCTTATGATCGTATACCTTT
ATTTGTTTGATCAGTTGTAATTACTGCTCTATTATTATTACTCTCATTAC
CAGTTTTAGCTGGAGCTATTACTATACTATTAACTGACCGAAATTTAAAC
ANNNNNNNNNNNNNNNNNNNNNNNNNNNNNNNNNNNNNNNNNNNNNNNNN
NNNNNNN
>Paragus_longiventris_Nigeria_412A02
ACATTATATTTTTTATTTGGAGCTTGAGCAGGAATAGTTGGTACTTCTCT
AAGTATTTTAATTCGTGCTGAATTAGGTCATCCTGGTGCATTAATTGGTG
ATGATCAAATTTATAATGTAATTGTTACTGCTCATGCATTTATTATAATT
TTTTTTATAGTAATACCAATTATAATTGGTGGATTTGGTAACTGACTTGT
CCCATTAATACTTGGAGCACCAGATATAGCTTTTCCTCGAATAAATAATA
TAAGATTTTGATTATTACCTCCTTCTTTAACTCTTCTCTTAATAAGAAGA
ATAGTAGAAAATGGATCTGGTACCGGTTGAACTGTTTACCCTCCTCTTTC
TTCTAATATTGCTCATGGTGGAGCCTCTGTAGATTTAGCAATTTTTTCCT
TACATTTAGCAGGTATATCTTCAATTTTAGGAGCAGTAAATTTTATTACA
ACTGTTATTAATATACGATCAAATGGAATTTCTTATGATCGTATACCTTT
ATTTGTTTGATCAGTTGTAATTACTGCTCTATTATTATTACTCTCATTAC
CAGTTTTAGCTGGAGCTATTACTATACTATTAACTGACCGAAATTTAAAC
ACATCATTTTTTGACCCAGCAGGAGGAGGTGACCCAATTTTATATCAACA
TTTATTT
>Paragus_longiventris_Togo_412C01
ACATTATATTTTTTATTTGGAGCTTGAGCAGGAATAGTTGGTACTTCTCT
AAGTATTTTAATTCGTGCTGAATTAGGTCATCCTGGTGCATTAATTGGTG
ATGATCAAATTTATAATGTAATTGTTACTGCTCATGCATTTATTATAATT
TTTTTTATAGTAATACCAATTATAATTGGTGGATTTGGTAACTGACTTGT
CCCATTAATACTTGGAGCACCAGATATAGCTTTTCCTCGAATAAATAATA
TAAGATTTTGATTATTACCTCCTTCTTTAACTCTTCTCTTAATAAGAAGA
ATAGTAGAAAATGGATCTGGTACCGGTTGAACTGTTTACCCTCCTCTTTC
TTCTAATATTGCTCATGGTGGAGCCTCTGTAGATTTAGCAATTTTTTCCT
TACATTTAGCAGGTATATCTTCAATTTTAGGAGCAGTAAATTTTATTACA
ACTGTTATTAATATACGATCAAATGGAATTTCTTACGATCGTATACCTTT
ATTTGTTTGATCAGTTGTAATTACTGCTCTATTATTATTACTCTCATTAC
CAGTTTTAGCTGGAGCTATTACTATACTATTAACTGACCGAAATTTAAAC
ACATCATTTTTTGACCCAGCAGGAGGAGGTGATCCAATTTTATACCAACA
TTTATTT
>Paragus_tibialis_KF939564
NNNNNNNNNNNNNNNNNNNNNNNNNNNNNNNNNNNNNNNNNNNNNNNNNN
NNGTATTTTAATTCGTGCTGAATTAGGTCATCCTGGTGCATTAATTGGAG
ATGATCAAATTTATAATGTAATTGTAACAGCTCATGCATTCGTAATAATT
TTTTTTATAGTAATACCAATTATAATTGGAGGATTTGGAAATTGATTAGT
TCCATTAATACTTGGAGCTCCAGATATAGCATTTCCTCGAATAAATAATA
TAAGATTTTGATTATTACCTCCTTCATTAACTCTTCTTTTAATAAGAAGA
ATAGTGGAAAACGGATCTGGGACAGGTTGAACTGTATACCCTCCTCTATC
TGCTAATATTGCTCATGGTGGAGCCTCTGTTGACTTAGCAATTTTTTCTT
TACATTTAGCAGGTATATCTTCAATTTTAGGAGCAGTAAATTTTATTACA
ACTGTTATTAATATACGATCTAATGGTATTTCTTATGATCGAATACCTTT
ATTTGTTTGATCAGTAGTAATTACTGCTTTATTACTATTACTTTCATTAC
CAGTTTTAGCAGGAGCTATTACTATATTATTAACTGATCGAAATTTAAAT
ACTTCATTTTTCGATCCCGCAGGAGGAGGAGANNNNNNNNNNNNNNNNNN
NNNNNNN
>Paragus_tibialis_KF939565
NNNNNNNNNNNNNNNNNNNNNNNNNNNNNNNNNNTAGTAGGTACTTCATT
AAGTATTTTAATTCGTGCTGAATTAGGTCATCCTGGTGCATTAATTGGAG
ATGATCAAATTTATAATGTAATTGTAACAGCTCATGCATTCGTAATAATT
TTTTTTATAGTAATACCAATTATAATTGGAGGATTTGGAAATTGATTAGT
TCCATTAATACTTGGAGCTCCAGATATAGCATTTCCTCGAATAAATAATA
TAAGATTTTGATTATTACCTCCTTCATTAACTCTTCTTTTAATAAGAAGA
ATAGTGGAAAACGGATCTGGGACAGGTTGAACTGTATACCCTCCTCTATC
TGCTAATATTGCTCATGGTGGAGCCTCTGTTGACTTAGCAATTTTTTCTT
TACATTTAGCAGGTATATCTTCAATTTTAGGAGCAGTAAATTTTATTACA
ACTGTTATTAATATACGATCTAATGGTATTTCTTATGATCGAATACCTTT
ATTTGTTTGATCAGTAGTAATTACTGCTTTATTACTATTACTTTCATTAC
CAGTTTTAGCAGGAGCTATTACTATATTATTAACTGATCGAAATTTAAAT
ACTTCATTTTTCGATCCCGCAGGAGGAGGAGACCCTANNNNNNNNNNNNN
NNNNNNN
>Phytomia_bulligera_Benin_417A06
ACTTTATATTTTGTATTTGGAACATGAGCAGGAATAGTGGGTACTTCTCT
TAGAATTTTAGTTCGAGCTGAATTAGGCCACCCTGGAGCCTTAATTGGAG
ATGACCAAATTTATAATGTTATTGTAACAGCTCATGCTTTCGTAATAATT
TTCTTTATAGTAATACCTATTATAATTGGAGGATTTGGAAATTGATTGGT
ACCTCTTATACTAGGAGCCCCTGATATAGCATTCCCTCGAATAAATAATA
TAAGTTTCTGATTACTACCACCTTCTTTAACTTTACTATTAGTAAGTAGT
ATAGTAGAAAATGGTGCTGGTACAGGATGAACAGTATACCCTCCCCTTTC
AAGTAATATTGCCCATGGAGGAGCTTCTGTTGATTTAGCTATTTTTTCCC
TTCACTTATCAGGAATATCATCAATTTTAGGAGCTGTAAATTTTATTACA
ACTGTAATTAATATACGAGCTACAGGAGTAACATATGATCGAATACCTCT
ATTTGTATGATCAGTTGCAATTACAGCTCTACTTTTACTATTATCTTTAC
CAGTTTTAGCTGGAGCTATTACTATATTATTAACTGATCGAAATCTAAAT
ACATCATTTTTTGATCCAGCTGGAGGGGGAGACCCAATTTTATACCAACA
CTTATTN
>Phytomia_bulligera_Benin_417B06
ACTTTATATTTTGTATTTGGAACATGAGCAGGAATAGTGGGTACTTCTCT
TAGAATTTTAGTTCGAGCTGAATTAGGCCACCCTGGAGCCTTAATTGGAG
ATGACCAAATTTATAATGTTATTGTAACAGCTCATGCTTTCGTAATAATT
TTCTTTATAGTAATACCTATTATAATTGGAGGATTTGGAAATTGATTGGT
ACCTCTTATACTAGGAGCCCCTGATATAGCATTCCCTCGAATAAATAATA
TAAGTTTCTGATTACTACCACCTTCTTTAACTTTACTATTAGTAAGTAGT
ATAGTAGAAAATGGTGCTGGTACAGGATGAACAGTATACCCTCCCCTTTC
AAGTAATATTGCCCATGGAGGAGCTTCTGTTGATTTAGCTATTTTTTCCC
TTCACTTATCAGGAATATCATCAATTTTAGGAGCTGTAAATTTTATTACA
ACTGTAATTAATATACGAGCTACAGGAGTAACATATGATCGAATACCTCT
ATTTGTATGATCAGTTGCAATTACAGCTCTACTTTTACTATTATCTTTAC
CAGTTTTAGCTGGAGCTATTACTATATTATTAACTGATCGAAATCTAAAT
ACATCATTTTTTGATCCAGCTGGAGGGGGAGACCCAAATTTATACCAACA
CTTATTN
>Phytomia_bulligera_Ghana_417E06
ACTTTATATTTTGTATTTGGAACATGAGCAGGAATAGTGGGTACTTCTCT
TAGAATTTTAGTTCGAGCTGAATTAGGCCACCCTGGAGCCTTAATTGGAG
ATGACCAAATTTATAATGTTATTGTAACAGCTCATGCTTTCGTAATAATT
TTCTTTATAGTAATACCTATTATAATTGGAGGATTTGGAAATTGATTGGT
ACCTCTTATACTAGGAGCCCCTGATATAGCATTCCCTCGAATAAATAATA
TAAGTTTCTGATTACTACCACCTTCTTTAACTTTACTATTAGTAAGTAGT
ATAGTAGAAAATGGTGCTGGTACAGGATGAACAGTATACCCTCCCCTTTC
AAGTAATATTGCCCATGGAGGAGCTTCTGTTGATTTAGCTATTTTTTCCC
TTCACTTATCAGGAATATCATCAATTTTAGGAGCTGTAAATTTTATTACA
ACTGTAATTAATATACGAGCTACAGGAGTAACATATGATCGAATACCTCT
ATTTGTATGATCAGTTGCAATTACAGCTCTACTTTTACTATTATCTTTAC
CAGTTTTAGCTGGAGCTATTACTATATTATTAACTGATCGAAATCTAAAT
ACATCATTTTTTGATCCAGCTGGAGGGGGAGACCCAATTTTATACCAACA
CTTATTN
>Phytomia_bulligera_Togo_417C06
ACTTTATATTTTGTATTTGGAACATGAGCAGGAATAGTAGGTACTTCTCT
TAGAATTTTAGTTCGAGCTGAATTAGGCCACCCTGGAGCCTTAATTGGAG
ATGACCAAATTTATAATGTTATTGTAACAGCTCATGCTTTCGTAATAATT
TTCTTTATAGTAATACCTATTATAATTGGAGGATTTGGAAATTGATTGGT
ACCTCTTATACTAGGAGCCCCTGATATAGCATTCCCTCGAATAAATAATA
TAAGTTTCTGATTACTACCACCTTCTTTAACTTTACTATTAGTAAGTAGT
ATAGTAGAAAATGGTGCTGGTACAGGATGAACAGTATACCCTCCCCTTTC
AAGTAATATTGCCCATGGAGGAGCTTCTGTTGATTTAGCTATTTTTTCCC
TTCACTTATCAGGAATATCATCAATTTTAGGAGCTGTAAATTTTATTACA
ACTGTAATTAATATACGAGCTACAGGAGTAACATATGATCGAATACCTCT
ATTTGTATGATCAGTTGCAATTACAGCTCTACTTTTACTATTATCTTTAC
CAGTTTTAGCTGGAGCTATTACTATATTATTAACTGATCGAAATCTAAAT
ACATCATTTTTTGATCCAGCTGGAGGGGGAGACCCAATTTTATACCAACA
CTTATTN
>Phytomia_bulligera_Togo_417D06
ACTTTATATTTTGTATTTGGAACATGAGCAGGAATAGTAGGTACTTCTCT
TAGAATTTTAGTTCGAGCTGAATTAGGCCACCCTGGAGCCTTAATTGGAG
ATGACCAAATTTATAATGTTATTGTAACAGCTCATGCTTTCGTAATAATT
TTCTTTATAGTAATACCTATTATAATTGGAGGATTTGGAAATTGATTGGT
ACCTCTTATACTAGGAGCCCCTGATATAGCATTCCCTCGAATAAATAATA
TAAGTTTCTGATTACTACCACCTTCTTTAACTTTACTATTAGTAAGTAGT
ATAGTAGAAAATGGTGCTGGTACAGGATGAACAGTATACCCTCCCCTTTC
AAGTAATATTGCCCATGGAGGAGCTTCTGTTGATTTAGCTATTTTTTCCC
TTCACTTATCAGGAATATCATCAATTTTAGGAGCTGTAAATTTTATTACA
ACTGTAATTAATATACGAGCTACAGGAGTAACATATGATCGAATACCTCT
ATTTGTATGATCAGTTGCAATTACAGCTCTACTTTTACTATTATCTTTAC
CAGTTTTAGCTGGAGCTATTACTATATTATTAACTGATCGAAATCTAAAT
ACATCATTTTTTGATCCAGCTGGAGGGGGAGACCCAATTTTATACCAACA
CTTATTN
>Phytomia_erratica_Benin_417A08
ACTTTATATTTTGTATTTGGAACATGAGCAGGTATAGTAGGAACATCTCT
AAGAATTCTAATTCGAGCTGAATTAGGACATCCTGGAGCTTTAATTGGAG
ATGATCAAATTTATAATGTTATTGTAACGGCACATGCTTTTGTTATAATT
TTTTTTATAGTAATACCTATTATAATTGGAGGATTTGGAAATTGATTAGT
ACCTCTTATATTAGGAGCCCCTGATATAGCTTTTCCTCGAATAAATAATA
TAAATTTTTGACTATTACCACCTTCTTTAACTTTATTATTAGTAAGAAGT
ATAGTAGAAAATGGAGCTGGTACAGGATGAACAGTTTACCCTCCTTTATC
AAGTAATATTGCTCATGGAGGAGCTTCTGTTGATTTAGCTATTTTCTCTC
TTCATTTATCAGGAATATCTTCAATTCTAGGAGCTGTAAATTTTATTACT
ACTGTAATTAATATACGAGCTACAGGAGTTACATATGATCGAATACCTCT
ATTTGTTTGATCAGTTGCAATTACAGCTCTATTATTATTACTTTCTTTAC
CAGTTTTAGCAGGAGCTATTACCATATTATTAACAGATCGAAATTTAAAT
ACATCATTCTTTGATCCAGCAGGAGGAGGTGATCCAATTTTATATCAACA
TTTATTN
>Phytomia_incisa_Nigeria_417A05
ACTTTATATTTTATATTTGGAACCTGAGCAGGAATAGTAGGAACATCTCT
TAGAATTTTAATTCGAGCTGAATTAGGCCATCCAGGAGCCTTAATTGGAG
ATGATCAAATTTATAATGTTATTGTAACAGCTCATGCTTTCGTAATAATT
TTCTTTATAGTAATACCTATTATAATTGGAGGATTTGGAAATTGATTAGT
TCCCCTTATATTAGGAGCTCCTGACATAGCTTTCCCTCGAATAAATAATA
TAAGTTTTTGATTATTACCCCCCTCTTTAACTTTACTATTAGTAAGAAGT
ATAGTAGAAAATGGAGCTGGTACAGGATGAACAGTATATCCTCCTTTATC
AAGTAATATTGCTCACGGAGGAGCTTCTGTTGATTTAGCTATTTTTTCAC
TTCACCTATCTGGTATATCATCAATTTTAGGAGCTGTAAATTTTATTACA
ACTGTAATTAATATACGAGCTACAGGAATTACATATGATCGAATACCTTT
ATTTGTTTGATCAGTTGCAATTACCGCTCTATTATTATTACTTTCTTTAC
CTGTTTTAGCCGGAGCTATTACTATATTATTAACTGATCGAAATTTAAAT
ACATCATTTTTTGACCCAGCTGGAGGAGGAGATCCAATTTTAAATCAACA
TTATTTT
>Phytomia_natalensis_Benin_417A02
ACTTTATATTTTGTATTTGGAACATGAGCTGGTATAGTAGGTACATCTCT
TAGAATTCTAATTCGAGCTGAATTAGGACACCCTGGAGCTTTAATTGGAG
ATGACCAAATTTATAATGTTATTGTAACAGCTCATGCTTTTGTAATAATT
TTCTTTATAGTAATACCTATTATAATTGGAGGCTTTGGAAACTGATTAGT
TCCTCTAATATTAGGAGCTCCTGATATAGCATTCCCTCGAATAAATAATA
TAAGTTTTTGACTATTACCTCCTTCTTTAACTTTATTATTAGTAAGAAGT
ATAGTAGAAAATGGAGCTGGTACAGGATGAACAGTTTATCCTCCATTATC
AAGTAATATTGCACATGGAGGTGCATCTGTTGATTTAGCTATTTTTTCAC
TTCACTTATCAGGAATATCTTCAATTTTAGGAGCAGTAAATTTTATTACA
ACTGTAATTAATATACGAGCTACAGGAGTTACATATGATCGAATACCTTT
ATTTGTATGATCTGTAGCAATTACAGCATTACTATTATTACTTTCTTTAC
CAGTTTTAGCGGGAGCTATTACTATACTATTAACTGATCGAAATTTAAAT
ACATCATTTTTCGACCCAGCAGGAGGAGGAGATCCAATTTTATACCAACA
TTATTTT
>Phytomia_natalensis_Benin_417F01
ACTTTATATTTTGTATTTGGAACATGAGCTGGTATAGTAGGTACATCTCT
TAGAATTCTAATTCGAGCTGAATTAGGACACCCTGGAGCTTTAATTGGAG
ATGACCAAATTTATAATGTTATTGTAACAGCTCATGCTTTTGTAATAATT
TTCTTTATAGTAATACCTATTATAATTGGAGGCTTTGGAAACTGATTAGT
TCCTCTAATATTAGGAGCTCCTGATATAGCATTCCCTCGAATAAATAATA
TAAGTTTTTGACTATTACCTCCTTCTTTAACTTTATTATTAGTAAGAAGT
ATAGTAGAAAATGGGGCTGGTACAGGATGAACAGTTTATCCTCCATTATC
AAGTAATATTGCACATGGAGGAGCATCTGTTGATTTAGCTATTTTTTCAC
TTCACTTATCAGGAATATCTTCAATTTTAGGAGCAGTAAATTTTATTACA
ACTGTAATTAATATACGAGCTACAGGAGTTACATATGATCGAATACCTTT
ATTTGTATGATCTGTAGCAATTACAGCATTACTATATTACTTTTCTTTAC
CAGTTTTAGCAGGAGCTATTACTATACTATTTACTGATCGAAATTTAAAT
ACATCATTTTTCGACCCAGCAGGAGGAGGAGATCCAATTTTATACCAACA
CTTNNNN
>Phytomia_natalensis_Nigeria_417D02
ACTTTATATTTTGTATTTGGAACATGAGCTGGTATAGTAGGTACATCTCT
TAGAATTCTAATTCGAGCTGAATTAGGACACCCTGGAGCTTTAATTGGAG
ATGACCAAATTTATAATGTTATTGTAACAGCTCATGCTTTTGTAATAATT
TTCTTTATAGTAATACCTATTATAATTGGAGGCTTTGGAAACTGATTAGT
TCCTCTAATATTAGGAGCTCCTGATATAGCATTCCCTCGAATAAATAATA
TAAGTTTTTGACTATTACCTCCTTCTTTAACTTTATTATTAGTAAGAAGT
ATAGTAGAAAATGGAGCTGGTACAGGATGAACAGTTTATCCTCCATTATC
AAGTAATATTGCACATGGAGGTGCATCTGTTGATTTAGCTATTTTTTCAC
TTCACTTATCAGGAATATCTTCAATTTTAGGAGCAGTAAATTTTATTACA
ACTGTAATTAATATACGAGCTACAGGAGTTACATATGATCGAATACCTTT
ATTTGTATGATCTGTAGCAATTACAGCATTACTATTATTACTTTCTTTAC
CAGTTTTAGCGGGAGCTATTACTATACTATTAACTGATCGAAATTTAAAT
ACATCATTTTTCGACCCAGCAGGAGGAGGAGATCCAATTTTATACCAACA
CTTATTN
>Phytomia_natalensis_Togo_417B02
ACTTTATATTTTGTATTTGGAACATGAGCTGGAATAGTAGGAACATCTCT
TAGAATTCTAATTCGAGCAGAATTAGGACATCCTGGAGCTTTAATTGGAG
ATGACCAAATTTATAACGTTATTGTAACAGCTCATGCTTTTGTAATAATT
TTCTTTATAGTAATACCTATTATAATTGGAGGATTTGGAAATTGACTAGT
TCCTTTAATATTAGGAGCTCCTGATATAGCATTCCCTCGAATAAATAATA
TAAGTTTCTGATTATTACCTCCTTCTTTAACTTTACTATTAGTAAGAAGT
ATAGTAGAAAATGGAGCTGGTACAGGATGAACAGTTTATCCTCCTTTATC
AAGTAATATTGCACACGGAGGAGCTTCTGTTGATTTAGCTATTTTTTCAC
TTCACTTATCAGGAATATCATCAATTTTAGGGGCAGTAAATTTTATTACA
ACTGTAATTAATATACGAGCTACAGGAGTTACATATGATCGAATACCTCT
ATTTGTATGATCTGTAGCAATTACAGCCTTATTACTATTACTTTCTTTAC
CAGTTTTAGCAGGAGCCATTACTATATTATTAACAGATCGAAATTTAAAT
ACATCATTTTTTGACCCCGCAGGAGGAGGAGATCCAATTTTATACCAACA
CTTATTN
>Phytomia_pubipennis_Ghana_417C07
ACCTTATATTTTGTCTTTGGAACATGAGCAGGAATAGTCGGAACATCTCT
TAGAATTTTAATTCGAGCTGAACTAGGTCACCCTGGAGCTTTAATTGGAG
ATGATCAAATTTACAATGTTATTGTAACAGCCCATGCTTTTGTAATAATT
TTCTTTATAGTAATACCTATTATAATTGGAGGATTTGGTAATTGATTAGT
ACCTCTTATATTAGGAGCTCCTGATATAGCATTCCCTCGAATAAATAATA
TAAGTTTTTGATTATTGCCCCCTTCTTTAACATTATTATTAGTAAGAAGT
ATAGTAGAAAATGGGGCTGGTACAGGATGAACAGTTTACCCCCCTTTATC
AAGCAATATTGCTCATGGAGGAGCTTCTGTCGATTTAGCAATTTTTTCGC
TTCACTTATCAGGTATATCATCAATTTTAGGAGCTGTAAATTTTATTACT
ACTGTAATTAATATACGAGCTACAGGAGTCACATACGACCGAATACCTCT
ATTTGTTTGATCAGTCGCAATTACAGCACTATTATTATTACTCTCTTTAC
CAGTATTAGCAGGAGCTATCACTATATTATTAACAGACCGAAACTTAAAT
ACTTCATTTTTCGATCCAGCCGGAGGAGGGGACCCAATTTTATACCAACA
CTTATTN
>Phytomia_pubipennis_Togo_417A07
ACCTTATATTTTATCTTTGGAACATGAGCAGGAATAGTCGGAACATCTCT
TAGAATTTTAATTCGAGCTGAACTAGGTCACCCTGGAGCTTTAATTGGAG
ATGATCAAATTTACAATGTTATTGTAACAGCCCATGCTTTTGTAATAATT
TTCTTTATAGTAATACCTATTATAATTGGAGGATTTGGTAATTGATTAGT
ACCTCTTATATTAGGAGCTCCTGATATAGCATTCCCTCGAATAAATAATA
TAAGTTTTTGATTATTGCCCCCTTCTTTAACATTATTATTAGTAAGAAGT
ATAGTAGAAAATGGGGCTGGTACAGGATGAACAGTTTACCCCCCCTTATC
AAGCAATATTGCTCATGGAGGAGCTTCTGTCGATTTAGCAATTTTTTCGC
TTCACTTATCAGGTATATCATCAATTTTAGGAGCTGTAAATTTTATTACT
ACTGTAATTAATATACGAGCTACAGGAGTCACATACGACCGAATACCTCT
ATTTGTTTGATCAGTCGCAATTACAGCACTATTATTATTACTCTCTTTAC
CAGTATTAGCAGGAGCTATCACTATATTATTAACAGACCGAAACTTAAAT
ACTTCATTTTTCGATCCAGCCGGAGGAGGGGACCCAATTTTATACCAACA
TTATTTT
>Polybiomyia_divisa_Benin_413C04
ACTTTATATTTTATTTTTGGAACATGAGCCGGAATAGTAGGAACTTCATT
AAGTATTTTAATTCGAGCAGAATTAGGACATCCTGGTGCATTAATTGGTA
ATGACCAAATTTATAATGTAATTGTTACAGCTCATGCTTTTGTTATAATT
TTTTTTATAGTAATACCAATTATAATTGGAGGATTTGGAAATTGATTAGT
TCCATTAATATTAGGAGCACCTGATATAGCTTTCCCTCGAATAAATAATA
TAAGATTTTGATTATTACCACCTTCTTTAACTTTATTATTAGTAAGAAGT
ATAGTAGAAAACGGAGCAGGTACAGGATGAACTGTATATCCTCCCTTATC
CGCAAATATTGCACATAGTGGAGCCTCTGTTGACTTAGCAATTTTTTCTC
TTCACTTAGCAGGAATATCATCAATTTTAGGAGCAGTAAATTTTATTACT
ACTGTAATTAATATACGATCTACAGGAATTTCTTATGATCGAATACCTTT
ATTTGTATGATCTGTTGTAATTACAGCATTATTACTTTTATTATCATTAC
CTGTATTAGCTGGAGCTATTACAATACTTTTAACTGATCGAAATTTAAAT
ACTTCATTTTTTGACCCAGCTGGTGGGGGTGACCCAATTCTTTATCAACA
TTTATTT
>Polybiomyia_divisa_Benin_413E04
ACTTTATATTTTATTTTCGGAACATGAGCTGGAATAGTAGGAACCTCATT
AAGAATTTTAATTCGAGCAGAATTAGGACATCCTGGAGCATTAATTGGTA
ATGACCAAATTTATAATGTAATTGTTACAGCTCATGCTTTTGTAATAATT
TTTTTTATAGTAATACCAATTATAATTGGTGGATTTGGGAATTGACTAGT
ACCATTAATATTAGGAGCACCTGATATAGCATTCCCTCGAATAAATAATA
TAAGATTTTGATTATTACCCCCTTCTTTAACTTTATTATTAGTAAGAAGT
ATAGTAGAAAACGGAGCAGGTACAGGATGAACTGTTTATCCTCCTTTATC
GGCAAATATTGCCCATAGTGGAGCATCTGTTGATTTAGCAATTTTTTCTC
TTCATCTTGCTGGTATATCATCAATTTTAGGTGCAGTAAATTTTATTACT
ACAGTAATTAATATACGATCTACAGGAATTTCTTATGATCGTATACCATT
ATTTGTGTGATCTGTTGTAATTACAGCATTATTACTTCTTTTATCACTAC
CTGTATTAGCAGGAGCTATTACTATACTTTTAACTGATCGAAATTTAAAT
ACATCATTTTTCGACCCAGCTGGTGGAGGTGATCCAATTCTTTATCAACA
TTTATTT
>Polybiomyia_sp.1_Nigeria_413F03
ACTTTATACTTTATTTTCGGAACTTGAGCAGGAATAGTAGGAACTTCTTT
AAGAATTCTAATTCGAGCCGAATTAGGCCATCCTGGAGCATTAATTGGGA
ATGACCAAATTTATAATGTAATTGTTACCGCTCATGCCTTTGTAATAATT
TTTTTTATAGTAATACCTATTATAATTGGAGGATTTGGAAATTGATTAGT
ACCACTAATATTAGGAGCACCAGATATAGCTTTCCCTCGAATAAATAATA
TAAGTTTTTGATTATTACCTCCTTCTTTAACTCTATTATTAGTAAGAAGT
ATAGTAGAAAATGGAGCGGGTACAGGATGAACTGTCTATCCCCCTCTTTC
TGCAAATATTGCCCATAGTGGAGCATCTGTAGATTTAGCAATTTTTTCTC
TTCATTTAGCAGGAATATCTTCAATTTTAGGAGCAGTAAATTTCATTACT
ACAGTTATTAATATACGATCAACAGGAATTTCTTATGATCGAATACCTTT
ATTTGTCTGATCAGTAGTTATTACAGCTTTATTATTACTTTTATCTTTAC
NNNNNNNNNNNNNNNNNNNNNNNNNNNNNNNNNNNNNNNNNNNNNNNNNN
NNNNNNNNNNNNNNNNNNNNNNNNNNNNNNNNNNNNNNNNNNNNNNNNNN
NNNNNNN
>Polybiomyia_sp.1_Nigeria_419F05
ACTTTATACTTTATTTTCGGAACTTGAGCAGGAATAGTAGGAACTTCTTT
AAGAATTCTAATTCGAGCCGAATTAGGCCATCCTGGAGCATTAATTGGGA
ATGACCAAATTTATAATGTAATTGTTACCGCTCATGCCTTTGTAATAATT
TTTTTTATAGTAATACCTATTATAATTGGAGGATTTGGAAATTGATTAGT
ACCACTAATATTAGGAGCACCAGATATAGCTTTCCCTCGAATAAATAATA
TAAGTTTTTGATTATTACCTCCTTCTTTAACTCTATTATTAGTAAGAAGT
ATAGTAGAAAATGGAGCGGGTACAGGATGAACTGTCTATCCCCCTCTTTC
TGCAAATATTGCCCATAGTGGGGCATCTGTAGATTTAGCAATTTTTTCTC
TTCATTTAGCAGGAATATCTTCAATTTTAGGAGCAGTAAATTTCATTACT
ACAGTTATTAATATACGATCAACAGGAATTTCTTATGATCGAATACCTTT
ATTTGTCTGATCAGTAGTTATTACAGCTTTATTATTACTTTTATCTTTAC
CAGTATTAGCCGGTGCAATTACTATACTTTTAACAGATCGAAATTTAAAT
ACTTCATTTTTTGATCCTGCAGGAGGAGGAGACCCTATTCTTTATCAACA
TTTATTT
>Rhingia_coerulescens_JN992024
ACATTATATTTTTTATTTGGTACATGAGCTGGAATAGTAGGTACTTCATT
AAGAATTTTAATTCGTGCTGAATTAGGACATCCTGGTGCTTTAATTGGTG
ATGACCAAATTTATAATGTAATTGTAACTGCTCATGCTTTTGTAATAATT
TTTTTTATAGTAATACCAATTATAATTGGAGGATTTGGTAATTGATTAGT
ACCATTAATATTAGGAGCTCCTGATATAGCATTTCCTCGAATAAATAATA
TAAGATTTTGACTACTACCTCCTTCTTTAACATTATTATTAGTAAGTAGT
ATAGTAGAAAATGGGGCTGGAACAGGTTGAACTGTTTATCCTCCTCTTTC
TTCTAATATTGCACATGGTGGAGCATCAGTTGATTTAGCTATTTTTTCAC
TTCATTTAGCAGGTATATCTTCAATTTTAGGAGCAGTAAATTTTATTACT
ACAGTTATTAATATACGATCAACTGGAATTTCATATGATCGAATACCTTT
ATTTGTTTGATCAGTAGTAATTACTGCTTTACTTTTATTATTATCATTAC
CTGTTTTAGCAGGAGCTATTACTATACTTTTAACTGATCGAAATTTAAAT
ACTTCATTCTTTGACCCAGCAGGTGGAGGAGACCCAATTTTATACCAACA
TTTATTT
>Rhingia_cuthbertsoni_JN992025
ACATTATATTTCCTATTTGGTGCATGAGCTGGAATAGTAGGTACTTCATT
AAGAATTTTAATTCGTGCTGAATTAGGCCATCCTGGTGCTTTAATTGGTG
ATGACCAAATTTATAATGTAATTGTAACTGCTCATGCCTTTGTAATAATT
TTTTTTATAGTAATACCAATTATAATTGGAGGTTTTGGAAATTGATTAGT
TCCATTAATATTAGGAGCCCCTGATATAGCCTTCCCTCGAATAAATAATA
TAAGATTTTGACTACTACCCCCTTCTTTAACATTACTATTAGTAAGTAGT
ATAGTAGAAAATGGGGCTGGAACAGGCTGAACTGTTTACCCTCCACTTTC
TTCTAATATTGCTCATGGTGGAGCATCAGTTGATTTAGCTATTTTTTCAC
TTCATTTAGCAGGAATATCTTCAATTTTAGGGGCAGTAAATTTTATCACA
ACAGTTATTAATATACGATCAACTGGAATTTCATATGATCGAATACCTTT
ATTTGTTTGATCTGTAGTAATTACTGCTTTACTTTTATTACTATCTTTAC
CTGTTTTAGCAGGAGCTATTACTATACTTTTAACTGATCGAAATTTAAAT
ACTTCATTTTTTGACCCTGCAGGAGGAGGAGATCCAATTTTATACCAACA
TCTATTT
>Rhingia_cyanoprora_Togo_414C01
ACATTATATTTTTTATTTGGTACATGAGCTGGAATAGTAGGTACTTCATT
AAGAATTTTAATTCGTGCTGAATTAGGACATCCTGGTGCTTTAATTGGTG
ATGATCAAATTTACAATGTAATTGTAACTGCTCATGCTTTTGTAATAATT
TTTTTTATAGTAATACCTATTATAATTGGAGGATTTGGTAATTGATTAGT
TCCATTAATACTAGGAGCACCTGATATAGCATTTCCTCGAATAAATAATA
TAAGATTTTGACTACTACCCCCTTCTTTAACATTACTATTAGTAAGTAGT
ATAGTAGAAAATGGAGCTGGAACAGGTTGAACTGTTTATCCTCCTCTTTC
TTCTAATATTGCACATGGTGGAGCATCAGTTGATTTAGCTATTTTTTCAC
TTCATTTAGCAGGTATGTCTTCAATTTTAGGTGCAGTAAATTTTATTACT
ACAGTTATTAATATACGATCAACTGGAATTTCATATGATCGTATACCTTT
ATTTGTTTGATCAGTAGTAATTACTGCTTTACTTTTACTTTTATCTTTAC
CTGTTTTAGCAGGAGCTATTACTATACTTTTAACTGATCGAAATTTAAAT
ACTTCATTCTTNNNNNNNNNNNNNNNNNNNNNNNNNNNNNNNNNNNNNNN
NNNNNNN
>Rhingia_cyanoprora_Togo_414D01
ACATTATATTTTTTATTTGGTACATGAGCTGGAATAGTAGGTACTTCATT
AAGAATTTTAATTCGTGCTGAATTAGGACATCCTGGTGCTTTAATTGGTG
ATGATCAAATTTACAATGTAATTGTAACTGCTCATGCTTTTGTAATAATT
TTTTTTATAGTAATACCTATTATAATTGGAGGATTTGGTAATTGATTAGT
TCCATTAATACTAGGAGCACCTGATATAGCATTTCCTCGAATAAATAATA
TAAGATTTTGACTACTACCCCCTTCTTTAACATTACTATTAGTAAGTAGT
ATAGTAGAAAATGGAGCTGGAACAGGTTGAACTGTTTATCCTCCTCTTTC
TTCTAATATTGCACATGGTGGAGCATCAGTTGATTTAGCTATTTTTTCAC
TTCATTTAGCAGGTATGTCTTCAATTTTAGGTGCAGTAAATTTTATTACT
ACAGTTATTAATATACGATCAACTGGAATTTCATATGATCGTATACCTTT
ATTTGTTTGATCAGTAGTAATTACTGCTTTACTTTTACTTTTATCTTTAC
CTGTTTTAGCAGGAGCTATTACTATACTTTTAACTGATCGAAATTTAAAT
ACTTCATTCTTTGACCNNNNNNNNNNNNNNNNNNNNNNNNNNNNNNNNNN
NNNNNNN
>Rhingia_cyanoprora_Togo_414E01
ACATTATATTTTTTATTTGGTACATGAGCTGGAATAGTAGGTACTTCATT
AAGAATTTTAATTCGTGCTGAATTAGGACATCCTGGTGCTTTAATTGGTG
ATGATCAAATTTACAATGTAATTGTAACTGCTCATGCTTTTGTAATAATT
TTTTTTATAGTAATACCTATTATAATTGGAGGATTTGGTAATTGATTAGT
TCCATTAATACTAGGAGCACCTGATATAGCATTTCCTCGAATAAATAATA
TAAGATTTTGACTACTACCCCCTTCTTTAACATTACTATTAGTAAGTAGT
ATAGTAGAAAATGGAGCTGGAACAGGTTGAACTGTTTATCCTCCTCTTTC
TTCTAATATTGCACATGGTGGAGCATCAGTTGATTTAGCTATTTTTTCAC
TTCATTTAGCAGGTATGTCTTCAATTTTAGGTGCAGTAAATTTTATTACT
ACAGTTATTAATATACGATCAACTGGAATTTCATATGATCGTATACCTTT
ATTTGTTTGATCAGTAGTAATTACTGCTTTACTTTTACTTTTATCTTTAC
CTGTTTTAGCAGGAGCTATTCCTTTTTTTTTAACTGATCGAAATTTAAAT
ACTTCATTCTTTGANNNNNNNNNNNNNNNNNNNNNNNNNNNNNNNNNNNN
NNNNNNN
>Rhingia_cyanoprora_Togo_414F01
ACATTATATTTTTTATTTGGTACATGAGCTGGAATAGTAGGTACTTCATT
AAGAATTTTAATTCGTGCTGAATTAGGACATCCTGGTGCTTTAATTGGTG
ATGATCAAATTTACAATGTAATTGTAACTGCTCATGCTTTTGTAATAATT
TTTTTTATAGTAATACCTATTATAATTGGAGGATTTGGTAATTGATTAGT
TCCATTAATACTAGGAGCACCTGATATAGCATTTCCTCGAATAAATAATA
TAAGATTTTGACTACTACCCCCTTCTTTAACATTACTATTAGTAAGTAGT
ATAGTAGAAAATGGAGCTGGAACAGGTTGAACTGTTTATCCTCCTCTTTC
TTCTAATATTGCACATGGTGGAGCATCAGTTGATTTAGCTATTTTTTCAC
TTCATTTAGCAGGTATGTCTTCAATTTTAGGTGCAGTAAATTTTATTACT
ACAGTTATTAAAATACGATCAACTGGAATTTCATATGATCGTATACCTTT
ATTTGTTTGATCAGTAGTAATTACTGCTTTATTTTTACTTTTATCTTTAC
CTGTTTTAGCAGGAGCTATTCCCTTAATTTTAACTGATCGAAATTTAAAT
ACTTCATTCTTTGACCCAGNNNNNNNNNNNNNNNNNNNNNNNNNNNNNNN
NNNNNNN
>Rhingia_semicaerulea_Togo_414A01
NNNNNNNNNNNNNNNNNNNNNNNNNNNNNNNNNNNNNNNNNNNNNNNNNN
NNNNNTTTTAATTCGGGCTGAATTAGGTCATCCTGGTGCTTTAATTGGTG
ATGATCAAATTTATAATGTAATTGTAACTGCTCATGCTTTTGTAATAATT
TTTTTTATAGTAATACCAATTATAATTGGAGGATTTGGTAATTGATTAGT
ACCATTAATATTAGGAGCTCCTGATATAGCATTTCCTCGAATAAATAATA
TAAGATTTTGACTACTACCTCCTTCTTTAACATTATTATTAGTAAGTAGT
ATAGTAGAAAATGGAGCTGGAACAGGTTGAACTGTTTATCCTCCTCTTTC
TTCTAATATTGCACATGGGGGAGCATCAGTTGATTTAGCCATTTTTTCAC
TTCATTTAGCAGGTATATCTTCAATTTTAGGAGCAGTAAATTTTATTACT
ACAGTTATTAATATACGATCAACCGGAATTTCATATGATCGAATACCTTT
ATTTGTTTGATCAGTAGTAATTACTGCTTTACTTTTATTACTATCATTAC
CTGTTTTAGCAGGAGCTATTACTATACTTTTAACTGATCGAAACTTAAAT
ACTTCATTCTTTGACCCAGCAGGTGGAGGAGATCCAATTTTATACCAACA
TTTATTT
>Senaspis_dentipes_Benin_422A05
NNNNNNNNNNNNNNNNNNNNNNNNNNNNNNNNAATAGTAGGTACTTCCCT
AAGAATTTTAATTCGAGCTGAATTAGGACACCCTGGAACTCTAATTGGAA
ATGATCAAATTTATAATGTAATTGTTACAGCTCATGCTTTTGTAATAATT
TTCTTTATAGTAATACCAATTATAATTGGAGGATTTGGAAATTGATTAGT
TCCCCTAATACTAGGAGCTCCAGATATAGCATTCCCACGAATAAATAATA
TAAGTTTTTGACTACTCCCTCCATCATTAACATTACTATTAGTAAGAAGA
ATAGTAGAAAATGGAGCTGGAACTGGATGAACTGTTTATCCCCCTTTATC
AAATAATATTGCACACAGAGGAGCCTCAGTTGATTTAGCAATTTTTTCTC
TTCATTTATCAGGAATATCTTCAATTTTAGGAGCTATTAATTTTATTACT
ACAGTAATTAATATACGATCTACAGGAATTACTTATGATCGAATACCCTT
ATTTGTATGATCTGTAGCTATTACTGCTCTCCTACTTTTACTATCATTAC
CTGTTTTAGCCGGAGCAATTACTATACTACTTACAGATCGAAATTTAAAT
ACATCTTTTTTTGACCCAGCAGGAGGAGGTGATCCTANNNNNNNNNNNNN
NNNNNNT
>Senaspis_dentipes_Benin_426A07
CTTTTATATTTTATTTTCGGAACTTGAGCAGGAATAGTAGGTACTTCCCT
AAGAATTTTAATTCGAGCTGAATTAGGACACCCTGGAACTCTAATTGGAA
ATGATCAAATTTATAATGTAATTGTTACAGCTCATGCTTTTGTAATAATT
TTCTTTATAGTAATACCAATTATAATTGGAGGATTTGGAAATTGATTAGT
TCCCCTAATACTAGGAGCTCCAGATATAGCATTCCCACGAATAAATAATA
TAAGTTTTTGACTACTCCCTCCATCATTAACATTACTATTAGTAAGAAGA
ATAGTAGAAAATGGAGCTGGAACTGGATGAACTGTTTATCCCCCTTTATC
AAATAATATTGCACACAGAGGGGCCTCAGTTGATTTAGCAATTTTTTCTC
TTCATTTATCAGGAATATCTTCAATTTTAGGAGCTATTAATTTTATTACT
ACAGTAATTAATATACGATCTACAGGAATTACTTATGATCGAATACCCTT
ATTTGTATGATCTGTAGCTATTACTGCTCTCCTACTTTTACTATCATTAC
CTGTTTTAGCCGGAGCAATTACTATACTACTTACAGATCGAAATTTAAAT
ACATCTTTTTTTGACCCAGCAGGAGGAGGTGATCCTATTCTTTACCAACA
TTTATTC
>Senaspis_dentipes_Benin_426A08
ACTTTATATTTTATTTTGGGAACATGAGCAGGAATAGTAGGTACTTCCCT
AAGAATTTTAATTCGAGCTGAATTAGGACACCCTGGAACTCTAATTGGAA
ATGATCAAATTTATAATGTAATTGTTACAGCTCATGCTTTTGTAATAATT
TTCTTTATAGTAATACCAATTATAATTGGAGGATTTGGAAATTGATTAGT
TCCCCTAATACTAGGAGCTCCAGATATAGCATTCCCACGAATAAATAATA
TAAGTTTTTGACTACTCCCTCCATCATTAACATTACTATTAGTAAGAAGA
ATAGTAGAAAATGGAGCTGGAACTGGATGAACTGTTTATCCCCCTTTATC
AAATAATATTGCACACAGAGGGGCCTCAGTTGATTTAGCAATTTTTTCTC
TTCATTTATCAGGAATATCTTCAATTTTAGGAGCTATTAATTTTATTACT
ACAGTAATTAATATACGATCTACAGGAATTACTTATGATCGAATACCCTT
ATTTGTATGATCTGTAGCTATTACTGCTCTCCTACTTTTACTATCATTAC
CTGTTTTAGCCGGAGCAATTACTATACTACTTACAGATCGAAATTTAAAT
ACATCTTTTTTTGACCCAGCAGGAGGAGGTGATCCTATTTTTTACCAACA
TTTATTC
>Senaspis_dentipes_Benin_426B06
ACATTATATTTTATTTTCGGAACATGAGCAGGAATAGTAGGTACTTCCCT
AAGAATTTTAATTCGAGCTGAATTAGGACACCCTGGAACTCTAATTGGAA
ATGATCAAATTTATAATGTAATTGTTACAGCTCATGCTTTTGTAATAATT
TTCTTTATAGTAATACCAATTATAATTGGAGGATTTGGAAATTGATTAGT
TCCCCTAATACTAGGAGCTCCAGATATAGCATTCCCACGAATAAATAATA
TAAGTTTTTGACTACTCCCTCCATCATTAACATTACTATTAGTAAGAAGA
ATAGTAGAAAATGGAGCTGGAACTGGATGAACTGTTTATCCCCCTTTATC
AAATAATATTGCACACAGAGGGGCCTCAGTTGATTTAGCAATTTTTTCTC
TTCATTTATCAGGAATATCTTCCATTTTAGGAGCTATTAATTTTATTACT
ACAGTAATTAATATACGATCTACAGGAATTACTTATGATCGAATACCCTT
ATTTGTATGATCTGTAGCTATTACTGCTCTCCTACTTTTACTATCATTAC
CTGTTTTAGCCGGAGCAATTACTATACTACTTACAGATCGAAATTTAAAT
ACATCTTTTTTTGACCCAGCAGGAGGAGGTGACCATTTCTTTTACCAACA
TTTAATT
>Senaspis_dentipes_Benin_426B07
ACTTTATATTTTATTTTCGGAACATGAGCAGGAATAGTAGGTACTTCCCT
AAGAATTTTAATTCGAGCTGAATTAGGACACCCTGGAACTCTAATTGGAA
ATGATCAAATTTATAATGTAATTGTTACAGCTCATGCTTTTGTAATAATT
TTCTTTATAGTAATACCAATTATAATTGGAGGATTTGGAAATTGATTAGT
TCCCCTAATACTAGGAGCTCCAGATATAGCATTCCCACGAATAAATAATA
TAAGTTTTTGACTACTCCCTCCATCATTAACATTACTATTAGTAAGAAGA
ATAGTAGAAAATGGAGCTGGAACTGGATGAACTGTTTATCCCCCTTTATC
AAATAATATTGCACACAGAGGAGCCTCAGTTGATTTAGCAATTTTTTCTC
TTCATTTATCAGGAATATCTTCAATTTTAGGAGCTATTAATTTTATTACT
ACAGTAATTAATATACGATCTACAGGAATTACTTATGATCGAATACCCTT
ATTTGTATGATCTGTAGCTATTACTGCTCTCCTACTTTTACTATCATTAC
CTGTTTTAGCCGGAGCAATTACTATACTACTTACAGATCGAAATTTAAAT
ACATCTTTTTTTGACCCAGCAGGAGGAGGTGATCCTATTCTTTACCAACA
TTTATTC
>Senaspis_dentipes_Benin_426B08
ACTTTATATTTTATTTTCGGAACATGAGCAGGAATAGTAGGTACTTCCCT
AAGAATTTTAATTCGAGCTGAATTAGGACACCCTGGAACTCTAATTGGAA
ATGATCAAATTTATAATGTAATTGTTACAGCTCATGCTTTTGTAATAATT
TTCTTTATAGTAATACCAATTATAATTGGAGGATTTGGAAATTGATTAGT
TCCCCTAATACTAGGAGCTCCAGATATAGCATTCCCACGAATAAATAATA
TAAGTTTTTGACTACTCCCTCCATCATTAACATTACTATTAGTAAGAAGA
ATAGTAGAAAATGGAGCTGGAACTGGATGAACTGTTTATCCCCCTTTATC
AAATAATATTGCACACAGAGGAGCCTCAGTTGATTTAGCAATTTTTTCTC
TTCATTTATCAGGAATATCTTCAATTTTAGGAGCTATTAATTTTATTACT
ACAGTAATTAATATACGATCTACAGGAATTACTTATGATCGAATACCCTT
ATTTGTATGATCTGTAGCTATTACTGCTCTCCTACTTTTACTATCATTAC
CTGTTTTAGCCGGAGCAATTACTATACTACTTACAGATCGAAATTTAAAT
ACATCTTTTTTTGACCCAGCAGGAGGAGGTGATCCTATTCTTTACCAACA
TTTATTC
>Senaspis_dentipes_Benin_426C07
ACTTTATATTTTATTTTCGGGCCATGAGCAGGAATAGTAGGTACTTCCCT
AAGAATTTTAATTCGAGCTGAATTAGGACACCCTGGAACTCTAATTGGAA
ATGATCAAATTTATAATGTAATTGTTACAGCTCATGCTTTTGTAATAATT
TTCTTTATAGTAATACCAATTATAATTGGAGGATTTGGAAATTGATTAGT
TCCCCTAATACTAGGAGCTCCAGATATAGCATTCCCACGAATAAATAATA
TAAGTTTTTGACTACTCCCTCCATCATTAACATTACTATTAGTAAGAAGA
ATAGTAGAAAATGGAGCTGGAACTGGATGAACTGTTTATCCCCCTTTATC
AAATAATATTGCACACAGAGGGGCCTCAGTTGATTTAGCAATTTTTTCTC
TTCATTTATCAGGAATATCTTCAATTTTAGGAGCTATTAATTTTATTACT
ACAGTAATTAATATACGATCTACAGGAATTACTTATGATCGAATACCCTT
ATTTGTATGATCTGTAGCTATTACTGCTCTCCTACTTTTACTATCATTAC
CTGTTTTAGCCGGAGCAATTACTATACTACTTACAGATCGAAATTTAAAT
ACATCTTTTTTTGACCCAGCAGGAGGAGGTGATCCTATTCTTTACCAACA
TTTATTC
>Senaspis_dentipes_Benin_426C08
NCTTTATATTTTATTTTCGAACCATGAGCAGGAATAGTAGGTACTTCCCT
AAGAATTTTAATTCGAGCTGAATTAGGACACCCTGGAACTCTAATTGGAA
ATGATCAAATTTATAATGTAATTGTTACAGCTCATGCTTTTGTAATAATT
TTCTTTATAGTAATACCAATTATAATTGGAGGATTTGGAAATTGATTAGT
TCCCCTAATACTAGGAGCTCCAGATATAGCATTCCCACGAATAAATAATA
TAAGTTTTTGACTACTCCCTCCATCATTAACATTACTATTAGTAAGAAGA
ATAGTAGAAAATGGAGCTGGAACTGGATGAACTGTTTATCCCCCTTTATC
AAATAATATTGCACACAGAGGAGCCTCAGTTGATTTAGCAATTTTTTCTC
TTCATTTATCAGGAATATCTTCAATTTTAGGAGCTATTAATTTTATTACT
ACAGTAATTAATATACGATCTACAGGAATTACTTATGATCGAATACCCTT
ATTTGTATGATCTGTAGCTATTACTGCTCTCCTACTTTTACTATCATTAC
CTGTTTTAGCCGGAGCAATTACTATACTACTTACAGATCGAAATTTAAAT
ACATCTTTTTTTGACCCAGCAGGAGGAGGTGATCCTATTCTTTACCAACA
TTTATTC
>Senaspis_dentipes_Benin_426D05
ACTTTATATTTTATTTTCGGAACATGAGCAGGAATAGTAGGTACTTCCCT
AAGAATTTTAATTCGAGCTGAATTAGGACACCCTGGAACTCTAATTGGAA
ATGATCAAATTTATAATGTAATTGTTACAGCTCATGCTTTTGTAATAATT
TTCTTTATAGTAATACCAATTATAATTGGAGGATTTGGAAATTGATTAGT
TCCCCTAATACTAGGAGCTCCAGATATAGCATTCCCACGAATAAATAATA
TAAGTTTTTGACTACTCCCTCCATCATTAACATTACTATTAGTAAGAAGA
ATAGTAGAAAATGGAGCTGGAACTGGATGAACTGTTTATCCCCCTTTATC
AAATAATATTGCACACAGAGGGGCCTCAGTTGATTTAGCAATTTTTTCTC
TTCATTTATCAGGAATATCTTCAATTTTAGGAGCTATTAATTTTATTACT
ACAGTAATTAATATACGATCTACAGGAATTACTTATGATCGAATACCCTT
ATTTGTATGATCTGTAGCTATTACTGCTCTCCTACTTTTACTATCATTAC
CTGTTTTAGCCGGAGCAATTACTATACTACTTACAGATCGAAATTTAAAT
ACATCTTTTTTTGACCCAGCAGGAGGAGGTGACCCTATTTTTTACCAACA
TTTATTC
>Senaspis_dentipes_Benin_426D07
ACTTTATATTTTATTTTCGGAACATGAGCAGGAATAGTAGGTACTTCCCT
AAGAATTTTAATTCGAGCTGAATTAGGACACCCTGGAACTCTAATTGGAA
ATGATCAAATTTATAATGTAATTGTTACAGCTCATGCTTTTGTAATAATT
TTCTTTATAGTAATACCAATTATAATTGGAGGATTTGGAAATTGATTAGT
TCCCCTAATACTAGGAGCTCCAGATATAGCATTCCCACGAATAAATAATA
TAAGTTTTTGACTACTCCCTCCATCATTAACATTACTATTAGTAAGAAGA
ATAGTAGAAAATGGAGCTGGAACTGGATGAACTGTTTATCCCCCTTTATC
AAATAATATTGCACACAGAGGGGCCTCAGTTGATTTAGCAATTTTTTCTC
TTCATTTATCAGGAATATCTTCAATTTTAGGAGCTATTAATTTTATTACT
ACAGTAATTAATATACGATCTACAGGAATTACTTATGATCGAATACCCTT
ATTTGTATGATCTGTAGCTATTACTGCTCTCCTACTTTTACTATCATTAC
CTGTTTTAGCCGGAGCAATTACTATACTACTTACAGATCGAAATTTAAAT
ACATCTTTTTTTGACCCAGCAGGAGGAGGTGATCCTATTCTTTACCAACA
TTTATTC
>Senaspis_dentipes_Benin_426D08
ACTTTATATTTTATTTTCGGAACATGAGCAGGAATAGTAGGTACTTCCCT
AAGAATTTTAATTCGAGCTGAATTAGGACACCCTGGAACTCTAATTGGAA
ATGATCAAATTTATAATGTAATTGTTACAGCTCATGCTTTTGTAATAATT
TTCTTTATAGTAATACCAATTATAATTGGAGGATTTGGAAATTGATTAGT
TCCCCTAATACTAGGAGCTCCAGATATAGCATTCCCACGAATAAATAATA
TAAGTTTTTGACTACTCCCTCCATCATTAACATTACTATTAGTAAGAAGA
ATAGTAGAAAATGGAGCTGGAACTGGATGAACTGTTTATCCCCCTTTATC
AAATAATATTGCACACAGAGGGGCCTCAGTTGATTTAGCAATTTTTTCTC
TTCATTTATCAGGAATATCTTCAATTTTAGGAGCTATTAATTTTATTACT
ACAGTAATTAATATACGATCTACAGGAATTACTTATGATCGAATACCCTT
ATTTGTATGATCTGTAGCTATTACTGCTCTCCTACTTTTACTATCATTAC
CTGTTTTAGCCGGAGCAATTACTATACTACTTACAGATCGAAATTTAAAT
ACATCTTTTTTTGACCCAGCAGGAGGAGGTGATCCTATTCTTTACCAACA
TTTATTC
>Senaspis_dentipes_Benin_426E08
ACTTTATATTTTATTTTCGGACCATGAGCAGGAATAGTAGGTACTTCCCT
AAGAATTTTAATTCGAGCTGAATTAGGACACCCTGGAACTCTAATTGGAA
ATGATCAAATTTATAATGTAATTGTTACAGCTCATGCTTTTGTAATAATT
TTCTTTATAGTAATACCAATTATAATTGGAGGATTTGGAAATTGATTAGT
TCCCCTAATACTAGGAGCTCCAGATATAGCATTCCCACGAATAAATAATA
TAAGTTTTTGACTACTCCCTCCATCATTAACATTACTATTAGTAAGAAGA
ATAGTAGAAAATGGAGCTGGAACTGGATGAACTGTTTATCCCCCTTTATC
AAATAATATTGCACACAGAGGAGCCTCAGTTGATTTAGCAATTTTTTCTC
TTCATTTATCAGGAATATCTTCAATTTTAGGAGCTATTAATTTTATTACT
ACAGTAATTAATATACGATCTACAGGAATTACTTATGATCGAATACCCTT
ATTTGTATGATCTGTAGCTATTACTGCTCTCCTACTTTTACTATCATTAC
CTGTTTTAGCCGGAGCAATTACTATACTACTTACAGATCGAAATTTAAAT
ACATCTTTTTTTGACCCAGCAGGAGGAGGTGATCCTATTCTTTACCAACA
TTTATTC
>Senaspis_dentipes_Benin_426F06
ACTTTATATTTTATTTTCGGAACATGAGCAGGAATAGTAGGTACTTCCCT
AAGAATTTTAATTCGAGCTGAATTAGGACACCCTGGAACTCTAATTGGAA
ATGATCAAATTTATAATGTAATTGTTACAGCTCATGCTTTTGTAATAATT
TTCTTTATAGTAATACCAATTATAATTGGAGGATTTGGAAATTGATTAGT
TCCCCTAATACTAGGAGCTCCAGATATAGCATTCCCACGAATAAATAATA
TAAGTTTTTGACTACTCCCTCCATCATTAACATTACTATTAGTAAGAAGA
ATAGTAGAAAATGGAGCTGGAACTGGATGAACTGTTTATCCCCCTTTATC
AAATAATATTGCACACAGAGGGGCCTCAGTTGATTTAGCAATTTTTTCTC
TTCATTTATCAGGAATATCTTCAATTTTAGGAGCTATTAATTTTATTACT
ACAGTAATTAATATACGATCTACAGGAATTACTTATGATCGAATACCCTT
ATTTGTATGATCTGTAGCTATTACTGCTCTCCTACTTTTACTATCATTAC
CTGTTTTAGCCGGAGCAATTACTATACTACTTACAGATCGAAATTTAAAT
ACATCTTTTTTTGACCCAGCAGGAGGAGGTGATCCTATTCTTTACCAACA
TTTNNNN
>Senaspis_dentipes_Benin_426F07
ACTTTATATTTTTATTTTCGGCCATGAGCAGGAATAGTAGGTACTTCCCT
AAGAATTTTAATTCGAGCTGAATTAGGACACCCTGGAACTCTAATTGGAA
ATGATCAAATTTATAATGTAATTGTTACAGCTCATGCTTTTGTAATAATT
TTCTTTATAGTAATACCAATTATAATTGGAGGATTTGGAAATTGATTAGT
TCCCCTAATACTAGGAGCTCCAGATATAGCATTCCCACGAATAAATAATA
TAAGTTTTTGACTACTCCCTCCATCATTAACATTACTATTAGTAAGAAGA
ATAGTAGAAAATGGAGCTGGAACTGGATGAACTGTTTATCCCCCTTTATC
AAATAATATTGCACACAGAGGGGCCTCAGTTGATTTAGCAATTTTTTCTC
TTCATTTATCAGGAATATCTTCAATTTTAGGAGCTATTAATTTTATTACT
ACAGTAATTAATATACGATCTACAGGAATTACTTATGATCGAATACCCTT
ATTTGTATGATCTGTAGCTATTACTGCTCTCCTACTTTTACTATCATTAC
CTGTTTTAGCCGGAGCAATTACTATACTACTTACAGATCGAAATTTAAAT
ACATCTTTTTTTGACCCAGCAGGAGGAGGTGATCCTATCTCTTACCAACA
TTTNNNN
>Senaspis_dentipes_Benin_426F08
ACTTTATATTTTATTTTCGGAACATGAGCAGGAATAGTAGGTACTTCCCT
AAGAATTTTAATTCGAGCTGAATTAGGACACCCTGGAACTCTAATTGGAA
ATGATCAAATTTATAATGTAATTGTTACAGCTCATGCTTTTGTAATAATT
TTCTTTATAGTAATACCAATTATAATTGGAGGATTTGGAAATTGATTAGT
TCCCCTAATACTAGGAGCTCCAGATATAGCATTCCCACGAATAAATAATA
TAAGTTTTTGACTACTCCCTCCATCATTAACATTACTATTAGTAAGAAGA
ATAGTAGAAAATGGAGCTGGAACTGGATGAACTGTTTATCCCCCTTTATC
AAATAATATTGCACACAGAGGAGCCTCAGTTGATTTAGCAATTTTTTCTC
TTCATTTATCAGGAATATCTTCAATTTTAGGAGCTATTAATTTTATTACT
ACAGTAATTAATATACGATCTACAGGAATTACTTATGATCGAATACCCTT
ATTTGTATGATCTGTAGCTATTACTGCTCTCCTACTTTTACTATCATTAC
CTGTTTTAGCCGGAGCAATTACTATACTACTTACAGATCGAAATTTAAAT
ACATCTTTTTTTGACCCAGCAGGAGGAGGTGANNNNNNNNNNNNNNNNNN
NNNNNNN
>Senaspis_dentipes_Togo_417A03
ACTTTATATTTTATTTTCGGAACATGAGCAGGAATAGTAGGTACTTCCCT
AAGAATTTTAATTCGAGCTGAATTAGGACACCCTGGAACTCTAATTGGAA
ATGATCAAATTTATAATGTAATTGTTACAGCTCATGCTTTTGTAATAATT
TTCTTTATAGTAATACCAATTATAATTGGAGGATTTGGAAATTGATTAGT
TCCCCTAATACTAGGAGCTCCAGATATAGCATTCCCACGAATAAATAATA
TAAGTTTTTGACTACTCCCTCCATCATTAACATTACTATTAGTAAGAAGA
ATAGTAGAAAATGGAGCTGGAACTGGATGAACTGTTTATCCCCCTTTATC
AAATAATATTGCACACAGAGGGGCCTCAGTTGATTTAGCAATTTTTTCTC
TTCATTTATCAGGAATATCTTCAATTTTAGGAGCTATTAATTTTATTACT
ACAGTAATTAATATACGATCTACAGGAATTACTTATGATCGAATACCCTT
ATTTGTATGATCTGTAGCTATTACTGCTCTCCTACTTTTACTATCATTAC
CTGTTTTAGCCGGAGCAATTACTATACTACTTACAGATCGAAATTTAAAT
ACATCTTTTTTTGACCCAGCAGGAGGAGGTGATCCTATTTCTTACCAACA
TTTATTN
>Senaspis_dibapha_Benin_417E05
ACTTTATATTTTATTTTTGGAACTTGAGCAGGAATAGTAGGAACATCCTT
AAGAATTCTAATTCGAGCTGAACTAGGACACCCTGGAACATTAATTGGAA
ATGATCAAATTTATAATGTTATTGTTACTGCCCATGCTTTTGTAATAATT
TTTTTTATAGTTATACCTATTATAATTGGAGGATTTGGTAATTGACTAGT
TCCACTAATACTTGGAGCCCCAGATATAGCATTCCCACGAATAAATAATA
TAAGTTTTTGATTATTACCTCCTTCACTTACATTATTATTAGTAAGAAGC
ATAGTAGAAAATGGAGCTGGAACAGGATGAACTGTTTACCCCCCTCTTTC
AAATAATATTGCTCATAGAGGTGCTTCTGTCGATTTAGCTATTTTTTCAC
TTCATTTATCAGGAATATCTTCAATTTTAGGAGCTATTAATTTTATTACA
ACAGTAATTAATATACGATCCACAGGAATTACTTATGATCGAATACCTTT
ATTTGTTTGATCTGTAGCTATTACTGCTCTTTTATTACTACTTTCTTTAC
CAGTTTTAGCAGGAGCTATTACTATACTATTAACAGATCGAAATTTAAAT
ACATCCTTTTTTGACCCTGCCGGAGGAGGAGACCCAATTCTTTACCAACA
TTTATTN
>Senaspis_dibapha_Benin_425A03
ACTTTATATTTTATTTTTGGAACTTGAGCAGGAATAGTAGGAACATCCTT
AAGAATTCTAATTCGAGCTGAACTAGGACACCCTGGAACATTAATTGGAA
ATGATCAAATTTATAATGTTATTGTTACTGCCCATGCTTTTGTAATAATT
TTTTTTATAGTTATACCTATTATAATTGGAGGATTTGGTAATTGACTAGT
TCCACTAATACTTGGAGCCCCAGATATAGCATTCCCACGAATAAATAATA
TAAGTTTTTGATTATTACCTCCTTCACTTACATTATTATTAGTAAGAAGC
ATAGTAGAAAATGGAGCTGGAACAGGATGAACTGTTTACCCTCCTCTTTC
AAATAATATTGCTCATAGAGGTGCTTCTGTCGATTTAGCTATTTTTTCAC
TTCATTTATCAGGAATATCTTCAATTTTAGGAGCTATTAATTTTATTACA
ACAGTAATTAATATACGATCCACAGGAATTACTTATGATCGAATACCTTT
ATTTGTTTGATCTGTAGCTATTACTGCTCTTTTATTACTACTTTCTTTAC
CAGTTTTAGCAGGAGCTATTACTATACTATTAACAGATCGAAATTTAAAT
ACATCCTTTTTTGACCCTGCCGGAGGGGGAGACCCAATTCTTTACCAACA
TTTATTN
>Senaspis_dibapha_Ghana_417F05
ACTTTATATTTTATTTTTGGAACTTGAGCAGGAATAGTAGGAACATCCTT
AAGAATTCTAATTCGAGCTGAACTAGGACACCCTGGAACATTAATTGGAA
ATGATCAAATTTATAATGTTATTGTTACTGCCCATGCTTTTGTAATAATT
TTTTTTATAGTTATACCTATTATAATTGGAGGATTTGGTAATTGACTAGT
TCCACTAATACTTGGAGCCCCAGATATAGCATTCCCACGAATAAATAATA
TAAGTTTTTGATTATTACCTCCTTCACTTACATTATTATTAGTAAGAAGC
ATAGTAGAAAATGGAGCTGGAACAGGATGAACTGTTTACCCCCCTCTTTC
AAATAATATTGCTCATAGAGGTGCTTCTGTCGATTTAGCTATTTTTTCAC
TTCATTTATCAGGAATATCTTCAATTTTAGGAGCTATTAATTTTATTACA
ACAGTAATTAATATACGATCCACAGGAATTACTTATGATCGAATACCTTT
ATTTGTTTGATCTGTAGCTATTACTGCTCTTTTATTACTACTTTCTTTAC
CAGTTTTAGCAGGAGCTATTACTATACTATTAACAGATCGAAATTTAAAT
ACATCCTTTTTTGACCCTGCCGGAGGGGGAGACCCAATTCTTTACCAACA
TTTATTN
>Senaspis_dibapha_Togo_417B05
ACTTTATATTTTATTTTTGGAACTTGAGCAGGAATAGTAGGAACATCCTT
AAGAATTCTAATTCGAGCTGAACTTGGACACCCTGGAACATTAATTGGAA
ATGATCAAATTTATAATGTTATTGTTACTGCCCATGCTTTTGTAATAATT
TTTTTTATAGTTATACCTATTATAATTGGAGGATTTGGTAATTGACTAGT
TCCACTAATACTTGGAGCCCCAGATATAGCATTCCCACGAATAAATAATA
TAAGTTTTTGATTATTACCTCCTTCACTTACATTATTATTAGTAAGAAGC
ATAGTAGAAAATGGAGCTGGAACAGGATGAACTGTTTACCCCCCTCTTTC
AAATAATATTGCTCATAGAGGTGCTTCTGTCGATTTAGCTATTTTTTCAC
TTCATTTATCAGGAATATCTTCAATTTTAGGAGCTATTAATTTTATTACA
ACAGTAATTAATATACGATCCACAGGAATTACTTATGATCGAATACCTTT
ATTTGTTTGATCTGTAGCTATTACTGCTCTTTTATTACTACTTTCTTTAC
CAGTTTTAGCAGGAGCTATTACTATACTATTAACAGATCGAAATTTAAAT
ACATCCTTTTTTGACCCTGCCGGAGGGGGAGACCCAATTCTTTACCAACA
TTTATTN
>Senaspis_umbrifera_Benin_425B02
ACATTATATTTTATTTTTGGAACATGAGCAGGAATAGTAGGAACATCCTT
AAGAATTCTAATTCGAGCCGAATTAGGTCATCCTGGAACTTTAATCGGAA
ATGATCAAATTTATAATGTTATTGTCACAGCCCATGCTTTTGTAATAATT
TTTTTTATAGTTATACCTATTATAATTGGAGGATTTGGTAATTGATTAGT
TCCTTTAATATTAGGAGCTCCAGATATAGCATTTCCACGAATAAATAATA
TAAGTTTTTGATTATTACCTCCTTCATTAACATTACTATTAGTAAGAAGT
ATAGTAGAAAATGGGGCTGGAACAGGATGAACTGTTTATCCACCTTTATC
AAATAATATTGCCCATAGAGGAGCTTCAGTTGATTTAGCAATTTTTTCAC
TTCATTTATCTGGTATATCCTCAATTTTAGGAGCTATTAATTTCATTACC
ACTGTAATTAATATACGATCCACAGGAATTACCTATGATCGAATGCCTTT
ATTTGTTTGATCCGTAGCAATTACTGCTCTTTTACTTTTACTTTCTTTAC
CAGTTTTAGCAGGAGCTATTACTATATTACTTACTGATCGAAACTTAAAT
ACATCATTCTTTGACCCAGCCGGAGGAGGAGATCCAATTCTTTACCAACA
CTTATTT
>Syritta_bulbus_Benin_425D07
ACTTTATATTTCATATTCGGAACTTGAGCTGGTTTAGTAGGAACATCTTT
AAGAATTTTAATTCGAGCAGAATTAGGGCATCCAGGTGCCTTAATTGGAG
ATGATCAAATTTATAATGTTATTGTTACAGCACATGCCTTTGTAATAATT
TTCTTTATAGTAATACCTATTATAATTGGAGGATTTGGAAATTGACTAGT
TCCTTTAATATTAGGAGCCCCAGATATAGCATTCCCACGAATAAATAATA
TAAGTTTTTGACTTCTACCTCCTTCTTTAACTTTATTATTAGTAAGTAGA
ATAGTAGAAAACGGAGCAGGAACAGGATGAACAGTTTATCCCCCTCTATC
TGCAGGAATTGCTCATAGAGGAGCATCAGTAGATTTAGCAATTTTTTCTT
TACACTTAGCTGGAATATCATCAATTTTAGGAGCTGTAAATTTTATTACA
ACTGTTATTAATATACGAGCAGCAGGAATAACTTATGATCGTATGCCTTT
ATTTGTATGATCAGTAGTAATTACTGCATTATTATTATTATTATCTTTAC
CAGTACTAGCTGGAGCAATTACTATACTTTTAACAGATCGAAATTTAAAT
ACTTCATTTTTTGACCCAGCAGGAGGAGGTGACCCAATTCTTTATCAACA
TTTATTT
>Syritta_bulbus_JN992038
ACTTTATATTTCATATTTGGAACTTGAGCTGGTTTAGTAGGGACATCTTT
AAGAATTTTAATTCGAGCAGAATTAGGACACCCAGGTGCTCTAATTGGAG
ATGATCAAATTTATAATGTTATTGTTACAGCCCATGCCTTTGTAATAATT
TTCTTTATAGTTATACCTATTATAATTGGAGGATTTGGAAACTGATTAGT
TCCTTTAATATTAGGAGCTCCTGATATAGCATTTCCACGAATGAATAATA
TAAGTTTTTGACTTTTACCTCCTTCCTTAACTTTATTATTAGTAAGTAGA
ATAGTAGAAAACGGAGCAGGAACAGGATGAACAGTTTATCCTCCTTTATC
TGCAGGAATTGCTCATAGAGGAGCTTCAGTAGATTTAGCAATTTTTTCTT
TACACTTAGCTGGAATATCATCAATTTTAGGGGCTGTAAATTTTATTACA
ACTGTTATTAATATACGGGCAGCAGGAATAACTTATGACCGTATACCTTT
ATTTGTATGATCAGTAGTAATTACTGCATTACTTTTATTATTATCTTTAC
CAGTATTAGCCGGAGCAATCACTATACTTTTAACAGATCGAAATTTAAAT
ACTTCATTTTTTGACCCAGCAGGAGGAGGAGATCCAATTCTTTATCAACA
TTTATTT
>Syritta_cf.dentata_Benin_425D01
ACATTATATTTTATATTTGGAACTTGAGCAGGATTAGTAGGAACATCTCT
TAGAATCTTAATTCGAGCAGAATTAGGTCATCCAGGAGCTTTAATTGGAG
ATGATCAAATTTATAATGTAATCGTAACAGCTCATGCTTTTGTTATAATT
TTTTTTATGGTAATACCTATTATAATTGGAGGATTTGGAAATTGATTAGT
TCCTTTAATATTAGGAGCACCTGATATAGCCTTTCCACGAATAAATAATA
TAAGTTTTTGACTTTTACCTCCTTCTTTAACTTTATTATTAGTAAGTAGT
ATAGTAGAAAACGGAGCAGGAACTGGATGAACAGTATATCCTCCATTATC
AGCAGGTATTGCTCATAGTGGAGCTTCTGTTGATTTAGCAATTTTTTCAT
TACATTTAGCAGGAATATCATCAATTTTAGGAGCAGTAAATTTTATTACA
ACTGTTATTAATATACGAGCTGCAGGAATAACATATGATCGTATACCACT
ATTTGTATGATCAGTAGTAATTACTGCTCTCCTACTACTATTATCATTAC
CTGTATTAGCTGGAGCAATTACAATACTTTTAACAGATCGAAATTTAAAT
ACATCATTTTTTGATCCTGCAGGAGGAGGAGATCCAATTTTATATCAACA
TCTATTT
>Syritta_flaviventris_Benin_423A02
ACTTTATATTTTATATTTGGAACATGAGCAGGATTAGTAGGAACATCCCT
AAGAATCTTAATTCGAGCAGAATTAGGCCACCCAGGAGCATTAATTGGAG
ATGACCAAATTTATAATGTAATTGTAACAGCACATGCTTTTGTTATAATT
TTTTTTATAGTTATACCAATTATAATTGGAGGATTCGGAAATTGATTAGT
TCCTTTAATATTAGGAGCACCTGATATAGCTTTTCCTCGAATAAATAATA
TAAGTTTTTGACTTTTACCTCCTTCTTTAACATTATTATTAGTAAGAAGC
ATAGTAGAAAATGGGGCAGGAACTGGATGAACAGTGTATCCTCCACTATC
AGCAGGTATTGCTCATAGTGGGGCATCTGTTGATTTAGCAATTTTCTCCT
TACATTTAGCAGGAATATCTTCAATTTTAGGAGCCGTAAATTTTATTACA
ACAGTTATTAATATACGAGCTGCAGGAATAACATATGATCGAATACCATT
ATTCGTATGATCTGTTGTAATTACTGCTCTACTTCTTTTACTTTCATTAC
CAGTATTAGCAGGAGCAATTACTATATTATTAACTGATCGAAATTTAAAT
ACTTCATTCTTTGACCCTGCAGGAGGAGGAGACCCAATTTTATATCAACA
TTTATTT
>Syritta_flaviventris_Benin_423A03
ACTTTATATTTTATATTTGGAACATGAGCAGGATTAGTAGGAACATCCCT
AAGAATCTTAATTCGAGCAGAATTAGGCCACCCAGGAGCATTAATTGGAG
ATGACCAAATTTATAATGTAATTGTAACAGCACATGCTTTTGTTATAATT
TTTTTTATAGTTATACCAATTATAATTGGAGGATTCGGAAATTGATTAGT
TCCTTTAATATTAGGAGCACCTGATATAGCTTTTCCTCGAATAAATAATA
TAAGTTTTTGACTTTTACCTCCTTCTTTAACATTATTATTAGTAAGAAGC
ATAGTAGAAAATGGGGCAGGAACTGGATGAACAGTGTATCCTCCACTATC
AGCAGGTATTGCTCATAGTGGGGCATCTGTTGATTTAGCAATTTTCTCCT
TACATTTAGCAGGAATATCTTCAATTTTAGGAGCCGTAAATTTTATTACA
ACAGTTATTAATATACGAGCTGCAGGAATAACATATGATCGAATACCATT
ATTCGTATGATCTGTTGTAATTACTGCTCTACTTCTTTTACTTTCATTAC
CAGTATTAGCAGGAGCAATTACTATATTATTAACTGATCGAAATTTAAAT
ACTTCATTCTTTGACCCTGCAGGAGGAGGAGACCCAATTTTATATCAACA
TTTATTT
>Syritta_flaviventris_Benin_423B03
ACTTTATATTTTATATTTGGAACATGAGCAGGATTAGTAGGAACATCCCT
AAGAATCTTAATTCGAGCAGAATTAGGCCACCCAGGAGCATTAATTGGAG
ATGACCAAATTTATAATGTAATTGTAACAGCACATGCTTTTGTTATAATT
TTTTTTATAGTTATACCAATTATAATTGGAGGATTCGGAAATTGATTAGT
TCCTTTAATATTAGGAGCACCTGATATAGCTTTTCCTCGAATAAATAATA
TAAGTTTTTGACTTTTACCCCCTTCTTTAACATTATTATTAGTAAGAAGC
ATAGTAGAAAATGGGGCAGGAACTGGATGAACAGTATATCCTCCACTATC
AGCAGGTATTGCTCATAGTGGGGCATCTGTTGATTTAGCAATTTTCTCCT
TACATTTAGCAGGAATATCTTCAATTTTAGGAGCCGTAAATTTTATTACA
ACAGTTATTAATATACGAGCTGCAGGAATAACATATGATCGAATACCATT
ATTCGTATGATCTGTTGTAATTACTGCCCTACTTCTTTTACTTTCATTAC
CAGTATTAGCAGGAGCAATTACTATATTATTAACTGATCGAAATTTAAAT
ACTTCATTCTTTGATCCTGCAGGAGGAGGAGACCCAATTTTATATCAACA
TTTATTT
>Syritta_flaviventris_Benin_423C02
ACTTTATATTTTATATTTGGAACATGAGCAGGATTAGTAGGAACATCCCT
AAGAATCTTAATTCGAGCAGAATTAGGCCACCCAGGAGCATTAATTGGAG
ATGACCAAATTTATAATGTAATTGTAACAGCACATGCTTTTGTTATAATT
TTTTTTATAGTTATACCAATTATAATTGGAGGATTCGGAAATTGATTAGT
TCCTTTAATATTAGGAGCACCTGATATAGCTTTTCCTCGAATAAATAATA
TAAGTTTTTGACTTTTACCTCCTTCTTTAACATTATTATTAGTAAGAAGC
ATAGTAGAAAATGGGGCAGGAACTGGATGAACAGTGTATCCTCCACTATC
AGCAGGTATTGCTCATAGTGGGGCATCTGTTGATTTAGCAATTTTCTCCT
TACATTTAGCAGGAATATCTTCAATTTTAGGAGCCGTAAATTTTATTACA
ACAGTTATTAATATACGAGCTGCAGGAATAACATATGATCGAATACCATT
ATTCGTATGATCTGTTGTAATTACTGCTCTACTTCTTTTACTTTCATTAC
CAGTATTAGCAGGAGCAATTACTATATTATTAACTGATCGAAATTTAAAT
ACTTCATTCTTTGACCCTGCAGGAGGAGGAGACCCAATTTTATATCAACA
TTTATTT
>Syritta_flaviventris_Benin_423C03
ACTTTATATTTTATATTTGGAACATGAGCAGGATTAGTAGGAACATCCCT
AAGAATCTTAATTCGAGCAGAATTAGGCCACCCAGGAGCATTAATTGGAG
ATGACCAAATTTATAATGTAATTGTAACAGCACATGCTTTTGTTATAATT
TTTTTTATAGTTATACCAATTATAATTGGAGGATTCGGAAATTGATTAGT
TCCTTTAATATTAGGAGCACCTGATATAGCTTTTCCTCGAATAAATAATA
TAAGTTTTTGACTTTTACCTCCTTCTTTAACATTATTATTAGTAAGAAGC
ATAGTAGAAAATGGAGCAGGAACTGGATGAACAGTGTATCCTCCACTATC
AGCAGGTATTGCTCATAGTGGGGCATCTGTTGATTTAGCAATTTTCTCCT
TACATTTAGCAGGAATATCTTCAATTTTAGGAGCCGTAAATTTTATTACA
ACAGTTATTAATATACGAGCTGCAGGAATAACATATGATCGAATACCATT
ATTCGTATGATCTGTTGTAATTACTGCTCTACTTCTTTTACTTTCATTAC
CAGTATTAGCAGGAGCAATTACTATATTATTAACTGATCGAAATTTAAAT
ACTTCATTCTTTGACCCTGCAGGAGGAGGAGACCCAATTTTATATCAACA
TTTATTT
>Syritta_flaviventris_Benin_423D02
ACTTTATATTTTATATTTGGAACATGAGCAGGATTAGTAGGAACATCCCT
AAGAATCTTAATTCGAGCAGAATTAGGCCACCCAGGAGCATTAATTGGAG
ATGACCAAATTTATAATGTAATTGTAACAGCACATGCTTTTGTTATAATT
TTTTTTATAGTTATACCAATTATAATTGGAGGATTCGGAAATTGATTAGT
TCCTTTAATATTAGGAGCACCTGATATAGCTTTTCCTCGAATAAATAATA
TAAGTTTTTGACTTTTACCTCCTTCTTTAACATTATTATTAGTAAGAAGC
ATAGTAGAAAATGGGGCAGGAACTGGATGAACAGTGTATCCTCCACTATC
AGCAGGTATTGCTCATAGTGGAGCATCTGTTGATTTAGCAATTTTCTCCT
TACATTTAGCAGGAATATCTTCAATTTTAGGAGCCGTAAATTTTATTACA
ACAGTTATTAATATACGAGCTGCAGGAATAACATATGATCGAATACCATT
ATTCGTATGATCTGTTGTAATTACTGCTCTACTTCTTTTACTTTCATTAC
CAGTATTAGCAGGAGCAATTACTATATTATTAACTGATCGAAATTTAAAT
ACTTCATTCTTTGACCCTGCAGGAGGAGGAGACCCAATTTTATACCAACA
TTTATTT
>Syritta_flaviventris_Benin_423D03
ACTTTATATTTTATATTTGGAACATGAGCAGGATTAGTAGGAACATCCCT
AAGAATCTTAATTCGAGCAGAATTAGGCCACCCAGGAGCATTAATTGGAG
ATGACCAAATTTATAATGTAATTGTAACAGCACATGCTTTTGTTATAATT
TTTTTTATAGTTATACCAATTATAATTGGAGGATTCGGAAATTGATTAGT
TCCTTTAATATTAGGAGCACCTGATATAGCTTTTCCTCGAATAAATAATA
TAAGTTTTTGACTTTTACCTCCTTCTTTAACATTATTATTAGTAAGAAGC
ATAGTAGAAAATGGGGCAGGAACTGGATGAACAGTGTATCCTCCACTATC
AGCAGGTATTGCTCATAGTGGGGCATCTGTTGATTTAGCAATTTTCTCCT
TACATTTAGCAGGAATATCTTCAATTTTAGGAGCCGTAAATTTTATTACA
ACAATTATTAATATACGAGCTGCAGGAATAACATATGATCGAATACCATT
ATTCGTATGATCTGTTGTAATTACTGCTCTACTTCTTTTACTTTCATTAC
CAGTATTAGCAGGAGCAATTACTATATTATTAACTGATCGAAATTTAAAT
ACTTCATTCTTTGACCCTGCAGGAGGAGGAGACCCAATTTTATATCAACA
TTTATTT
>Syritta_flaviventris_Benin_423E02
ACTTTATATTTTATATTTGGAACATGAGCAGGATTAGTAGGAACATCCCT
AAGAATCTTAATTCGAGCAGAATTAGGCCACCCAGGAGCATTAATTGGAG
ATGACCAAATTTATAATGTAATTGTAACAGCACATGCTTTTGTTATAATT
TTTTTTATAGTTATACCAATTATAATTGGAGGATTCGGAAATTGATTAGT
TCCTTTAATATTAGGAGCACCTGATATAGCTTTTCCTCGAATAAATAATA
TAAGTTTTTGACTTTTACCTCCTTCTTTAACATTATTATTAGTAAGAAGT
ATAGTAGAAAATGGGGCAGGAACTGGATGAACAGTGTATCCTCCACTATC
AGCAGGTATTGCTCATAGTGGGGCATCTGTTGATTTAGCAATTTTCTCCT
TACATTTAGCAGGAATATCTTCAATTTTAGGAGCCGTAAATTTTATTACA
ACAGTTATTAATATACGAGCTGCAGGAATAACATATGATCGAATACCATT
ATTCGTATGATCTGTTGTAATTACTGCTCTACTTCTTTTACTTTCATTGC
CAGTATTAGCAGGAGCAATTACTATATTATTAACTGATCGAAATTTTAAT
ACTTCATTCTTTGACCCTGCAGGAGGAGGAGACCCAATTTTATATCAACA
TTTATTT
>Syritta_flaviventris_Benin_423F01
TCTTTATATTTTATATTTGGAACATGAGCAGGATTAGTAGGAACATCCCT
AAGAATCTTAATTCGAGCAGAATTAGGCCACCCAGGAGCATTAATTGGAG
ATGACCAAATTTATAATGTAATTGTAACAGCACATGCTTTTGTTATAATT
TTTTTTATAGTTATACCAATTATAATTGGAGGATTCGGAAATTGATTAGT
TCCTTTAATATTAGGAGCACCTGATATAGCTTTTCCTCGAATAAATAATA
TAAGTTTTTGACTTTTACCTCCTTCTTTAACATTATTATTAGTAAGAAGC
ATAGTAGAAAATGGAGCAGGAACTGGATGAACAGTGTATCCTCCACTATC
AGCAGGTATTGCTCATAGTGGGGCATCTGTTGATTTAGCAATTTTCTCCT
TACATTTAGCAGGAATATCTTCAATTTTAGGAGCCGTAAATTTTATTACA
ACAGTTATTAATATACGAGCTGCAGGAATAACATATGATCGAATACCATT
ATTCGTATGATCTGTTGTAATTACTGCTCTACTTCTTTTACTTTCATTAC
CAGTATTAGCAGGAGCAATTACTATATTATTAACTGATCGAAATTTAAAT
ACTTCATTCTTTGATCCTGCAGGAGGAGGAGACCCAATTTTATATCAACA
TTTATTT
>Syritta_flaviventris_Benin_423F02
ACTTTATATTTTATATTTGGAACATGAGCAGGATTAGTAGGAACATCCCT
AAGAATCTTAATTCGAGCAGAATTAGGCCACCCAGGAGCATTAATTGGAG
ATGACCAAATTTATAATGTAATTGTAACAGCACATGCTTTTGTTATAATT
TTTTTTATAGTTATACCAATTATAATTGGAGGATTCGGAAATTGATTAGT
TCCTTTAATATTAGGAGCACCTGATATAGCTTTTCCTCGAATAAATAATA
TAAGTTTTTGACTTTTACCTCCTTCTTTAACATTATTATTAGTAAGAAGC
ATAGTAGAAAATGGGGCAGGAACTGGATGAACAGTGTATCCTCCACTATC
AGCAGGTATTGCTCATAGTGGAGCATCTGTTGATTTAGCAATTTTCTCCT
TACATTTAGCAGGAATATCTTCAATTTTAGGAGCCGTAAATTTTATTACA
ACAGTTATTAATATACGAGCTGCAGGAATAACATATGATCGAATACCATT
ATTCGTATGATCTGTTGTAATTACTGCTCTACTTCTTTTACTTTCATTAC
CAGTATTAGCAGGAGCAATTACTATATTATTAACTGATCGAAATTTAAAT
ACTTCATTCTTTGACCCTGCAGGAGGAGGAGACCCAATTTTATACCAACA
TTTATTT
>Syritta_flaviventris_Benin_426A06
ACTTTATATTTTATATTTGGAACATGAGCAGGATTAGTAGGAACATCCCT
AAGAATCTTAATTCGAGCAGAATTAGGCCACCCAGGAGCATTAATTGGAG
ATGACCAAATTTATAATGTAATTGTAACAGCACATGCTTTTGTTATAATT
TTTTTTATAGTTATACCAATTATAATTGGAGGATTCGGAAATTGATTAGT
TCCTTTAATATTAGGAGCACCTGATATAGCTTTTCCTCGAATAAATAATA
TAAGTTTTTGACTTTTACCTCCTTCTTTAACATTATTATTAGTAAGAAGC
ATAGTAGAAAATGGGGCAGGAACTGGATGAACAGTGTATCCTCCACTATC
AGCAGGTATTGCTCATAGTGGGGCATCTGTTGATTTAGCAATTTTCTCCT
TACATTTAGCAGGAATATCTTCAATTTTAGGAGCCGTAAATTTTATTACA
ACAGTTATTAATATACGAGCTGCAGGAATAACATATGATCGAATACCATT
ATTCGTATGATCTGTTGTAATTACTGCTCTACTTCTTTTACTTTCATTAC
CAGTATTAGCAGGAGCAATTACTATATTATTAACTGATCGAAATTTAAAT
ACTTCATTCTTTGACCCTGCAGGAGGAGGAGACCCAATTTTATATCAACA
TTTATTT
>Syritta_flaviventris_Benin_427A01
ACTTTATATTTTATATTTGGAACATGAGCAGGATTAGTAGGGACATCCCT
AAGAATCTTAATTCGAGCAGAATTAGGCCACCCAGGAGCATTAATTGGAG
ATGACCAAATTTATAATGTAATTGTAACAGCACATGCTTTTGTTATAATT
TTTTTTATAGTTATACCAATTATAATTGGAGGATTCGGAAATTGATTAGT
TCCTTTAATATTAGGAGCACCTGATATAGCTTTTCCTCGAATAAATAATA
TAAGTTTTTGACTTTTACCTCCTTCTTTAACATTATTATTAGTAAGAAGC
ATAGTAGAAAATGGAGCAGGAACTGGATGAACAGTGTATCCTCCACTATC
AGCAGGTATTGCTCATAGTGGGGCATCTGTTGATTTAGCAATTTTCTCCT
TACATTTAGCAGGAATATCTTCAATTTTAGGAGCCGTAAATTTTATTACA
ACAGTTATTAATATACGAGCTGCAGGAATAACATATGATCGAATACCATT
ATTCGTATGATCTGTTGTAATTACTGCTCTACTTCTTTTACTTTCATTAC
CAGTATTAGCAGGAGCAATTACTATATTATTAACTGATCGAAATTTAAAT
ACTTCATTCTTTGACCCTGCAGGAGGAGGAGACCCAATTTTATATCAACA
TTTATTT
>Syritta_flaviventris_Benin_427B01
TCTTTATATTTTATATTTGGAACATGAGCAGGATTAGTAGGAACATCCCT
AAGAATCTTAATTCGAGCAGAATTAGGCCACCCAGGAGCATTAATTGGAG
ATGACCAAATTTATAATGTAATTGTAACAGCACATGCTTTTGTTATAATT
TTTTTTATAGTTATACCAATTATAATTGGAGGATTCGGAAATTGATTAGT
TCCTTTAATATTAGGAGCACCTGATATAGCTTTTCCTCGAATAAATAATA
TAAGTTTTTGACTTTTACCTCCTTCTTTAACATTATTATTAGTAAGAAGC
ATAGTAGAAAATGGGGCAGGAACCGGATGAACAGTGTATCCTCCACTATC
AGCAGGTATTGCTCATAGTGGGGCATCTGTTGATTTAGCAATTTTCTCCT
TACATTTAGCAGGAATATCTTCAATTTTAGGAGCCGTAAATTTTATTACA
ACAGTTATTAATATACGAGCTGCAGGAATAACATATGATCGAATACCATT
ATTCGTATGATCTGTTGTAATTACTGCTCTACTTCTTTTACTTTCATTAC
CAGTATTAGCAGGAGCAATTACTATATTATTAACTGATCGAAATTTAAAT
ACTTCATTCTTTGACCCTGCAGGAGGAGGAGACCCAATTTTATATCAACA
TTTATTT
>Syritta_flaviventris_Benin_427C01
ACTTTATATTTTATATTTGGAACATGAGCAGGATTAGTAGGAACATCCCT
AAGAATCTTAATTCGAGCAGAATTAGGCCACCCAGGAGCATTAATTGGAG
ATGACCAAATTTATAATGTAATTGTAACAGCACATGCTTTTGTTATAATT
TTTTTTATAGTTATACCAATTATAATTGGAGGATTCGGAAATTGATTAGT
TCCTTTAATATTAGGAGCACCTGATATAGCTTTTCCTCGAATAAATAATA
TAAGTTTTTGACTTTTACCTCCTTCTTTAACATTATTATTAGTAAGAAGC
ATAGTAGAAAATGGGGCAGGAACTGGATGAACAGTGTATCCTCCACTATC
AGCAGGTATTGCTCATAGTGGAGCATCTGTTGATTTAGCAATTTTCTCCT
TACATTTAGCAGGAATATCTTCAATTTTAGGAGCCGTAAATTTTATTACA
ACAGTTATTAATATACGAGCTGCAGGAATAACATATGATCGAATACCATT
ATTCGTATGATCTGTTGTAATTACTGCTCTACTTCTTTTACTTTCATTAC
CAGTATTAGCAGGAGCAATTACTATATTATTAACTGATCGAAATTTAAAT
ACTTCATTCTTTGACCCTGCAGGAGGAGGAAACCCAATTTTATATCAACA
ATTATTT
>Syritta_lanipes_Benin_106A01
ACCCTATACTTTATATTTGGAACATGAGCTGGATTAGTAGGAACATCTTT
AAGAATCTTAATTCGAGCTGAATTAGGTCATCCAGGAGCATTAATTGGCG
ATGATCAAATTTATAACGTAATTGTAACAGCTCATGCCTTCGTAATAATT
TTTTTTATAGTTATACCTATTATAATTGGGGGATTCGGAAATTGACTTGT
TCCTTTAATACTAGGAGCTCCAGATATAGCATTCCCACGAATAAATAATA
TAAGTTTTTGACTATTACCTCCTTCATTAACTTTACTATTAGTAAGAAGA
ATAGTAGAAAACGGAGCAGGAACTGGATGAACAGTTTATCCTCCATTATC
AGCTGGAATCGCTCATAGAGGAGCTTCAGTTGATTTAGCTATTTTTTCTC
TTCATTTAGCAGGTATATCATCAATTTTAGGTGCCGTAAACTTTATTACA
ACTGTAATTAATATACGAGCTGCCGGGATAACTTATGATCGAATACCTCT
ATTTGTATGATCAGTAGTAATTACAGCTTTATTATTACTTTTATCACTAC
CAGTATTAGCCGGAGCAATTACTATACTTTTAACAGATCGAAATCTAAAT
ACTTCCTTTTTCGATCCAGCGGGAGGGGGAGATCCAATTCTTTATCAACA
TTTATTT
>Syritta_lanipes_Benin_106A04
ACCCTATACTTTATATTTGGAACATGAGCTGGATTAGTAGGAACATCTTT
AAGAATCTTAATTCGAGCTGAATTAGGTCATCCAGGAGCATTAATTGGTG
ATGATCAAATTTATAACGTAATTGTAACAGCTCATGCCTTCGTAATAATT
TTTTTTATAGTTATACCTATTATAATTGGGGGGTTTGGAAATTGACTTGT
TCCTTTAATATTAGGAGCCCCAGATATAGCATTTCCACGAATAAACAATA
TAAGTTTTTGATTATTACCTCCTTCATTAACTTTACTATTAGTAAGAAGA
ATAGTAGAAAACGGGGCAGGAACTGGATGAACAGTTTATCCTCCATTATC
GGCTGGAATTGCTCATAGAGGAGCTTCAGTTGATTTAGCTATTTTTTCTC
TTCATTTAGCAGGTATATCATCAATTTTAGGTGCCGTAAATTTTATTACA
ACTGTAATTAATATACGAGCTACCGGAATAACTTATGATCGAATACCTCT
ATTTGTATGATCAGTAGTAATTACAGCTTTATTATTACTTTTATCACTAC
CAGTATTAGCTGGAGCAATTACTATGCTTTTAACGGATCGAAATCTAAAT
ACTTCCTTTTTCGATCCAGCAGGAGGGGGAGATCCAATTCTTTATCAACA
TTTTATT
>Syritta_lanipes_Benin_106A06
ACCCTATACTTTATATTTGGAACATGAGCTGGATTAGTAGGAACATCTTT
AAGAATCTTAATTCGAGCTGAATTAGGTCATCCAGGAGCATTAATTGGTG
ATGATCAAATTTATAACGTAATTGTAACAGCTCATGCCTTCGTAATAATT
TTTTTTATAGTTATACCTATTATAATTGGGGGATTCGGGAATTGACTTGT
TCCTTTAATATTAGGAGCCCCAGATATAGCATTCCCACGAATAAACAATA
TAAGTTTTTGATTATTACCTCCTTCATTAACTTTACTATTAGTAAGAAGA
ATAGTAGAAAACGGAGCAGGAACTGGATGAACAGTTTATCCTCCATTATC
GGCTGGAATTGCTCATAGAGGAGCTTCAGTTGATTTAGCTATTTTTTCTC
TTCATTTAGCAGGTATATCATCAATTTTAGGTGCCGTAAATTTTATTACA
ACTGTAATTAATATACGAGCTGCCGGAATAACTTATGATCGAATACCTCT
ATTTGTATGATCAGTAGTAATTACAGCTTTATTATTACTTTTATCACTAC
CAGTATTAGCTGGAGCAATTACTATACTTTTAACAGATCGAAATCTAAAT
ACTTCCTTTTTCGATCCAGCAGGAGGGGGAGACCCAATTCTTTATCAACA
TTTATTT
>Syritta_lanipes_Benin_106A08
ACCCTATACTTTATATTTGGAACATGAGCTGGATTAGTAGGAACATCTTT
AAGAATCTTAATTCGAGCTGAATTAGGTCATCCAGGAGCATTAATTGGTG
ATGATCAAATTTATAACGTAATTGTAACAGCTCATGCCTTCGTAATAATT
TTTTTTATAGTTATACCTATTATAATTGGGGGATTCGGAAATTGACTTGT
TCCTTTAATATTAGGAGCCCCAGATATAGCATTCCCACGAATAAACAATA
TAAGTTTTTGATTATTACCTCCTTCATTAACTTTACTATTAGTAAGAAGA
ATAGTAGAAAACGGAGCAGGAACTGGATGAACAGTTTATCCTCCATTATC
GGCTGGAATTGCTCATAGAGGAGCTTCAGTTGATTTAGCTATTTTTTCTC
TTCATTTAGCAGGTATATCATCAATTTTAGGTGCCGTAAATTTTATTACA
ACTGTAATTAATATACGAGCTGCCGGAATAACTTATGATCGAATACCTCT
ATTTGTATGATCAGTAGTAATTACAGCTTTATTATTACTTTTATCACTAC
CAGTATTAGCCGGAGCAATTACTATACTTTTAACAGATCGAAATCTAAAT
ACTTCTTTTTTCGATCCAGCAGGAGGGGGAGATCCAATTCTTTATCAACA
TTTATTT
>Syritta_lanipes_Benin_106B07
ACCCTATACTTTATATTTGGAACATGAGCTGGATTAGTAGGAACATCTTT
AAGAATCTTAATTCGAGCTGAATTAGGTCATCCAGGAGCATTAATTGGTG
ATGATCAAATTTATAACGTAATTGTAACAGCTCATGCCTTCGTAATAATT
TTTTTTATAGTTATACCTATTATAATTGGGGGATTCGGAAATTGACTTGT
TCCTTTAATATTAGGAGCCCCAGATATAGCATTCCCACGAATAAACAATA
TAAGTTTTTGATTATTACCTCCTTCATTAACTTTACTATTAGTAAGAAGA
ATAGTAGAAAACGGAGCAGGAACTGGATGAACAGTTTATCCCCCCTTATC
GGCTGGAATTGCTCATAGAGGAGCTTCAGTTGATTTAGCTATTTTTTCTC
TTCATTTAGCAGGTATATCATCAATTTTAGGTGCCGTAAATTTTATTACA
ACTGTAATTAATATACGAGCTGCCGGGATAACTTATGATCGAATACCTCT
ATTTGTATGATCAGTAGTAATTACAGCTTTATTATTACTTTTATCACTAC
CAGTATTAGCCGGAGCAATTACTATACTTTTAACAGATCGAAATCTAAAT
ACTTCCTTTTTCGATCCAGCAGGAGGGGGGGATCCAATTCTTTATCAACA
TTTATTT
>Syritta_lanipes_Benin_106C03
ACCCTATACTTTATATTTGGAACATGAGCTGGATTAGTAGGAACATCTTT
AAGAATCTTAATTCGAGCTGAATTAGGTCATCCAGGAGCATTAATTGGTG
ATGATCAAATTTATAATGTAATTGTAACAGCTCATGCCTTCGTAATAATT
TTTTTTATAGTTATACCTATTATAATTGGGGGATTCGGAAATTGACTTGT
TCCTTTAATATTAGGAGCCCCAGATATAGCATTCCCACGAATAAACAATA
TAAGTTTTTGATTATTGCCTCCTTCATTAACTTTACTATTAGTAAGAAGA
ATAGTAGAAAACGGAGCAGGAACTGGATGAACAGTTTATCCTCCATTATC
GGCTGGAATTGCTCATAGAGGGGCTTCAGTTGATTTAGCTATTTTTTCTC
TTCATTTAGCAGGTATATCATCAATTTTAGGTGCCGTAAATTTTATTACA
ACTGTAATTAATATACGAGCTGCCGGAATAACTTATGATCGAATACCTCT
ATTTGTATGATCAGTAGTAATTACAGCTTTATTATTACTTTTATCACTAC
CAGTATTAGCCGGAGCAATTACTATACTTTTAACAGATCGAAATCTAAAT
ACTTCCTTTTTCGATCCAGCAGGAGGGGGAGATCCAATTCTTTATCAACA
TTTATTT
>Syritta_lanipes_Benin_107A03
ACCCTATACTTTATATTTGGAACATGAGCTGGATTAGTAGGAACATCTTT
AAGAATCTTAATTCGAGCTGAATTAGGTCATCCAGGAGCATTAATTGGTG
ATGATCAAATTTATAACGTAATTGTAACAGCTCATGCCTTCGTAATAATT
TTTTTTATAGTTATACCTATTATAATTGGAGGATTCGGGAATTGACTTGT
TCCTTTAATATTAGGAGCCCCAGATATAGCATTCCCACGAATAAACAATA
TAAGTTTTTGATTATTACCTCCTTCATTAACTTTACTATTAGTAAGAAGA
ATAGTAGAAAACGGAGCAGGAACTGGATGAACAGTTTATCCTCCATTATC
AGCTGGAATTGCTCATAGAGGAGCTTCAGTTGATTTAGCTATTTTTTCTC
TTCATTTAGCAGGTATATCATCAATTTTAGGTGCCGTAAATTTTATTACA
ACTGTAATTAATATACGAGCTGCCGGAATAACTTATGATCGAATACCTCT
ATTTGTATGATCAGTAGTAATTACAGCTTTATTATTACTTTTATCGCTAC
CAGTATTAGCCGGAGCAATTACTATACTTTTAACAGATCGAAATCTAAAT
ACTTCTTTTTTCGACCCAGCAGGGGGAGGAGATCCAATTCTTTATCAACA
TTTATTT
>Syritta_lanipes_Benin_107C05
ACCCTATACTTTATATTTGGAACATGAGCTGGATTAGTAGGAACATCTTT
AAGAATCTTAATTCGAGCTGAATTAGGTCATCCAGGAGCATTAATTGGTG
ATGATCAAATTTATAACGTAATTGTAACAGCTCATGCCTTCGTAATAATT
TTTTTTATAGTTATACCTATTATAATTGGGGGATTCGGAAATTGACTTGT
TCCTTTAATATTAGGAGCTCCAGATATAGCATTCCCACGAATAAACAATA
TAAGTTTTTGACTATTACCTCCTTCATTAACTTTACTATTAGTAAGAAGA
ATAGTAGAAAACGGAGCAGGAACTGGATGAACAGTTTATCCTCCATTATC
GGCTGGAATTGCTCATAGAGGGGCTTCAGTTGATTTAGCTATTTTTTCTC
TTCATTTAGCAGGTATATCATCAATTTTAGGTGCCGTAAATTTTATTACA
ACTGTAATTAATATACGAGCTGCCGGAATAACTTATGATCGAATACCTCT
ATTTGTATGATCAGTAGTAATTACAGCTTTATTATTACTTTTATCACTAC
CAGTATTAGCCGGAGCAATTACTATACTTTTAACAGATCGAAATCTAAAT
ACTTCCTTTTTCGATCCAGCAGGAGGGGGAGATCCAATTCTTTATCAACA
TTTATTT
>Syritta_lanipes_Benin_107D02
ACCCTATACTTTATATTTGGAACATGAGCTGGATTAGTAGGAACATCTTT
AAGAATCTTAATTCGAGCTGAATTAGGTCATCCAGGAGCATTAATTGGTG
ATGATCAAATTTATAACGTAATTGTAACAGCTCATGCCTTCGTAATAATT
TTTTTTATAGTTATACCTATTATAATTGGGGGGTTTGGAAATTGACTTGT
TCCTTTAATATTAGGAGCCCCAGATATAGCATTTCCACGAATAAACAATA
TAAGTTTTTGATTATTACCTCCTTCATTAACTTTACTATTAGTAAGAAGA
ATAGTAGAAAACGGGGCAGGAACTGGATGAACAGTTTATCCTCCATTATC
GGCTGGAATTGCTCATAGAGGAGCTTCAGTTGATTTAGCTATTTTTTCTC
TTCATTTAGCAGGTATATCATCAATTTTAGGTGCCGTAAATTTTATTACA
ACTGTAATTAATATACGAGCTACCGGAATAACTTATGATCGAATACCTCT
ATTTGTATGATCAGTAGTAATTACAGCTTTATTATTACTTTTATCACTAC
CAGTATTAGCTGGAGCAATTACTATGCTTTTAACGGATCGAAATCTAAAT
ACTTCCTTTTTCGATCCAGCAGGAGGGGGAGATCCAATTCTTTATCAACA
TTTATTT
>Syritta_lanipes_Benin_107E03
ACCCTATACTTTATATTTGGAACATGAGCTGGATTAGTAGGAACATCTTT
AAGAATCTTAATTCGAGCTGAATTAGGTCATCCAGGAGCATTAATTGGTG
ATGATCAAATTTATAACGTAATTGTAACAGCTCATGCCTTCGTAATAATT
TTTTTTATAGTTATACCTATTATAATTGGGGGGTTTGGAAATTGACTTGT
TCCTTTAATATTAGGAGCCCCAGATATAGCATTTCCACGAATAAACAATA
TAAGTTTTTGATTATTACCTCCTTCATTAACTTTACTATTAGTAAGAAGA
ATAGTAGAAAACGGGGCAGGAACTGGATGAACAGTTTATCCTCCATTATC
GGCTGGAATTGCTCATAGAGGAGCTTCAGTTGATTTAGCTATTTTTTCTC
TTCATTTAGCAGGTATATCATCAATTTTAGGTGCCGTAAATTTTATTACA
ACTGTAATTAATATACGAGCTACCGGAATAACTTATGATCGAATACCTCT
ATTTGTATGATCAGTAGTAATTACAGCTTTATTATTACTTTTATCACTAC
CAGTATTAGCTGGAGCAATTACTATGCTTTTAACGGATCGAAATCTAAAT
ACTTCCTTTTTCGATCCAGCAGGAGGGGGAGATCCAATTCTTTATCAACA
TTTATTT
>Syritta_lanipes_Benin_415A01
ACCCTATACTTTATATTGGGAACATGAGCTGGATTAGTGGGAACATCTTT
AAGAATCTTAATTCGAGCTGAATTAGGTCATCCAGGAGCATTAATTGGTG
ATGATCAAATTTATAACGTAATTGTAACAGCTCATGCCTTCGTAATAATT
TTTTTTATAGTTATACCTATTATAATTGGGGGGTTCGGAAATTGACTTGT
TCCTTTAATATTAGGAGCCCCAGATATAGCATTCCCACGAATAAACAATA
TAAGTTTTTGATTATTACCTCCTTCATTAACTTTACTATTAGTAAGAAGA
ATAGTAGAAAACGGAGCAGGAACTGGATGAACAGTTTATCCTCCATTATC
GGCTGGAATTGCTCATAGAGGAGCTTCAGTTGATTTAGCTATTTTTTCTC
TTCATTTAGCAGGTATATCATCAATTTTAGGGGCCGTAAATTTTATTACA
ACTGTAATTAATATACGAGCTGCCGGAATAACTTATGATCGAATACCTCT
ATTTGTATGATCAGTAGTAATTACAGCTTTATTATTACTTTTATCACTAC
CAGTATTAGCCGGAGCAATTACTATACTTTTAACAGATCGAAATCTAAAT
ACTTCCTTTTTCGATCCAGCAGGAGGAGGAGATCCAATTCTTTATCAACA
TTTATTT
>Syritta_lanipes_Benin_415D01
ACCCTATACTTTATATTTGGAACATGAGCTGGATTAGTAGGAACATCTTT
AAGAATCTTAATTCGAGCTGAATTAGGTCATCCAGGAGCATTAATTGGTG
ATGATCAAATTTATAACGTAATTGTAACAGCTCATGCCTTCGTAATAATT
TTTTTTATAGTTATACCTATTATAATTGGGGGGTTTGGAAATTGACTTGT
TCCTTTAATATTAGGAGCCCCAGATATAGCATTTCCACGAATAAACAATA
TAAGTTTTTGATTATTACCTCCTTCATTAACTTTACTATTAGTAAGAAGA
ATAGTAGAAAACGGGGCAGGAACTGGATGAACAGTTTATCCTCCATTATC
GGCTGGAATTGCTCATAGAGGAGCTTCAGTTGATTTAGCTATTTTTTCTC
TTCATTTAGCAGGTATATCATCAATTTTAGGTGCCGTAAATTTTATTACA
ACTGTAATTAATATACGAGCTACCGGAATAACTTATGATCGAATACCTCT
ATTTGTATGATCAGTAGTAATTACAGCTTTATTATTACTTTTATCACTAC
CAGTATTAGCTGGAGCAATTACTATGCTTTTAACGGATCGAAATNNNNNN
NNNNNNNNNNNNNNNNNNNNNNNNNNNNNNNNNNNNNNNNNNNNNNNNNN
NNNNNNN
>Syritta_lanipes_Benin_415E01
ACCCTATACTTTATATTTGGAACATGAGCTGGATTAGTAGGAACATCTTT
AAGAATCTTAATTCGAGCTGAATTAGGTCATCCAGGAGCATTAATTGGTG
ATGATCAAATTTATAACGTAATTGTAACAGCTCATGCCTTCGTAATAATT
TTTTTTATAGTTATACCTATTATAATTGGGGGGTTTGGAAATTGACTTGT
TCCTTTAATATTAGGAGCCCCAGATATAGCATTTCCACGAATAAACAATA
TAAGTTTTTGATTATTACCTCCTTCATTAACTTTACTATTAGTAAGAAGA
ATAGTAGAAAACGGGGCAGGAACTGGATGAACAGTTTATCCTCCATTATC
GGCTGGAATTGCTCATAGAGGAGCTTCAGTTGATTTAGCTATTTTTTCTC
TTCATTTAGCAGGTATATCATCAATTTTAGGTGCCGTAAATTTTATTACA
ACTGTAATTAATATACGAGCTACCGGAATAACTTATGATCGAATACCTCT
ATTTGTATGATCAGTAGTAATTACAGCTTTATTATTACTTTTATCACTAC
CAGTATTAGCTGGAGCNNNNNNNNNNNNNNNNNNNNNNNNNNNNNNNNNN
NNNNNNNNNNNNNNNNNNNNNNNNNNNNNNNNNNNNNNNNNNNNNNNNNN
NNNNNNN
>Syritta_lanipes_Benin_423C07
ACCCTATACTTTATATTTGGAACATGAGCTGGATTAGTAGGAACATCTTT
AAGAATCTTAATTCGAGCTGAATTAGGTCATCCAGGAGCATTAATTGGTG
ATGATCAAATTTATAACGTAATTGTAACAGCTCATGCCTTCGTAATAATT
TTTTTTATAGTTATACCTATTATAATTGGGGGATTCGGAAATTGACTTGT
TCCTTTAATATTAGGAGCTCCAGATATAGCATTCCCACGAATAAACAATA
TAAGTTTTTGATTATTACCTCCTTCATTAACTTTACTATTAGTAAGAAGA
ATAGTAGAAAACGGAGCAGGAACTGGATGAACAGTTTATCCTCCATTATC
AGCTGGAATTGCTCATAGAGGGGCTTCAGTTGATTTAGCTATTTTTTCTC
TTCATTTAGCAGGTATATCATCAATTTTAGGTGCCGTAAATTTTATTACA
ACTGTAATTAATATACGAGCTGCCGGAATAACTTATGATCGAATACCTCT
ATTTGTATGATCAGTAGTAATTACAGCTTTATTATTACTTTTATCACTAC
CAGTATTAGCCGGAGCAATTACTATACTTTTAACAGATCGAAATCTAAAT
ACTTCCTTTTTCGATCCAGCAGGAGGGGGAGATCCAATTCTTTATCAACA
TTTATTT
>Syritta_lanipes_Benin_424A06
ACCCTATACTTTATATTTGGAACATGAGCTGGATTAGTAGGAACATCTTT
AAGAATCTTAATTCGAGCTGAATTAGGTCATCCAGGAGCATTAATTGGTG
ATGATCAAATTTATAACGTAATTGTAACAGCTCATGCCTTCGTAATAATT
TTTTTTATAGTTATACCTATTATAATTGGGGGGTTTGGAAATTGACTTGT
TCCTTTAATATTAGGAGCCCCAGATATAGCATTTCCACGAATAAACAATA
TAAGTTTTTGATTATTACCTCCTTCATTAACTTTACTATTAGTAAGAAGA
ATAGTAGAAAACGGGGCAGGAACTGGATGAACAGTTTATCCTCCATTATC
GGCTGGAATTGCTCATAGAGGAGCTTCAGTTGATTTAGCTATTTTTTCTC
TTCATTTAGCAGGTATATCATCAATTTTAGGTGCCGTAAATTTTATTACA
ACTGTAATTAATATACGAGCTACCGGAATAACTTATGATCGAATACCTCT
ATTTGTATGATCAGTAGTAATTACAGCTTTATTATTACTTTTATCACTAC
CAGTATTAGCTGGAGCAATTACTATGCTTTTAACGGATCGAAATCTAAAT
ACTTCCTTTTTCGATCCAGCAGGAGGGGGAGATCCAATTCTTTATCAACA
TTTATTT
>Syritta_lanipes_Benin_424B05
ACCCTATACTTTATATTTGGAACATGAGCTGGATTAGTAGGAACATCTTT
AAGAATCTTAATTCGAGCTGAATTAGGTCATCCAGGAGCATTAATTGGTG
ATGATCAAATTTATAACGTAATTGTAACAGCTCATGCCTTCGTAATAATT
TTTTTTATAGTTATACCTATTATAATTGGGGGGTTTGGAAATTGACTTGT
TCCTTTAATATTAGGAGCCCCAGATATAGCATTTCCACGAATAAACAATA
TAAGTTTTTGATTATTACCTCCTTCATTAACTTTACTATTAGTAAGAAGA
ATAGTAGAAAACGGGGCAGGAACTGGATGAACAGTTTATCCTCCATTATC
GGCTGGAATTGCTCATAGAGGAGCTTCAGTTGATTTAGCTATTTTTTCTC
TTCATTTAGCAGGTATATCATCAATTTTAGGTGCCGTAAATTTTATTACA
ACTGTAATTAATATACGAGCTACCGGAATAACTTATGATCGAATACCTCT
ATTTGTATGATCAGTAGTAATTACAGCTTTATTATTACTTTTATCACTAC
CAGTATTAGCTGGAGCAATTACTATGCTTTTAACGGATCGAAATCTAAAT
ACTTCCTTTTTCGATCCAGCAGGAGGGGGAGATCCAATTCTTTATCAACA
TTTATTT
>Syritta_lanipes_Benin_424B06
ACCCTATACTTTATATTTGGAACATGAGCTGGATTAGTAGGAACATCTTT
AAGAATCTTAATTCGAGCTGAATTAGGTCATCCAGGAGCATTAATTGGCG
ATGATCAAATTTATAACGTAATTGTAACAGCTCATGCCTTCGTAATAATT
TTTTTTATAGTTATACCTATTATAATTGGGGGATTCGGAAATTGACTTGT
TCCTTTAATACTAGGAGCTCCAGATATAGCATTCCCACGAATAAATAATA
TAAGTTTTTGACTATTACCTCCTTCATTAACTTTACTATTAGTAAGAAGA
ATAGTAGAAAACGGAGCAGGAACTGGATGAACAGTTTATCCTCCATTATC
AGCTGGGATCGCTCATAGAGGAGCTTCAGTTGATTTAGCTATTTTTTCTC
TTCATTTAGCAGGTATATCATCAATTTTAGGTGCCGTAAATTTTATTACA
ACTGTAATTAATATACGAGCTGCCGGGATAACTTATGATCGAATACCTCT
ATTTGTATGATCAGTAGTAATTACAGCTTTATTATTACTTTTATCACTAC
CAGTATTAGCCGGAGCAATTACTATACTTTTAACAGATCGAAATCTAAAT
ACTTCCTTTTTCGATCCAGCGGGAGGGGGAGATCCAATTCTTTATCAACA
TTTATTT
>Syritta_lanipes_Benin_424D04
ACCCTATACTTTATATTTGGAACATGAGCTGGATTAGTAGGAACATCTTT
AAGAATCTTAATTCGAGCTGAATTAGGTCATCCAGGAGCATTAATTGGTG
ATGATCAAATTTATAACGTAATTGTAACAGCTCATGCCTTCGTAATAATT
TTTTTTATAGTTATACCTATTATAATTGGGGGGTTTGGAAATTGACTTGT
TCCTTTAATATTAGGAGCCCCAGATATAGCATTTCCACGAATAAACAATA
TAAGTTTTTGATTATTACCTCCTTCATTAACTTTACTATTAGTAAGAAGA
ATAGTAGAAAACGGGGCAGGAACTGGATGAACAGTTTATCCTCCATTATC
GGCTGGAATTGCTCATAGAGGAGCTTCAGTTGATTTAGCTATTTTTTCTC
TTCATTTAGCAGGTATATCATCAATTTTAGGTGCCGTAAATTTTATTACA
ACTGTAATTAATATACGAGCTACCGGAATAACTTATGATCGAATACCTCT
ATTTGTATGATCAGTAGTAATTACAGCTTTATTATTACTTTTATCACTAC
CAGTATTAGCTGGAGCAATTACTATGCTTTTAACGGATCGAAATCTAAAT
ACTTCCTTTTTCGATCCAGCAGGAGGGGGAGATCCAATTCTTTATCAACA
TTTATTT
>Syritta_lanipes_Benin_424E04
ACCCTATACTTTATATTTGGAACATGAGCTGGATTAGTAGGAACATCTTT
AAGAATCTTAATTCGAGCTGAATTAGGTCATCCAGGAGCATTAATTGGTG
ATGATCAAATTTATAACGTAATTGTAACAGCTCATGCCTTCGTAATAATT
TTTTTTATAGTTATACCTATTATAATTGGGGGATTCGGGAATTGACTTGT
TCCTTTAATATTAGGAGCCCCAGATATAGCATTCCCACGAATAAACAATA
TAAGTTTTTGATTATTACCTCCTTCATTAACTTTACTATTAGTAAGAAGA
ATAGTAGAAAACGGGGCAGGAACTGGATGAACAGTTTATCCTCCATTATC
GGCTGGAATTGCTCATAGAGGAGCTTCAGTTGATTTAGCTATTTTTTCTC
TTCATTTAGCAGGTATATCATCAATTTTAGGTGCCGTAAATTTTATTACA
ACTGTAATTAATATACGAGCTGCCGGAATAACTTATGATCGAATACCTCT
ATTTGTATGATCAGTAGTAATTACAGCTTTATTATTACTTTTATCACTAC
CAGTATTAGCTGGAGCAATTACTATACTTTTAACAGATCGAAATCTAAAT
ACTTCCTTTTTCGATCCAGCAGGAGGGGGGGATCCAATTCTTTATCAACA
TTTATTT
>Syritta_lanipes_Benin_424E05
ACCCTATACTTTATATTTGGAACATGAGCTGGATTAGTAGGAACATCTTT
AAGAATCTTAATTCGAGCTGAATTAGGTCATCCAGGAGCATTAATTGGTG
ATGATCAAATTTATAACGTAATTGTAACAGCTCATGCCTTCGTAATAATT
TTTTTTATAGTTATACCTATTATAATTGGGGGATTCGGAAATTGACTTGT
TCCTTTAATATTAGGAGCTCCAGATATAGCATTCCCACGAATAAACAATA
TAAGTTTTTGACTATTACCTCCTTCATTAACTTTACTATTAGTAAGAAGA
ATAGTAGAAAACGGAGCAGGAACTGGATGAACAGTTTATCCTCCATTATC
GGCTGGAATTGCTCATAGAGGGGCTTCAGTTGATTTAGCTATTTTTTCTC
TTCATTTAGCAGGTATATCATCAATTTTAGGTGCCGTAAATTTTATTACA
ACTGTAATTAATATACGAGCTGCCGGAATAACTTATGATCGAATACCTCT
ATTTGTATGATCAGTAGTAATTACAGCTTTATTATTACTTTTATCACTAC
CAGTATTAGCCGGAGCAATTACTATACTTTTAACAGATCGAAATCTAAAT
ACTTCCTTTTTCGATCCAGCAGGAGGGGGAGATCCAATTCTTTATCAACA
TTTATTT
>Syritta_lanipes_Benin_424F04
ACCCTATACTTTATATTTGGAACATGAGCTGGATTAGTAGGAACATCTTT
AAGAATCTTAATTCGAGCTGAATTAGGTCATCCAGGAGCATTAATTGGTG
ATGATCAAATTTATAACGTAATTGTAACAGCTCATGCCTTCGTAATAATT
TTTTTTATAGTTATACCTATTATAATTGGAGGATTCGGAAATTGACTTGT
TCCTTTAATATTAGGAGCCCCAGATATAGCATTCCCACGAATAAACAATA
TAAGTTTTTGATTATTACCTCCTTCATTAACTTTACTATTAGTAAGAAGA
ATAGTAGAAAACGGAGCAGGAACTGGATGAACAGTTTATCCTCCATTATC
AGCTGGAATTGCTCATAGAGGAGCTTCAGTTGATTTAGCTATTTTTTCTC
TTCATTTAGCAGGTATATCATCAATTTTAGGTGCCGTAAATTTTATTACA
ACTGTAATTAATATACGAGCTGCCGGAATAACTTATGATCGAATACCTCT
ATTTGTATGATCAGTAGTAATTACAGCTTTATTATTACTTTTATCGCTAC
CAGTATTAGCCGGAGCAATTACTATACTTTTAACAGATCGAAATCTAAAT
ACTTCTTTTTTCGATCCAGCAGGAGGGGGGGATCCAATTCTTTATCAACA
TTTATTT
>Syritta_lanipes_Benin_424F06
ACCCTATACTTTATATTTGGAACATGAGCTGGATTAGTAGGAACATCTTT
AAGAATCTTAATTCGAGCTGAATTAGGTCATCCAGGAGCATTAATTGGTG
ATGATCAAATTTATAACGTAATTGTAACAGCTCATGCCTTCGTAATAATT
TTTTTTATAGTTATACCTATTATAATTGGGGGGTTTGGAAATTGACTTGT
TCCTTTAATATTAGGAGCCCCAGATATAGCATTTCCACGAATAAACAATA
TAAGTTTTTGATTATTACCTCCTTCATTAACTTTACTATTAGTAAGAAGA
ATAGTAGAAAACGGGGCAGGAACTGGATGAACAGTTTATCCTCCATTATC
GGCTGGAATTGCTCATAGAGGAGCTTCAGTTGATTTAGCTATTTTTTCTC
TTCATTTAGCAGGTATATCATCAATTTTAGGTGCCGTAAATTTTATTACA
ACTGTAATTAATATACGAGCTACCGGAATAACTTATGATCGAATACCTCT
ATTTGTATGATCAGTAGTAATTACAGCTTTATTATTACTTTTATCACTAC
CAGTATTAGCTGGAGCAATTACTATGCTTTTAACGGATCGAAATCTAAAT
ACTTCCTTTTTCGATCCAGCAGGAGGGGGAGATCCAATTCTTTATCAACA
TTTATTT
>Syritta_lanipes_Benin_425C01
ACCCTATACTTTATATTTGGAACATGAGCTGGATTAGTAGGAACATCTTT
AAGAATCTTAATTCGAGCTGAATTAGGTCATCCAGGAGCATTAATTGGTG
ATGATCAAATTTATAACGTAATTGTAACAGCTCATGCCTTCGTAATAATT
TTTTTTATAGTTATACCTATTATAATTGGGGGGTTTGGAAATTGACTTGT
TCCTTTAATATTAGGAGCCCCAGATATAGCATTTCCACGAATAAACAATA
TAAGTTTTTGATTATTACCTCCTTCATTAACTTTACTATTAGTAAGAAGA
ATAGTAGAAAACGGGGCAGGAACTGGATGAACAGTTTATCCTCCATTATC
GGCTGGAATTGCTCATAGAGGAGCTTCAGTTGATTTAGCTATTTTTTCTC
TTCATTTAGCAGGTATATCATCAATTTTAGGTGCCGTAAATTTTATTACA
ACTGTAATTAATATACGAGCTACCGGAATAACTTATGATCGAATACCTCT
ATTTGTATGATCAGTAGTAATTACAGCTTTATTATTACTTTTATCACTAC
CAGTATTAGCTGGAGCAATTACTATGCTTTTAACGGATCGAAATCTAAAT
ACTTCCTTTTTCGATCCAGCAGGAGGGGGAGATCCAATTCTTTATCAACA
TTTATTT
>Syritta_lanipes_Benin_425D08
ACCCTATACTTTTTATTTGGAACATGAGCTGGATTAGTAGGAACATCTTT
AAGAATCTTAATTCGAGCTGAATTAGGTCATCCAGGAGCATTAATTGGTG
ATGATCAAATTTATAACGTAATTGTAACAGCTCATGCCTTCGTAATAATT
TTTTTTATAGTTATACCTATTATAATTGGGGGATTCGGAAATTGACTTGT
TCCTTTAATATTAGGAGCTCCAGATATAGCATTCCCACGAATAAACAATA
TAAGTTTTTGATTATTACCTCCTTCATTAACTTTACTATTAGTAAGAAGA
ATAGTAGAAAACGGAGCAGGAACTGGATGAACAGTTTATCCTCCATTATC
GGCTGGAATTGCTCATAGAGGGGCTTCAGTTGATTTAGCTATTTTTTCTC
TTCATTTAGCGGGTATATCATCAATTTTAGGTGCCGTAAATTTTATTACA
ACTGTAATTAATATACGAGCTGCCGGAATGACTTATGATCGAATACCTCT
ATTTGTATGATCAGTAGTAATTACAGCTTTATTATTACTTTTATCACTGC
CAGTATTAGCCGGAGCAATTACTATACTTTTAACAGATCGAAATCTAAAT
ACTTCCTTTTTCGATCCAGCAGGAGGGGGAGATCCAATTTTTTATCAACA
ATTTATT
>Syritta_lanipes_Benin_425E07
NNNNNNNNNNNNNNNNNNGGAACATGAGCTGGATTAGTAGGAACATCTTT
AAGAATCTTAATTCGAGCTGAATTAGGTCATCCAGGAGCATTAATTGGTG
ATGATCAAATTTATAACGTAATTGTAACAGCTCATGCCTTCGTAATAATT
TTTTTTATAGTTATACCTATTATAATTGGGGGATTCGGAAATTGACTTGT
TCCTTTAATACTAGGAGCCCCAGATATAGCATTCCCACGAATAAACAATA
TAAGTTTTTGATTATTACCTCCTTCATTAACTTTACTATTAGTAAGAAGA
ATAGTAGAAAACGGAGCAGGAACTGGATGAACAGTTTATCCTCCATTATC
AGCTGGAATCGCTCATAGAGGAGCTTCAGTTGATTTAGCTATTTTTTCTC
TTCATTTAGCAGGTATATCATCAATTTTAGGAGCCGTAAATTTTATTACA
ACTGTAATTAATATACGAGCTGCCGGAATAACTTATGATCGAATACCTCT
ATTTGTATGATCAGTAGTAATTACAGCTTTATTATTACTTTTATCACTAC
CAGTATTAGCCGGAGCAATTACTATACTTTTAACAGATCGAAATCTAAAT
ACTTCTTTTTTCGATCCAGCAGGAGGGGGAGATCCAATTCTTTATCAACA
TTTATTT
>Syritta_leona_Benin_107B01
NNNNNNNNNNNNNNNNNNNNNNNNNNNNNNNNNNNNNNNNNNACATCCTT
AAGAATTTTAATTCGAGCAGAATTAGGTCACCCAGGAGCTTTAATTGGAG
ATGACCAAATTTATAATGTAATTGTAACAGCTCATGCTTTTGTAATAATT
TTTTTTATAGTTATACCTATTATAATTGGAGGCTTTGGAAATTGACTAGT
CCCTTTAATACTAGGAGCTCCTGATATAGCATTTCCACGAATAAATAATA
TAAGTTTTTGACTTTTACCTCCTTCTTTAACTTTATTATTAGTAAGTAGT
ATAGTAGAAAACGGAGCAGGAACTGGTTGAACAGTTTACCCCCCTTTATC
TGCAGGTATTGCACATAGTGGGGCTTCTGTAGACTTAGCAATTTTTTCTT
TACATTTAGCAGGAATATCTTCAATTTTAGGAGCTGTAAATTTTATTACA
ACAGTAATTAACATACGAACAGCAGGAATAACATACGATCGAATACCTTT
ATTTGTTTGATCAGTTGTAATTACTGCTTTACTTCTTTTATTATCATTAC
CAGTATTAGCTGGAGCTATTACAATACTTTTAACTGATCGAAATTTAAAT
ACTTCATTTTTTGACCCAGCCGGAGGAGGAGATCCAATTCTTTACCAACA
TTTATTT
>Syritta_leona_Benin_422B06
ACTTTATACTTTATATTTGGAACTTGAGCAGGCTTAGTAGGGACATCCTT
AAGAATTTTAATTCGAGCAGAATTAGGTCACCCAGGAGCTTTAATTGGAG
ATGACCAAATTTATAATGTAATTGTAACAGCTCATGCTTTTGTAATAATT
TTTTTTATAGTTATACCTATTATAATTGGAGGCTTTGGAAATTGACTAGT
CCCTTTAATACTAGGAGCTCCTGATATAGCATTTCCACGAATAAATAATA
TAAGTTTTTGACTTTTACCTCCTTCTTTAACTTTATTATTAGTAAGTAGT
ATAGTAGAAAACGGAGCAGGAACTGGTTGAACAGTTTACCCCCCTTTATC
TGCAGGTATTGCACATAGTGGGGCTTCTGTAGACTTAGCAATTTTTTCTT
TACATTTAGCAGGAATATCTTCAATTTTAGGAGCTGTAAATTTTATTACA
ACAGTAATTAACATACGAACAGCAGGAATAACATACGATCGAATACCTTT
ATTTGTTTGATCAGTTGTAATTACTGCTTTACTTCTTTTATTATCATTAC
CAGTATTAGCTGGAGCTATTACAATACTTTTAACTGATCGAAATTTAAAT
ACTTCATTTTTTGACCCAGCCGGAGGAGGAGATCCAATTCTTTACCAACA
TTTATTT
>Syritta_leona_Benin_422C06
ACTTTATACTTTATATTTGGAACTTGAGCAGGCTTAGTAGGAACATCCTT
AAGAATTTTAATTCGAGCAGAATTAGGTCACCCAGGAGCTTTAATTGGAG
ATGACCAAATTTATAATGTAATTGTAACAGCTCATGCTTTTGTAATAATT
TTTTTTATAGTTATACCTATTATAATTGGAGGCTTTGGAAATTGACTAGT
CCCTTTAATACTAGGAGCTCCTGATATAGCATTTCCACGAATAAATAATA
TAAGTTTTTGACTTTTACCTCCTTCTTTAACTTTATTATTAGTAAGTAGT
ATAGTAGAAAACGGAGCAGGAACTGGTTGAACAGTTTACCCCCCTTTATC
TGCAGGTATTGCACATAGTGGGGCTTCTGTAGACTTAGCAATTTTTTCTT
TACATTTAGCAGGAATATCTTCAATTTTAGGAGCTGTAAATTTTATTACA
ACAGTAATTAACATACGAACAGCAGGAATAACATACGATCGAATACCTTT
ATTTGTTTGATCAGTTGTAATTACTGCTTTACTTCTTTTATTATCATTAC
CAGTATTAGCTGGAGCTATTACAATACTTTTAACTGATCGAAATTTAAAT
ACTTCATTTTTTGACCCAGCCGGAGGAGGAGATCCAATTCTTTACCAACA
TTTATTT
>Syritta_leona_Benin_422D05
ACTTTATACTTTATATTTGGAACTTGAGCAGGCTTAGTAGGAACATCCTT
AAGAATTTTAATTCGAGCAGAATTAGGTCACCCAGGAGCTTTAATTGGAG
ATGACCAAATTTATAATGTAATTGTAACAGCTCATGCTTTTGTAATAATT
TTTTTTATAGTTATACCTATTATAATTGGAGGCTTTGGAAATTGACTAGT
CCCTTTAATACTAGGAGCTCCTGATATAGCATTTCCACGAATAAATAATA
TAAGTTTTTGACTTTTACCTCCTTCTTTAACTTTATTATTAGTAAGTAGT
ATAGTAGAAAACGGAGCAGGAACTGGTTGAACAGTTTACCCCCCTTTATC
TGCAAGTATTGCACATAGTGGGGCTTCTGTAGACTTAGCAATTTTTTCTT
TACATTTAGCAGGAATATCTTCAATTTTAGGAGCTGTAAATTTTATTACA
ACAGTAATTAACATGCGAACAGCAGGAATAACATACGATCGAATACCTTT
ATTTGTTTGATCAGTTGTAATTACTGCTTTACTTCTTTTATTATCATTAC
CAGTATTAGCTGGAGCTATTACAATACTTTTAACTGATCGAAATTTAAAT
ACTTCATTTTTTGACCCAGCCGGAGGAGGAGATCCAATTCTTTACCAACA
TTTATTT
>Syritta_leona_Benin_422E06
ACTTTATACTTTATATTTGGAACTTGAGCAGGCTTAGTAGGAACATCCTT
AAGAATTTTAATTCGAGCAGAATTAGGTCACCCAGGAGCTTTAATTGGAG
ATGACCAAATTTATAATGTAATTGTAACAGCTCATGCTTTTGTAATAATT
TTTTTTATAGTTATACCTATTATAATTGGAGGCTTTGGAAATTGACTAGT
CCCTTTAATACTAGGAGCTCCTGATATAGCATTTCCACGAATAAATAATA
TAAGTTTTTGACTTTTACCTCCTTCTTTAACTTTATTATTAGTAAGTAGT
ATAGTAGAAAACGGAGCAGGAACTGGTTGAACAGTTTACCCCCCTTTATC
TGCAGGTATTGCACATAGTGGGGCTTCTGTAGACTTAGCAATTTTTTCTT
TACATTTAGCAGGAATATCTTCAATTTTAGGAGCTGTAAATTTTATTACA
ACAGTAATTAACATACGAACAGCAGGAATAACATACGATCGAATACCTTT
ATTTGTTTGATCAGTTGTAATTACTGCTTTACTTCTTTTATTATCATTAC
CAGTATTAGCTGGAGCTATTACAATACTTTTAACTGATCGAAATTTAAAT
ACTTCATTTTTTGACCCAGCCGGAGGAGGAGATCCAATTCTTTACCAACA
TTTATTT
>Syritta_leona_Benin_425B01
ACTTTATACTTTATATTTGGAACTTGAGCAGGCTTAGTAGGAACATCCTT
AAGAATTTTAATTCGAGCAGAATTAGGTCACCCAGGAGCTTTAATTGGAG
ATGACCAAATTTATAATGTAATTGTAACAGCTCATGCTTTTGTAATAATT
TTTTTTATAGTTATACCTATTATAATTGGAGGCTTTGGAAATTGACTAGT
CCCTTTAATACTAGGAGCTCCTGATATAGCATTTCCACGAATAAATAATA
TAAGTTTTTGACTTTTACCTCCTTCTTTAACTTTATTATTAGTAAGTAGT
ATAGTAGAAAACGGAGCAGGAACTGGTTGAACAGTTTACCCCCCTTTATC
TGCAGGTATTGCACATAGTGGGGCTTCTGTAGACTTAGCAATTTTTTCTT
TACATTTAGCAGGAATATCTTCAATTTTAGGAGCTGTAAATTTTATTACA
ACAGTAATTAACATGCGAACAGCAGGAATAACATACGATCGAATACCTTT
ATTTGTTTGATCAGTTGTAATTACTGCTTTACTTCTTTTATTATCATTAC
CAGTATTAGCTGGAGCTATTACAATACTTTTAACTGATCGAAATTTAAAT
ACTTCATTTTTTGACCCAGCCGGAGGAGGAGATCCAATTCTTTACCAACA
TTTATTT
>Syritta_leona_Benin_425B05
ACTTTATACTTTATATTTGGAACTTGAGCAGGCTTAGTAGGAACATCCTT
AAGAATTTTAATTCGAGCAGAATTAGGGCACCCAGGAGCTTTAATTGGAG
ATGACCAAATTTATAATGTAATTGTAACAGCTCATGCTTTTGTAATAATT
TTTTTTATAGTTATACCTATTATAATTGGAGGCTTTGGAAATTGACTAGT
CCCTTTAATACTAGGAGCTCCTGATATAGCATTTCCACGAATAAATAATA
TAAGTTTTTGACTTTTACCTCCTTCTTTAACTTTATTATTAGTAAGTAGT
ATAGTAGAAAACGGAGCAGGAACTGGTTGAACAGTTTACCCCCCTTTATC
TGCAGGTATTGCACATAGCGGGGCTTCTGTAGATTTAGCAATTTTTTCTT
TACATTTAGCAGGAATATCTTCAATTTTAGGGGCTGTAAATTTTATTACA
ACAGTAATTAACATGCGAACAGCAGGAATAACATACGATCGAATACCTTT
ATTTGTTTGATCAGTTGTAATTACTGCTTTACTTCTTTTATTATCATTAC
CAGTATTAGCTGGAGCTATTACAATACTTTTAACTGATCGAAATTTAAAT
ACTTCATTTTTTGACCCAGCCGGAGGAGGAGATCCAATTCTTTACCAACA
TTTATTT
>Syritta_leona_Benin_425C05
ACTTTATACTTTATATTTGGAACTTGAGCAGGCTTAGTAGGAACATCCTT
AAGAATTTTAATTCGAGCAGAATTAGGACACCCAGGAGCTTTAATTGGAG
ATGACCAAATTTATAATGTAATTGTAACAGCTCATGCTTTTGTAATAATT
TTTTTTATAGTTATACCTATTATAATTGGAGGCTTTGGAAATTGACTAGT
CCCTTTAATACTAGGAGCTCCTGATATAGCATTTCCACGAATAAATAATA
TAAGTTTTTGACTTTTACCTCCTTCTTTAACTTTATTATTAGTAAGTAGT
ATAGTAGAAAACGGAGCAGGAACTGGTTGAACAGTTTACCCCCCTTTATC
TGCAGGTATTGCACATAGCGGGGCTTCTGTAGACTTAGCAATTTTTTCTT
TACATTTAGCAGGAATATCTTCAATTTTAGGGGCTGTAAATTTTATTACA
ACAGTAATTAACATGCGAACAGCAGGAATAACATACGATCGAATACCTTT
ATTTGTTTGATCAGTTGTAATTACTGCTTTACTTCTTTTATTATCATTAC
CAGTATTAGCTGGAGCTATTACAATACTTTTAACTGATCGAAATTTAAAT
ACTTCATTTTTTGACCCAGCCGGAGGAGGAGATCCAATTCTTTACCAACA
TTTATTT
>Syritta_leucopleura_Benin_107B06
ACATTATATTTTATATTTGGAACTTGAGCAGGATTAGTAGGTACATCTCT
AAGAATTCTAATTCGAGCAGAATTAGGACATCCAGGAGCTTTAATTGGTG
ATGATCAAATTTATAATGTAATTGTAACAGCTCATGCTTTTGTTATAATT
TTTTTTATAGTTATACCTATTATAATTGGAGGATTTGGAAATTGATTAGT
TCCTTTAATATTAGGAGCTCCTGATATAGCTTTTCCTCGAATAAATAATA
TAAGTTTTTGACTTTTACCTCCTTCTTTAACTTTACTATTAGTAAGAAGT
ATAGTAGAAAACGGAGCAGGAACTGGATGAACAGTTTATCCTCCATTATC
AGCAGGTATTGCTCATAGAGGAGCTTCTGTTGATTTAGCAATTTTTTCAT
TACATTTAGCAGGTATATCATCAATTTTAGGAGCAGTAAATTTTATTACA
ACTGTTATTAATATACGAGCTGCAGGAATAACATACGATCGTATACCTTT
ATTTGTATGATCAGTAGTAATTACAGCTCTTTTACTTTTATTATCATTAC
CAGTATTAGCAGGAGCAATTACAATACTTTTAACTGATCGAAATTTAAAT
ACTTCATTTTTTGATCCTGCAGGAGGGGGTGACCCAATTTTATACCAACA
TCTATTT
>Syritta_leucopleura_Benin_414A08
ACATTATATTTTATATTTGGAACTTGAGCAGGATTAGTAGGTACATCTCT
AAGAATTCTAATTCGAGCAGAATTAGGACATCCAGGAGCTTTAATTGGTG
ATGATCAAATTTATAATGTAATTGTAACAGCTCATGCTTTTGTTATAATT
TTTTTTATAGTTATACCTATTATAATTGGAGGATTTGGAAATTGATTAGT
TCCTTTAATATTAGGAGCTCCTGATATAGCTTTTCCTCGAATAAATAATA
TAAGTTTTTGACTTTTACCTCCTTCTTTAACTTTACTATTAGTAAGAAGT
ATAGTAGAAAACGGAGCAGGAACTGGATGAACAGTTTATCCTCCATTATC
AGCAGGTATTGCTCATAGAGGAGCTTCTGTTGATTTAGCAATTTTTTCAT
TACATTTAGCAGGTATATCATCAATTTTAGGAGCAGTAAATTTTATTACA
ACTGTTATTAATATACGAGCTGCAGGAATAACATACGATCGTATACCTTT
ATTTGTATGATCAGTAGTAATTACAGCTCTTTTACTTTTATTATCATTAC
CAGTATTAGCGGGAGCAATTACAATTCTTTTAACTGATCGAAATTTAAAT
ACTTCATTTTTTGATCCNNNNNNNNNNNNNNNNNNNNNNNNNNNNNNNNN
NNNNNNN
>Syritta_sp.1_Benin_425F08
NNNNNNNNNNNNNNNNNNNNNNNNNNNNNNNNNNNNNNNGGTACCTCATT
AAGAATCTTAATTCGTGCAGAACTTGGACATCCAGGAGCTTTAATTGGTG
ACGACCAAATTTATAATGTAATCGTTACAGCACATGCCTTTGTAATAATT
TTCTTTATAGTTATACCTATTATAATTGGAGGATTTGGAAATTGATTAGT
TCCATTAATACTAGGAGCTCCTGATATAGCTTTCCCACGAATAAATAATA
TAAGTTTTTGACTTTTACCTCCTTCTTTAACTTTATTATTAGTAAGTAGA
ATAGTAGAAAATGGGGCAGGAACAGGATGGACAGTTTACCCTCCTCTATC
GGCAGGTATTGCTCATAGAGGAGCCTCTGTTGATTTAGCAATTTTCTCTC
TTCATTTAGCTGGGATATCATCAATTTTAGGAGCTGTAAATTTTATTACA
ACTGTAATTAATATACGAGCAGCCGGGATAACATATGATCGAATACCTTT
ATTTGTATGATCAGTAGTAATTACGGCTCTTCTTCTTTTACTTTCGTTAC
CTGTATTAGCAGGAGCAATTACTATACTTTTAACTGACCGAAATCTTAAT
ACTTCATTTTTTGACCCAGCTGGAGGGGGAGATCCAATTCTTTACCAACA
CTTATTT
>Syritta_stigmatica_Benin_425C08
ACACTATATTTTATATTCGGAACTTGAGCAGGTTTAGTAGGAACATCTCT
TAGAATTTTAATTCGAGCAGAACTGGGTCACCCAGGAGCTTTAATTGGAG
ATGACCAAATTTATAATGTAATTGTAACAGCGCATGCCTTTGTTATAATT
TTTTTTATAGTAATACCTATTATAATTGGTGGATTTGGTAATTGATTAGT
GCCTTTAATATTAGGAGCTCCTGATATAGCATTCCCACGAATAAATAATA
TAAGTTTTTGACTTTTACCTCCTTCTCTAACTTTATTATTAGTAAGTAGA
ATAGTAGAAAACGGAGCAGGAACAGGATGAACAGTTTATCCACCATTATC
AGCAGGTATTGCTCATAGAGGAGCTTCTGTAGATCTAGCCATTTTTTCTT
TACATTTAGCAGGAATATCATCAATTTTAGGAGCAGTAAATTTTATTACA
ACAGTTATTAATATACGAGCTACAGGAATAACATATGATCGAATACCTTT
ATTCGTATGATCAGTTGTAATTACAGCACTACTCTTATTATTATCATTAC
CAGTATTAGCTGGTGCAATTACTATACTTTTAACAGATCGAAATCTAAAT
ACATCATTCTTTGACCCAGCAGGAGGAGGAGATCCAATTTTATACCAACA
TTNNNNN
>Syritta_tomentosa_Benin_107A05
ACTTTATATTTCATATTCGGAACTTGAGCTGGATTAGTAGGAACATCCTT
AAGAATTTTAATTCGAGCAGAATTAGGTCATCCTGGTGCTCTAATTGGTG
ATGACCAAATTTATAATGTTATTGTTACAGCTCATGCTTTTGTAATAATT
TTTTTCATAGTAATACCTATTATAATTGGAGGATTTGGAAATTGATTAGT
GCCTTTAATACTAGGAGCTCCTGATATAGCATTTCCACGAATAAATAATA
TAAGTTTTTGACTTTTACCTCCTTCTTTAACTTTATTATTAGTAAGTAGA
ATAGTAGAAAACGGAGCAGGAACTGGATGAACAGTTTACCCTCCTTTATC
TGCTAGAATTGCTCATAGAGGAGCTTCAGTAGACTTAGCAATTTTTTCTT
TACACTTAGCTGGTATATCTTCAATTTTAGGAGCAGTAAATTTTATTACA
ACTGTTATTAATATACGAGCAGCTGGAATAACATATGATCGAATACCTTT
ATTTGTATGATCAGTTGTAATTACTGCATTACTTTTATTACTTTCATTAC
CTGTTCTAGCAGGAGCAATCACTATACTTTTAACAGATCGAAATTTAAAT
ACTTCATTTTTCGACCCAGCCGGAGGAGGAGACCCAATTCTTTATCAACA
TTTATTT
>Syritta_tomentosa_Benin_424A05
ACTTTATATTTCATATTCGGAACTTGAGCTGGATTAGTAGGAACATCCTT
AAGAATTTTAATTCGAGCAGAATTAGGTCATCCTGGTGCTCTAATTGGTG
ATGACCAAATTTATAATGTTATTGTTACAGCTCATGCTTTTGTAATAATT
TTTTTCATAGTAATACCTATTATAATTGGAGGATTTGGAAATTGATTAGT
GCCTTTAATACTAGGAGCTCCTGATATAGCATTTCCACGAATAAATAATA
TAAGTTTTTGACTTTTACCTCCTTCTTTAACTTTATTATTAGTAAGTAGA
ATAGTAGAAAACGGAGCAGGAACTGGATGAACAGTTTACCCTCCTTTATC
TGCTGGAATTGCTCATAGAGGAGCTTCAGTAGACTTAGCAATTTTTTCTT
TACACTTAGCTGGTATATCTTCAATTTTAGGAGCAGTAAATTTTATTACA
ACTGTTATTAATATACGAGCAGCTGGAATAACATATGATCGAATACCTTT
ATTTGTATGATCAGTTGTAATTACTGCATTACTTTTATTACTTTCATTAC
CTGTTCTAGCAGGAGCAATCACTATACTTTTAACAGATCGAAATTTAAAT
ACTTCATTTTTCGACCCAGCCGGAGGAGGAGACCCAATTCTTTATCAACA
TTTATTT
>Syritta_tomentosa_Benin_424C04
ACTTTATATTTCATATTCGGAACTTGAGCTGGATTAGTAGGAACATCCTT
AAGAATTTTAATTCGAGCAGAATTAGGTCATCCTGGTGCTCTAATTGGTG
ATGACCAAATTTATAATGTTATTGTTACAGCTCATGCTTTTGTAATAATT
TTTTTCATAGTAATACCTATTATAATTGGAGGATTTGGAAATTGATTAGT
GCCTTTAATACTAGGAGCTCCTGATATAGCATTTCCACGAATAAATAATA
TAAGTTTTTGACTTTTACCTCCTTCTTTAACTTTATTATTAGTAAGTAGA
ATAGTAGAAAACGGAGCAGGAACTGGATGAACAGTTTACCCTCCTTTATC
TGCTGGAATTGCTCATAGAGGAGCTTCAGTAGACTTAGCAATTTTTTCTT
TACACTTAGCTGGTATATCTTCAATTTTAGGAGCAGTAAATTTTATTACA
ACTGTTATTAATATACGAGCAGCTGGAATAACATATGATCGAATACCTTT
ATTTGTATGATCAGTTGTAATTACTGCATTACTTTTATTACTTTCATTAC
CTGTTCTAGCAGGAGCAATCACTATACTTTTAACAGATCGAAATTTAAAT
ACTTCATTTTTCGACCCAGCCGGAGGAGGAGACCCAATTCTTTATCAACA
TTTATTT
>Syritta_tomentosa_Benin_424D05
ACTTTATATTTCATATTCGGAACTTGAGCTGGATTAGTAGGAACATCCTT
AAGAATTTTAATTCGAGCAGAATTAGGTCATCCTGGTGCTCTAATTGGTG
ATGACCAAATTTATAATGTTATTGTTACAGCTCATGCTTTTGTAATAATT
TTTTTCATAGTAATACCTATTATAATTGGAGGATTTGGAAATTGATTAGT
GCCTTTAATACTAGGAGCTCCTGATATAGCATTTCCACGAATAAATAATA
TAAGTTTTTGACTTTTACCTCCTTCTTTAACTTTATTATTAGTAAGTAGA
ATAGTAGAAAACGGAGCAGGAACTGGATGAACAGTTTACCCTCCTTTATC
TGCTGGAATTGCTCATAGAGGAGCTTCAGTAGACTTAGCAATTTTTTCTT
TACACTTAGCTGGTATATCTTCAATTTTAGGAGCAGTAAATTTTATTACA
ACTGTTATTAATATACGAGCAGCTGGAATAACATATGATCGAATACCTTT
ATTTGTATGATCAGTTGTAATTACTGCATTACTTTTATTACTTTCATTAC
CTGTTCTAGCAGGAGCAATCACTATACTTTTAACAGATCGAAATTTAAAT
ACTTCATTTTTCGACCCAGCCGGAGGAGGAGACCCAATTCTTTATCAACA
TTTATTT
>Syritta_tomentosa_Benin_424F05
ACTTTATATTTCATATTCGGAACTTGAGCTGGATTAGTAGGAACATCCTT
AAGAATTTTAATTCGAGCAGAATTAGGTCATCCTGGTACTCTAATTGGTG
ATGACCAAATTTATAATGTTATTGTTACAGCTCATGCTTTTGTAATAATT
TTTTTCATAGTAATACCTATTATAATTGGAGGATTTGGAAATTGATTAGT
GCCTTTAATACTAGGAGCTCCTGATATAGCATTTCCACGAATAAATAATA
TAAGTTTTTGACTTTTACCTCCTTCTTTAACTTTATTATTAGTAAGTAGA
ATAGTAGAAAACGGAGCAGGAACTGGATGAACAGTTTACCCTCCTTTATC
TGCTGGAATTGCTCATAGAGGAGCTTCAGTAGACTTAGCAATTTTTTCTT
TACACTTAGCTGGTATATCTTCAATTTTAGGAGCAGTAAATTTTATTACA
ACTGTTATTAATATACGAGCAGCTGGAATAACATATGATCGAATACCTTT
ATTTGTATGATCAGTTGTAATTACTGCATTACTTTTATTACTTTCATTAC
CTGTTCTAGCAGGAGCAATCACTATACTTTTAACAGATCGAAATTTAAAT
ACTTCATTTTTCGACCCAGCCGGAGGAGGAGACCCAATTCTTTATCAACA
TTTATTT
>Syritta_tomentosa_Benin_425A01
ACTTTATATTTCATATTCGGAACTTGAGCTGGATTAGTAGGAACATCCTT
AAGAATTTTAATTCGAGCAGAATTAGGTCATCCTGGTGCTCTAATTGGTG
ATGACCAAATTTATAATGTTATTGTTACAGCTCATGCTTTTGTAATAATT
TTTTTCATAGTAATACCTATTATAATTGGAGGATTTGGAAATTGATTAGT
GCCTTTAATACTAGGAGCTCCTGATATAGCATTTCCACGAATAAATAATA
TAAGTTTTTGACTTTTACCTCCTTCTTTAACTTTATTATTAGTAAGTAGA
ATAGTAGAAAACGGAGCAGGAACTGGATGAACAGTTTACCCTCCTTTATC
TGCTGGAATTGCTCATAGAGGAGCTTCAGTAGACTTAGCAATTTTTTCTT
TACACTTAGCTGGTATATCTTCAATTTTAGGAGCAGTAAATTTTATTACA
ACTGTTATTAATATACGAGCAGCTGGAATAACATATGATCGAATACCTTT
ATTTGTATGATCAGTTGTAATTACTGCATTACTTTTATTACTTTCATTAC
CTGTTCTAGCAGGAGCAATCACTATACTTTTAACAGATCGAAATTTAAAT
ACTTCATTTTTCGACCCAGCCGGAGGAGGAGACCCAATTCTTTATCAACA
TTTATTT
>Syritta_tomentosa_Benin_425A07
ACTTTATATTTCATATTCGGAACTTGAGCTGGATTAGTAGGAACATCCTT
AAGAATTTTAATTCGAGCAGAATTAGGTCATCCTGGTGCTCTAATTGGTG
ATGACCAAATTTATAATGTTATTGTTACAGCTCATGCTTTTGTAATAATT
TTTTTCATAGTAATACCTATTATAATTGGAGGATTTGGAAATTGATTAGT
GCCTTTAATACTAGGAGCTCCTGATATAGCATTTCCACGAATAAATAATA
TAAGTTTTTGACTTTTACCTCCTTCTTTAACTTTATTATTAGTAAGTAGA
ATAGTAGAAAACGGAGCAGGAACTGGATGAACAGTTTACCCTCCTTTATC
TGCTAGAATTGCTCATAGAGGAGCTTCAGTAGACTTAGCAATTTTTTCTT
TACACTTAGCTGGTATATCTTCAATTTTAGGAGCAGTAAATTTTATTACA
ACTGTTATTAATATACGAGCAGCTGGAATAACATATGATCGAATACCTTT
ATTTGTATGATCAGTTGTAATTACTGCATTACTTTTATTACTTTCATTAC
CTGTTCTAGCAGGAGCAATCACTATACTTTTAACAGATCGAAATTTAAAT
ACTTCATTTTTCGACCCAGCCGGAGGAGGAGACCCAATTCTTTATCAACA
TTTATTT
>Syritta_tomentosa_Benin_425B07
ACTTTATATTTCATATTCGGAACTTGAGCTGGATTAGTAGGAACATCCTT
AAGAATTTTAATTCGAGCAGAATTAGGTCATCCTGGTGCTCTAATTGGTG
ATGACCAAATTTATAATGTTATTGTTACAGCTCATGCTTTTGTAATAATT
TTTTTCATAGTAATACCTATTATAATTGGAGGATTTGGAAATTGATTAGT
GCCTTTAATACTAGGAGCTCCTGATATAGCATTTCCACGAATAAATAATA
TAAGTTTTTGACTTTTACCTCCTTCTTTAACTTTATTATTAGTAAGTAGA
ATAGTAGAAAACGGAGCAGGAACTGGATGAACAGTTTACCCTCCTTTATC
TGCTGGAATTGCTCATAGAGGAGCTTCAGTAGACTTAGCAATTTTTTCTT
TACACTTAGCTGGTATATCTTCAATTTTAGGAGCAGTAAATTTTATTACA
ACTGTTATTAATATACGAGCAGCTGGAATAACATATGATCGAATACCTTT
ATTTGTATGATCAGTTGTAATTACTGCATTACTTTTATTACTTTCATTAC
CTGTTCTAGCAGGAGCAATCACTATACTTTTAACAGATCGAAATTTAAAT
ACTTCATTTTTCGACCCAGCCGGAGGAGGAGACCCAATTCTTTATCAACA
TTTATTT
>Syritta_tomentosa_Benin_425C07
ACTTTATATTTCATATTCGGAACTTGAGCTGGATTAGTAGGAACATCCTT
AAGAATTTTAATTCGAGCAGAAATTGGTCATCCTGGTGCTCTAATTGGTG
ATGACCAAATTTATAATGTTATTGTTACAGCTCATGCTTTTGTAATAATT
TTTTTCATAGTAATACCTATTATAATTGGAGGATTTGGAAATTGATTAGT
GCCTTTAATACTAGGAGCTCCTGATATAGCATTTCCACGAATAAATAATA
TAAGTTTTTGACTTTTACCTCCTTCTTTAACTTTATTATTAGTAAGTAGA
ATAGTAGAAAACGGAGCAGGAACTGGATGAACAGTTTACCCTCCTTTATC
TGCTGGAATTGCTCATAGAGGAGCTTCAGTAGACTTAGCAATTTTTTCTT
TACACTTAGCTGGTATATCTTCAATTTTAGGAGCAGTAAATTTTATTACA
ACTGTTATTAATATACGAGCAGCTGGAATAACATATGATCGAATACCTTT
ATTTGTATGATCAGTTGTAATTACTGCATTACTTTTATTACTTTCATTAC
CTGTTCTAGCAGGAGCAATCACTATACTTTTAACAGATCGAAATTTAAAT
ACTTCATTTTTCGACCCAGCCGGAGGAGGAGACCCAATTCTTTATCAACA
TTTATTT
>Syritta_unicolor_breva_Benin_426A01
ACTTTATATTTTATATTCGGAACTTGAGCTGGTTTAGTAGGAACATCTTT
AAGAATTTTAATTCGAGCAGAATTAGGTCACCCTGGAGCTCTAATTGGAG
ATGATCAAATTTATAATGTTATTGTTACAGCCCATGCTTTTGTAATAATT
TTTTTTATAGTAATACCTATTATAATTGGAGGATTTGGAAATTGATTAGT
GCCTTTAATATTAGGAGCTCCTGATATAGCATTTCCACGAATAAATAATA
TAAGTTTTTGACTTTTACCACCTTCTTTAACTTTATTATTAGTAAGTAGA
ATAGTAGAAAACGGAGCAGGAACTGGATGAACAGTTTACCCTCCTTTATC
TGCTGGTATTGCTCATAGAGGAGCTTCCGTAGACTTAGCAATTTTTTCTT
TACATTTAGCCGGAATATCTTCAATTTTAGGAGCAGTAAATTTTATTACA
ACTGTTATTAATATGCGAGCAACAGGAATAACATATGATCGAATACCTTT
ATTTGTATGATCAGTAGTAATTACAGCTTTACTTTTATTACTTTCATTAC
CTGTATTAGCAGGAGCAATTACTATACTTTTAACAGATCGAAATTTAAAT
ACTTCATTTTTTGACCCAGCTGGAGGAGGAGATCCAATTCTTTATCAACA
TCTATTT
>Toxomerus_floralis_Benin_107F01
ACATTATATTTCTTATTTGGAGCTTGAGCTGGATTAGTTGGAACTTCTTT
AAGTATTTTAATTCGTGCAGAACTTGGACATCCAGGAGCATTAATTGGAG
ATGACCAAATTTATAATGTAATTGTAACTGCTCATGCATTTGTAATAATT
TTTTTTATAGTTATACCAATTATAATTGGAGGATTTGGTAATTGATTAGT
TCCATTAATATTAGGAGCTCCTGATATAGCATTTCCTCGAATAAATAATA
TAAGATTTTGATTATTACCTCCTTCATTAACATTACTATTAGTAAGTAGT
ATGGTTGAAAATGGAGCTGGAACAGGTTGAACAGTTTATCCTCCTCTTTC
AGCTAATATTGCACATGGTGGAGCTTCAGTTGATTTAGCAATTTTTTCTC
TTCATTTAGCTGGTATATCATCAATTTTAGGGGCAGTAAATTTTATTACA
ACTGTAATTAATATACGATCTAATGGTATTTCTTATGATCGAATACCATT
ATTTGTATGATCAGTAGTAATTACAGCTCTTTTACTTTTATTATCTTTAC
CAGTTTTAGCAGGAGCTATTACTATATTATTAACTGATCGAAATTTAAAT
ACTTCATTTTTTGACCCTGCTGGTGGTGGAGATCCTATTTTATATCAACA
TTTTATT
>Toxomerus_floralis_Benin_107F02
NNNNNNNNNNNNNNNNNNNNNNNNNNNNNNNNNNNNGTTGGAACTTCTTT
AAGTATTTTAATTCGTGCAGAACTTGGACATCCAGGAGCATTAATTGGAG
ATGACCAAATTTATAATGTAATTGTAACTGCTCATGCATTTGTAATAATT
TTTTTTATAGTTATACCAATTATAATTGGAGGATTTGGTAATTGATTAGT
TCCATTAATATTAGGAGCTCCTGATATAGCATTTCCTCGAATAAATAATA
TAAGATTTTGATTATTACCTCCTTCATTAACATTACTATTAGTAAGTAGT
ATGGTTGAAAATGGAGCTGGAACAGGTTGAACAGTTTATCCTCCTCTTTC
AGCTAATATTGCCAATGGTGGAGCTTCCGTTGATTTAGCAATTTTTTCTC
TTCATTTAGCTGGTATATCCTCAATTTTAGGGGCAGTAAATTTTATTACA
ACTGTAATTAATATACGATCTAATGGTATTTCTTATGATCGAATACCATT
ATTTGTATGATCAGTAGTAATTACAGCTCTTTTACTTTTATTATCTTTAC
CAGTTTTAGCAGGAGCTATTACTATATTATTAACTGATCGAAATTTAAAT
ACTTCATNNNNNNNNNNNNNNNNNNNNNNNNNNNNNNNNNNNNNNNNNNN
NNNNNNN
>Toxomerus_floralis_Benin_107F04
ACATTATATTTCTTATTTGGAGCTTGAGCTGGATTAGTTGGAACTTCTTT
AAGTATTTTAATTCGTGCAGAACTTGGACATCCAGGAGCATTAATTGGAG
ATGACCAAATTTATAATGTAATTGTAACTGCTCATGCATTTGTAATAATT
TTTTTTATAGTTATACCAATTATAATTGGAGGATTTGGTAATTGATTAGT
TCCATTAATATTAGGAGCTCCTGATATAGCATTTCCTCGAATAAATAATA
TAAGATTTTGATTATTACCTCCTTCCTTAACATTACTATTAGTAAGTAGT
ATGGTTGAAAATGGAGCTGGAACAGGTTGAACAGTTTATCCTCCTCTTTC
AGCTAATATTGCACATGGTGGAGCTTCAGTTGATTTAGCAATTTTTTCTC
TTCATTTAGCTGGTATATCATCAATTTTAGGGGCAGTAAATTTTATTACA
ACTGTAATTAATATACGATCTAATGGTATTTCTTATGATCGAATACCATT
ATTTGTATGATCAGTAGTAATTACAGCTCTTTTACTTTTATTATCTTTAC
CAGTTTTAGCAGGAGCTATTACTATATTATTAACTGATCGAAATTTAAAT
ACTTCATTTTTTGATCCNNNNNNNNNNNNNNNNNNNNNNNNNNNNNNNNN
NNNNNNN
>Toxomerus_floralis_Benin_107F06
NNNNNNNNNNNNNNNNNNNNNNNNNNNNNNNNNNNNNNNNNNACTTCTTT
AAGTATTTTAATTCGTGCAGAACTTGGACATCCAGGAGCATTAATTGGAG
ATGACCAAATTTATAATGTAATTGTAACTGCTCATGCATTTGTAATAATT
TTTTTTATAGTTATACCAATTATAATTGGAGGATTTGGTAATTGATTAGT
TCCATTAATATTAGGAGCTCCTGATATAGCATTTCCTCGAATAAATAATA
TAAGATTTTGATTATTACCTCCTTCATTAACATTACTATTAGTAAGTAGT
ATGGTTGAAAATGGAGCTGGAACAGGTTGAACAGTTTATCCTCCTCTTTC
AGCTAATATTGCACATGGTGGAGCTTCAGTTGATTTAGCAATTTTTTCTC
TTCATTTAGCTGGTATATCATCAATTTTAGGGGCAGTAAATTTTATTACA
ACTGTAATTAATATACGATCTAATGGTATTTCTTATGATCGAATACCATT
ATTTGTATGATCAGTAGTAATTACAGCTCTTTTACTTTTATTATCTTTAC
CAGTTTTAGCAGGAGCTATTACTATATTATTAACTGATCGAAATTTAAAT
ACTTCATTTTTTGACCCTGCTGGTGGTGGAGATCCTATTTTATATCAACA
TTTATTC
>Toxomerus_floralis_Benin_107F07
ACATTATATTTCTTATTTGGAGCTTGAGCTGGATTAGTTGGAACTTCTTT
AAGTATTTTAATTCGTGCAGAACTTGGACATCCAGGAGCATTAATTGGAG
ATGACCAAATTTATAATGTAATTGTAACTGCTCATGCATTTGTAATAATT
TTTTTTATAGTTATACCAATTATAATTGGAGGATTTGGTAATTGATTAGT
TCCATTAATATTAGGAGCTCCTGATATAGCATTTCCTCGAATAAATAATA
TAAGATTTTGATTATTACCTCCTTCATTAACATTACTATTAGTAAGTAGT
ATGGTTGAAAATGGAGCTGGAACAGGTTGAACAGTTTATCCTCCTCTTTC
AGCTAATATTGCACATGGTGGAGCTTCAGTTGATTTAGCAATTTTTTCTC
TTCATTTAGCTGGTATATCCTCAATTTTAGGGGCAGTAAATTTTATTACA
ACTGTAATTAATATACGATCTAATGGTATTTCTTATGATCGAATACCATT
ATTTGTATGATCAGTAGTAATTACAGCTCTTTTACTTTTATTATCTTTAC
CAGTTTTAGCAGGAGCTATTACTATATTATTAACTGATCGAAATTTAAAT
ACTTCATTTTTTGACCCTGCTGGTGGTGGAGATCCTATTTTATATCAACA
TTTATTC
